# Supplementary material for: Construction and validation of a first-generation Bordetella bronchiseptica long-oligonucleotide microarray by transcriptional profiling the Bvg regulon
Source: BMC Genomics. 2007 Jul 6;8:220. doi: 10.1186/1471-2164-8-220 (PMC1965479; doi:10.1186/1471-2164-8-220)
Supplement: Additional file 1 — Table S1. Missing array elements due to gene duplications, prophage duplications, and ORF assignments missing from the completed genome annotation. In the Gene Duplication category, the ORF number representing the array element for both genes is given. Table S2. Oligonucleotide sequence for each ORF/represented array element. Table S3. Fold-Change expression values from a direct comparison between the transcriptional profile of B. bronchiseptica RB50 and RB54. DNA microarray analysis was used to measure mRNA levels present in B. bronchiseptica RB50 compared to mRNA levels present in B. bronchiseptica RB54. Differences in mRNA levels are listed as mean fold-changes + standard error. Fold-changes were calculated by averaging the data from three biological sample sets. The fluorescent labels were exchanged in dye-swap experiments performed on all three biological replicates. ORF, Name, Product, Function, and General Category headings were parsed from both Sanger annotation files [17] and Cummings et al. [14]. Data presented in the SAM, Score(d), q-value, and localdr(%) columns were assessed by using the significant analysis of microarrays (SAM) program [31]. A one-class unpaired SAM analysis using a false discovery rate of 0.063% (<0.1%) was preformed. Table S4. Quantitative real-time PCR primers. [file 1471-2164-8-220-S1.xls]

## Sheet: Table S1
Table S1. Missing array elements due to gene duplications, prophage duplications, and ORF assignments missing from the completed genome annotation.
In the Gene Duplication category, the ORF number representing the array element for both genes is given.
Gene Duplications:			Prophage Duplications:
Missing Element	Represented Array Element		Missing Element	Represented Array Element		Missing RB50 genome ORFs
BB0007	BB0027		BB2207	BB3512		BB0188
BB0103	BB0104		BB2208	BB3511		BB0313
BB0161	BB0162		BB2211	BB3508A		BB0760
BB0204	BB0205		BB2215	BB3505		BB1051
BB0273	BB1780		BB2217	BB3503		BB1052
			BB2219	BB3501		BB1454
			BB2224	BB3496		BB2034
			BB2225	BB3495		BB2036
			BB2227	BB3493		BB2328
			BB2229	BB3491		BB2356
			BB2230	BB3490		BB2397
			BB3486	BB2234		BB2571
			BB3487	BB2233		BB2572
			BB3488	BB2232		BB2730
			BB3489	BB2231		BB3902
			BB3492	BB2230		BB4290
			BB3494	BB2226		BB4574
			BB3497	BB2223
			BB3498	BB2222
			BB3499	BB2221
			BB3500	BB2220
			BB3502	BB2218
			BB3506	BB2214
			BB3507	BB2213
			BB3508	BB2212
			BB3509	BB2210
			BB3510	BB2209
			BB4736	BB1528

## Sheet: Table S2
Table S2. Oligonucleotide sequence for each ORF/represented array element.
ORF/ Array element	Oligonucleotide Sequence
>BB0001	GAATACCCATGAGATCTATCCGAACGGTGTTTCCACCAGCCTGCCTTTCGATGTGCAGTACGAGTTGATC
>BB0002	TGCGCGCCCATTGGGACGTCACATGCGTGGACGCAGTCGAGAAGAAAACCGCATTCGTGCGGCAGATGGC
>BB0003	ACCTGGTAAACACCATCAAGCGCGTGCATCGCAATATCAACAACGAACTCCGTGTCATCGGTTTGTTGCG
>BB0004	AGCCTTGTATGCGCGTTTCGGCTTCGTGGATCGCTACACGTATTGGTATCGTTCAATGTCCGAAGCAACG
>BB0005	TGAAGGTCGGGGCGCGTGAAAAAGGCCAGATCGTGATCGATTTCCATGGCTGGGAACATCTGAACTCGCT
>BB0006	GTCATTACCCATGGCACCGATACGCTGGAAGAGACCGCTTATTTCCTCAGCCTGGTATTGCCTGTGGATA
>BB0008	TGTCTAATACCAGCATAGAAACCGTTACCAGTACCGCTGACCGGATCAAGCTCGGGTTGGCGGTTCTCGT
>BB0009	ACGTCGAAGAAGTCAACTACGAAAAGAGCAAGGTGCGTGTGTCGGTCACCATTTTTGGTCGCGCGACGCC
>BB0010	GAAGAAGATCGTCGGCTTTATCAAGCTGCAAGTGCCGGCTGGTAAGGCAAACCCCTCCCCCCCGATTGGC
>BB0011	GTGAAGAACGCCAAGGCCGGTCAGATCCAATACCGTACCGACAAGGCTGGCATCATTCACGCCACCATCG
>BB0012	TTGCTCTCGAAACTGCTGGGCACCATGCAAGCCCCGATCGCGCAATTCGTGCGTACGCTCAACGAAGTTC
>BB0013	CACTTAGCAAAGCTGAAATCCTTGACGCCATCGCTGGCATGTCCGTGCTCGAGCTGTCCGAGCTGATCAA
>BB0014	TTGCCAAACGTGAGGACGTTCAAAACGTTCCCTTCCTGTTGGCGACACAGCTTCAATCCTACCTAACTTT
>BB0015	TGCAGGACGTCTACCGTCTGCAGGGCGTGAAGATCAACGACAAGCACATTGAAGTGATCGTCCGCCAGAT
>BB0016	AGCTGCAGGCATTCAGCTACTGCGTGAGCAATTACACCCAGCTGTGCGAAGACGCATTCGTGCGCATACT
>BB0017	AGCATTCTGTTCGCGATCTTGCTGGCGTTGGCGACGCTGGGCGTGGCTGTCTATTGGTGGCAGCGCCTGA
>BB0018	ATTTCGTCCACCTGACACGCGCGGAATCGATGAAGATCGCACCGACGGAGCTGGATCTGAGCGAGTTGCT
>BB0019	AGCCTGGGAGAGAATTTTCTTTACCGAGTGCGTTCTGGCGACACGCTTATAGCGTTAGCAAGCACTTACA
>BB0020	TTGATACGCATTTGTCGAATATTCGCCAGAAGTTGCAGTTGCGCCCCCAGAATGGGGTGCGCTTGTCTTC
>BB0021	CCAAGGGCTGTTCCACGCCCCTGGAGCTGTTCGGGCTGTTGAGTGAGGATACCTACGACGCGGTCGTGAT
>BB0022	ACAACCGGGCTTTCAGCTTCGGCACCGGCAAAGTGGGAGAACTTGCCGGTTTTGCATCCGCGCTCATGCT
>BB0023	AATCCTCGAGGCCCATGCCCGTGAACACGTGGCGCACCCTGACCTGACGCCGGATGCACGCAGCAAAGGC
>BB0024	AGTACGTAAGTACTTACCAGTGGTACGTAAAAGGGATTTCAAAGGTCATGCCTACCATTAGCCAGCTCGT
>BB0025	AAGCGTGGCGAGAAATCGATGGATCTGCGTTTGGCTGGAGAACTCATCGACGCCTCCGAAGGTCGTGGCG
>BB0026	GTCAGCTGACCTTCGTGCGCGTGTATTCGGGCGTGCTGAAGTCGGGCGATACCGTCTACAACCCCATCAA
>BB0027	GAGACGGAGACGCGTCACTACGCGCACGTTGATTGCCCGGGTCACGCTGACTACGTGAAGAACATGATCA
>BB0028	AAACCAAAAGATCCGCATCCGTCTGAAGGCTTTCGATTACAAGCTGATCGATCAGTCCGCAGCGGAGATT
>BB0029	AAGCCGGTCACTACGCCAAGGCTGGCGCGGAAGCCGGTAGCATCCTGAAGGAATTCCGCCTCGACCCCGC
>BB0030	TGAAGAAAACTTCAGCCAGAAGGTCAACAAGAAGATGTACCGCGCCGGGATCCGCTCGATTCTGTCGCAG
>BB0031	TTCGTTGCCGAGAAAAATCAGCAAGTCGCTTTCCGTGTCGTGGCTGACGCTACCAAGCCGGAAATCAAGG
>BB0032	GATCCGCAACATTCCGGTGGGCACGACGATCCACTGCATCGAAATGATCCCTGGCAAGGGTGCCCAGATG
>BB0033	AGACAAGAAGCCGATCAAAACCTGGTCGCGTCGTTCCACGGTCCTGCCGGAATTCATCGGCCTGACGATT
>BB0034	TGGAAACTACTGCCATTATCCGTGGTGTTCACATCTCGGCTCAGAAGACCCGTCTGGTTGCGGACCTGAT
>BB0035	ACACCACCTATGGTGTGATTGGCATCAAGGTGTGGGTCTACAAGGGCGATATGCTGGCCAATGGCGAGCT
>BB0036	ACAAGCCGATCTCGCAAAAGCCGGCCGAAGTCCGTATGGGTAACGGCAAGGGCAACCCCGAGTACTGGGT
>BB0037	TGAAGGCACAATTCGGTCTGCGTATGCAGAAGGCCACGCAGCAGCTTGCCAATACCAGCCAGCTGCGCAA
>BB0038	GCAAGATCATCATGCGTTCGGCCAAGTACAAGGCGCATGACGAGTCGAACCAATACAACGAAGGCGATAC
>BB0039	ACCGTCGGTGAACTGGAAGCATGGCTGCGTTCGGCCTATCGGCCCTACGGGTGGTTAAGCGATGCGCAAT
>BB0040	TTCGGCCTGTCTTCGTATGTGTTCACCAACTCGCTGAAGACGGCAACCAAGGTCTCCAATGCCCTGGAGG
>BB0041	GACCCGTTACGCGTGAACTGCGTACCGAGCGGTTCATGAAGATCGTGTCGCTGGCCCCGGAAGTGCTGTA
>BB0042	TCAAGGCCAACCCGATGGCCAACAATCCTGGCGGCATCGTCGAAAAGACCATGCCCATCCACGTTTCGAA
>BB0043	CCGTGGCAACTACAACATCGGGGTGAAAGAGCAAATCATCTTCCCCGAAATCGAATACGACAAGATCGAC
>BB0044	GAAGGCGATCATCGACGACCAGTCGAAGACCGACGAAGAACGTTACCAAGCTCGGCTCAAGCTGCAACAG
>BB0045	CCTCGAAGCTGAAAGTGGCCATTGCCACCGTGCTGAAAGACGAAGGCTACATCGATGGCTATTCGGTCAA
>BB0046	AAGGCCGAATGCCCCACCCAGACGGAAATCGTCATCAAGGGCCCGAACAAGCAAGTCGTCGGTCAGGTGG
>BB0047	GAGTGCATCGCCTGTCGGTTTTCCGCTCGAACCTGCACATCTACGCCAACATCATTTCGCCGGAAGGCGA
>BB0048	CGCTATTTTCGAAGTGATGGGTGTGCGTAACGTGGTTGCCAAGAGCCTGGGCTCGAGCAACCCCTACAAC
>BB0049	TCAGAAGCAGATCAAAGTTACGCTCGTGCGCTCCGTGATCGGCACCAAGCAATCCCACCGCGACACCATT
>BB0050	CAGCCGGTGTGGTTGGCCAAAGCGTGCGTTACGCCAAGGTCATCAAGTCGGGTGAACTCTCGCGCAAGGT
>BB0051	TGTACATCACGCTGTATTCGGTCGCGATCATTTTCTTCTGCTTTTTCTACACGGCCCTGGTGTTCAACAG
>BB0052	ACGTCATCCAGATGCAAGGAGAGGTTCTTGAGAACCTCCCCAACGCGACCTTCCGCGTCAAGCTCGAAAA
>BB0053	ATGAAAGTAATGGCATCGGTTAAGCGGATCTGCCGCAACTGCAAAGTTATCAAACGTCACGGCGTGGTGC
>BB0054	GCGCCCGCAAGATCTGCGAAGCTGCTGGTGTGCCCGTTACCAAAAAGGTCAAGGATCTGACCGACGCCGA
>BB0055	AGACGGCTGGTCGCGTTGCCATGGAATATGGCATCAAGACCCTCGAAGTGCGTATCAAGGGCCCCGGCCC
>BB0056	ATGTACGGCGTTCTGGAAAAGCAGTTCCGCAAGTACTTCGTTGAAGCCGAGCGCCGTCGTGGCAACACCG
>BB0057	AAGGTTTTCTGAAGCCGCGTTCCATCGAAGTCGAACCGGTCGGGGCGCATCACGCCAAGATCGTGATGGA
>BB0058	ATGGCTTGCGTAAGCTCAACCGCACCAGCAGTCACCGTCTTGCCATGTTCCGCAACATGGCCGTTTCGCT
>BB0059	TTCCGATGCACCATCCGCAGGACGTCACGTCCACTCAGTACATCGAACAGAAAGACCTGACCTTCGTCAT
>BB0060	CAGACGCTGGCACAACTGCACCCCTACGAAGTGCCGGAAATCATCGTTTTGCCGGTCATCGGCGGTATCG
>BB0061	TATCCACAGGGCAAGGTGAAGTATGACCCTACCTTTGATAAGGACATGGAGGTCTTTTACGGTACCGTGG
>BB0062	ATGCGGCGTTCTCGCCCGCTACCTACCTGGCGTCGTCGTGGACGCTCGAGCCCTGGCCATGGCTGGTGGT
>BB0063	TACGCGAGAACACGCTCACCGCCAACGATCTGATTTACCCGGTCTTCGTGACCGAAGGCAAAGGCATACA
>BB0064	AGTGCTGGCCTTGCTGACCAAGGCAGACAAGCTGCCATACGGGCAACGCATGCGCACGGTATTCGCCGTG
>BB0065	AAGCGTGTGCTGTCCCGGATGTTGGTAGCAAGCGGACTGGTGCTAGGTGCATCGGTTCACTCCATGAGTT
>BB0066	CGACCAGCCCAAAAGCATGAAAATCGAGTTCACCGCTCTGCGCGTGATCAACGTCGAGGATTTCTCGGGC
>BB0067	AAGTGCTCGACGACATCATGTATCGGGCCATCGCGATCGGGTTCGCGTTCTTCACCGTGGCAACCGTGCT
>BB0068	ATTGCCATATCGGCTCGCAGCTCACCGACATCAGCCCGTACTTCGACGCACTGGAAAAGCTGCTGGACCT
>BB0069	ATGACGGAAACCGAATTTCTTGCGTTGGTCGACCAGGTGCTCGACAGTATCGAAAGCCAGGCGGACGATT
>BB0070	TCGTCTACATCCACAAATACAACGACAACTGGGAAGTCATCAACATGCCGGCGGTGCAGGCCGCGTTCGT
>BB0071	GGTTTCGCCGGCGGGAAGCTGCCGCATTGCAAGAGTGTACCCAACGCCGGCAGATAATTCTTGCCACCGG
>BB0072	AGTTGCCCGATGGCGAGGCGCACAAGGATTGGCAGACCCTGAACCTGATTTTCGACGCCCTGCTGGAAAA
>BB0073	ATGAACAAGGACGGGACGGTAGTGCTTATGAACGAATTGGCTTCTTATGCATCCGACCCGTCAAAAACGC
>BB0074	GTTCCTGTTCGGTCGTTTCTCGATTGCCGACGCGTTCTACGCCCCCGTGGTCTCGCGCTTCCAGACCTAC
>BB0075	TTCCATGACATCGAGCTCTTGCTCAAGGTCCTCAACCAACTGGTCGACAGCGGCAATACGGTACTGATCA
>BB0076	GGCCTGTTCGCCGGCGGCGCGCTGGGCGGCTGGCTGGCGGCCAGCGGCGGGGCCGACGCCGTGTACATCG
>BB0077	AATACCTGAAGAAGGGGCGTTCGGTCTACATCGAGGGCCGCCTGAAGACCCGCAAATGGCAAGACAAGGA
>BB0078	TATCGGCTGAATGCCACGCACGAGGAGGGCAATACCTACAACGGTGGATCGCTGTACCGCGATTCGGTGT
>BB0079	CGAGGTGATCGGCGAGGAAACCGTGGAGCTGTTCACCGTCAACGAAGGGGGCTTCCTGTTGCTGGACGAA
>BB0080	ATGCGTACGGAGGGGCTGGGCGCGATCTACGTGGGCGCGAGCGACCTTTCCATCGCCATGGGGATGGATT
>BB0081	AACTGGGCTATCGGACCTTCGAAGAGGTATTGTTCGACGGTTGGAATGCCATCGATGTGCGCGCCAGCAC
>BB0082	TGTTGTCCCTGCCCGAGGTGGAGGCAGCCGCTTCAGCCGATACGCCCAACCTGCTGTACTGGACCATCTA
>BB0083	TCGCCAGCGTCAACTTCCCCATCTACCGCCAGGAGCTGTTCCGCGATCACTACGTGTGCCTGTGCCGCGC
>BB0084	ATGCGGGCTACAACGTCATCGAGTTCTACGAAACGGTGCGCGAGCATCGCATGACGCCGATCGAATTGCT
>BB0085	CCCATATCGCGGCCGAAATGTTTGCCATGCGAGCGGGCCTGTCCTTGCAGCACATTCCTTACAACAGCGT
>BB0086	TGGTGGTGCGCACGCGCCATCTGAGCAATCGCGTCAACTCGATGCTGTCGTACACGTGGATACCGCACCG
>BB0087	ACAAGAAATTCCACCGCGAGGATGCGCACCGCGTGTTCATCACCGAACTGGTCGAGTACATCTCGACGAC
>BB0088	GCAGGCGTTGAACATCACGCAATCTGCCGTATCGCAGACGGTTACCCAGATCGAAAGCATCCTGGGCATG
>BB0089	AGCAAGTACATCGACGGCCTGCAGAAGCTGGCCGAAATGATGGTGCGCTACGACCAGATCGACAAGGCGC
>BB0090	ATCAGCAGCGTGTCCGTGATCGTGCTGTTGTTGTTCTGGGAAGCCGTGTGCCGCCTGCAATGGGTGGATG
>BB0091	TGCCCAACGACCTGCCGTATCCGCGCAATGCCGATGTACAGCTTTCGCCGCGCTACATCGAACTGAAGTC
>BB0092	TGTCTTCCCCATCAGGGTCATCGCGGACTTTCCCTCAGTATCAAAGTGGTTCCGGCTGGAACGCCATGCT
>BB0093	GGCCCGGCGTCGGGCGCCGGTTTTTTTCGATCAAATTCGCACGATCGTGCGAAAAGAGGAAATCATGAAA
>BB0094	TTTGCGCCCGGACACCGATCCGGAACAACTGGTGTTCGAGATCTACAGCCTGATGGTCGGCCTGATGCAT
>BB0095	ATGCCGACGACAAGGTACTGATCTACCGCAACTGGCTCGGGCTCATGAAGGGCGACCTGAGCGAATCGGT
>BB0096	ATCTGCCAGGCCTCGCACAATGCGGTGCTGGTGCATACGCTGCAATCCCTGACGGATCTGCTGCTGGGTT
>BB0097	TGCGCTACAACCTGACCTGGAGCACCGAGGGCCTGATCAACGAATACTGCAATGCCTGCGAGGCGATCGT
>BB0098	CCTGGCCCAGGCCAAGAACGATGGCGTGGTGACCTTCGGCAACCTGGACTACCCGCCGCAACACGGCTGA
>BB0099	TGAGCGCATCGCAGCAACAATCCGTCGACCTCAACGACATCGTGTTTACCGATTGGGTGGAGCGCTGGCT
>BB0100	AAGCAGCTCACCAGCTCCGCGATCCGTGAAATCCTCAAGGTCACGGAACGACCCGAAGTCATTTCGTTCG
>BB0101	ACATCAATTGGGCGGGCTTTTATTTCCATGATGGCCAGGAGCTGGTGCTGGGACCGTTCCAGGGCAAGCC
>BB0102	ACATTCCGTATCGCACGGGCGCACAGCTGGACACCGCCACCTTGCTGGCGTTGGCCGAGCATCCGAACAT
>BB0104	TCGCGGCCTTATCCGTCTGGCAGGTCATGGGGTATGGCCTGGTTTTCTTCGGTGGCATCTACCTGTTGTT
>BB0105	TCAACCCGTTGCTGTTCAACATTGGCCTGCACACGGCCCACCATGAAAACCCGCGCGCGCATTGGTCCGA
>BB0106	ATTCTCATCATGCTGGCGGAGTTCCTGCAGACGCGTACCGTGCAGCCTGGCGAACAGATCTTCTGCTATA
>BB0107	TGCGCGACGAACTGTTCGTCAAGCATGACCTCAATCTGTTCAATTTCGTGATCCGCCTGAACCAGGCGCT
>BB0108	TCATTGCCCTGACGCTGCTCAATATCATGGGCACCCAGCCCAGCAAGCGCATACAGCTCGTCTTCACCGT
>BB0109	AACCCGTGTGGTTTCGCACGCCTTCACAATGGGCGAATGGGACAGCGATCGCTACGAGCTGGTCGATGGC
>BB0110	ATCAAGCTGCACGATCCAAATTATCGGCTGGAGTCCAACAAGATGTTCATCTATCTCGACACCATGAACA
>BB0111	AGAAGTTCGGCGACCCGTTGCATGATTTTCCCGCCTTCACCGCGTCGGTGTGCAATCTGCGTCCGACCAG
>BB0112	TGTTGTTCAGCGTGGCGGTACTACACACGTTTTCCGTTCCCTTCTTTGCCCGCCTGGCTCACCGCAACGG
>BB0113	TTCCAGCTCAAGGGCTCGGGCTGGTACGTCACCGATTTTCGCAACAACAACGGAGCGGGCAAACCGGCCG
>BB0114	CGTGTTCAAGAAGTACTTCATCACCGGCTTGCTGATCTGGGTGCCCCTGGCCATCACGGTATGGGTGCTG
>BB0115	AGACTTCGTTCCTGAACGAAGTCGAGATCCGTGAAATCTTCGAAGGCATGATCCGCCATGTATTCAAGGT
>BB0116	AATGCCTTGCTGTCGCGCTTTGACATCCTCGATCACGAGAACCAGGACATCTCCGACCATCGTCTGGAGC
>BB0117	AGGGCCCCCTGGTGCCGCACATACTCTATGCCCAGGACCTGTTGTGGGTACGGTTGAACTGGGCCCGTCT
>BB0118	TGATCAGCATGTCAGGCATTGTCGTACTGGTATGGGACAAGCTGGATTTCCATGACGGTGGCACGGGGCC
>BB0119	AAGACCCAGAAATTACGACGACAACTCAAGAATCCCCCCATTCTCGGCGCGATTTGTTACGAGCGATGGC
>BB0120	TTACCAGGGCGAGATCCTGCTTTCCGATCTGGATCCTCCCCATTCCTGTACCGTTGCCTTTGAAGGCAAG
>BB0121	AACTGTGCGACACAATTCTCGACATGAAGGATTCCGGCTTGCAGGTCCAGTATCGTCCCTATAGCGAAGA
>BB0122	ATTGCAATCTCTTTGCCCATGACGGGCGAAGAGGAGTGGCAGGCGGTACGCGAACCCCTGATGAGCGGGT
>BB0123	CAAGTTGAACAATCTTGCTGATGTAATAAAACTCAATGAAAATGAGCCGGGGCACAAGACGAATAAATAT
>BB0124	TCGCTTTGACCTGTCGAATGCCCGCAGCAGGCTTGAGTGGAGGCCTGAGATGTCGTTGGAAGCCGGTATC
>BB0125	AATGAGTACATCTATCCGGATGCGGATCTGGGGCGTTTTTCCCATTTGCCTTACGACGCGGTCTTCATGG
>BB0126	AATGAGTATCGCGCGAGCCCGCTTTGAGCAGGCGGGCGTATTTCTGCCCATTAATCCAGCGGCCGTAATA
>BB0127	TTCCTGACTGTGCCCCGTATATCGAAAATGGCGACATTTCCTGTTTGTTGCATGAGCATTGGAGTTACTT
>BB0128	TTTGATTATTGGTACCAACCGGACGGTATCAATGTCCTGGATTTTCACCCGATTCATGTGTATATGAATA
>BB0129	ATTAGCCGGGTCGATGATGAGTGGGTTCTCCCCGGTTTTCTGATTAAAAGTGTTCGGGAACGAGTTTTTT
>BB0130	AATACGATATATTTCATTTTTCCAACATCGGCGGAATGGTATTTGGATTTCCTTTTCAGCTGTCGATATC
>BB0131	TACTCGCTGACCGTGGGTCTGATAAAAGAAAAAACTCGAGCAGAGGATGAAGCTGTAATTTGCGACGCAC
>BB0132	GCAACCGCCTACCGGTGGTGTGCCCATGTTGCTATATCCGTCGGAAGCGACTGCATCACTTTTATCCTAG
>BB0133	CTATGTGTTCGGGATTTCGTTGGTTATTTTCTATAGCGGCATGAAGGCATTCCGTCGCGTAAAGGGCAAT
>BB0134	AGATCGACCTGTCGGTTTTCGACGTGGTCATCATGCATTATGCCGTTCGTTTGTCGTTGAAGGACTATTT
>BB0135	TGATGGCGTCATTATTCACAACACGATTTCCTACAATCCTGCCAACCTCGAGTCGATAGATCGCCAATTT
>BB0136	AATTACATCGTCACCTATGAATCCATCATTCCAAATCTCCGTACGCTGCGCAATTACAAGCCCCTGATTC
>BB0137	CGTGGCGTATTTTCGCGAGTATGGTGTTTCGGGTGGCTACACCCATTTGAAGATCAACGAGAACAAGTGA
>BB0138	ATTTCAAGGACACGATTACCGGGCAACTGGCCTGGTACGACAAATATGGTGTGACGGACATTTTCAGCCA
>BB0139	TAACGACAGCCCGTATTCGATGTCGAAGATATTCGGCGAGTTCTACTCCGTCTATTATCACAAGCAACAT
>BB0140	AACAGGATCGCATTTCGGTCCAAGGCTCAGATCCACACTGTTATGTTGTGCTTTCGTCGATTGAACCAAT
>BB0141	CCTGTATAAGCCATCCGACTTACTGTATTATTTTTTTAGCCCTGAATATTTCATGGCGTTCAACGGCATT
>BB0142	ATTCGATCCTGGATAGGGATGATAAAATCGGCTTCGCGACCCCTGAGCAACAGTGGATGCAGGCTACAGC
>BB0143	GTTATGATGATCCGGATCTCGACGGCGCTGCCTATTGGTTGAATATAGGTAATGCCGAAGACAATATTGA
>BB0144	ATCTGTACCGCCCTTGGCAATTGCCCGCTACCGTTTTGTGGATGATGTTTCGCGGTTATTTCTGGCGCGA
>BB0145	ATCGAAATTCGCATCACGGGACTGCGGCCCGGGGAAAAACTGTACGAAGAACTACTGATCGGGGAAGACT
>BB0146	AGATCGGAGTGATTGCCAATAACGGCGACCACTCGACCGCTTATCGGGTCCAGCTATTGCTGGACATGTA
>BB0147	CTGGTGTTTCACGAGTATCGAAGTACGATTTCGCAACTGTCAGGATTGATCAACGGCGTTGCGACCGTCC
>BB0148	GTGCTCAGCGAATACACCTGGAGCAAAAGCCTGGATATGATGCTGGACGCCTACACCGAAACAGCCAGGC
>BB0149	ACCGCGAAATCATTCTTCCGGAAAAATTGCGTATCCAGGCCGAATATGTCCAAACACGGACATTTTTGGG
>BB0150	ACGTGCCGTTGCACCTGCAGCCCTATTGGCGCGACCGATATGGCCTGACGCCTGACATGTACCCCCATTC
>BB0151	ACTTCGATAACCCCGACTATCTGCGGGTACGCGCACAGATCCGCCAATTGCGCGAACAATGCGATTTCGT
>BB0152	AGCATTTCGACGCCAACATGTCCGACGTCTTCTTCGACGAACTGGGCATGCAGACGCCCGCCCACCAGCT
>BB0153	AACCGGATACCTGCAACATCAAGGTGTCCGAGATCGAAGCGAAGATCACCCCGCGCACCAAGGCCATCAT
>BB0154	TACGACAACGTTTTCCTGGAGGACGACGTGTTCTGCGGTCCGAGCATGGTGTTCACCAACGTCTACAACC
>BB0155	TGACCTATCCGCAGAACCTGGAAGGCTCCATCACCATTCTCGGTGAAAAGGGGACGGTTCGCGTGGGCGG
>BB0156	ATATGCTGCCTGCTATTTCCGATATCGCCCGATACGTTCCCGATACCCAGATTGACTGGGTTGCGGAAGA
>BB0157	CGCGCGCCTGGACCGCCGCGCATGCCGGCGCCACGCGGCGCACGCTGGACGCGCTGGAGGATTGGCTGGC
>BB0158	AGGTCACGAATTTCGAGGAATTTCGCTTCGGATACGGACCAGGCCGCCTCTCCTCTCCCTGTCTGGACAA
>BB0159	GTCCCGCCGATGAAGGGCGCGACGCCGCTCGCCTGAACCAGGAAATGAAGGCCGACCAGGTCAAGGTGCT
>BB0160	ATGATTATCCTCATCGACTCCGGCAACAGCCGCCTCAAAGTCGGCTGGTTTGACCCGGACGCGCCACAGG
>BB0162	ACCATGGCCGCTTGCTGGTGCAGGCTGCCGATGGAATGCGGCCCGTCTCCGTCGGCGAAATTTCGATCCG
>BB0163	TGACCTCGCTGCCGGACGCCATTTCGCTGACCAATTACTGGATCGGCATGTTCAAGGGCGTGTCGTTCGG
>BB0164	TGTGATCGTCTGCGATACCGTGCGGGAAGTGCTCAAGGTCGATCATCCTTTCATCCGCAGTTTCTTTCTG
>BB0165	TCAAGCCTTATGTCATCGTCTCGGCTACCTCGGTCAGCGGGCTGTCGGCCCAGTCCACCGTGCGCTACCA
>BB0166	ATTGTGCTGGCGTTCGAGGCGGTGCCGTATCTGTCCGATACCGGCGTGATCTGGCGGGTGGGCGACAGCG
>BB0167	GAGGCCGCGCTCCCTGCCGGTGGTGGTCGTGCCGGGGGCCTCGCACTTTTTCCACGGCAAGCTGCTGGTG
>BB0168	CCTGATCTCGGATTACCCGGACTACTACCACTACTACAAGCAGAAAAGCTACACGTACAACAAGATCACC
>BB0169	GTTTCATCTTCGGCGATGGTATCTATGAAGTCGTGCCGGTCTATGACGGCAAGGTGTTCCGCATGACCGA
>BB0170	ACAATATTCCCCCGGAAGAGTCCCTGATCGAGTATCCGAGCGACTTCCCCATCAAGGTAATGGGCAAGCA
>BB0171	AATGGCTATGCCTATCATGGACTGGCGCTGAACATCGATATGGATCTGTCGCCGTTTCTCGGTATCAACC
>BB0172	AACCTGCATACGGTGTGCGAAGAGGCATCCTGCCCGAACATCGGCGAATGCTTCGGCAAGGGCACGGCCA
>BB0173	AAGGGTTTGCGCACGGCTTCCTGGCGTTGTCCGACGATACCGAGTGCCTGTACAAGGCCACCGACTACTA
>BB0174	TGGCGGACTACGCGCGCCGCAACAACGCCTTGCTGGTTCACTATTCCACCGACTACGTATTCGACGGCAA
>BB0175	ATTCCCGAACGGCCCGGCCACGACAGGCGCTACGCGATCGACGCCGGCAAGATACAGCGCGAACTCGGTT
>BB0176	ACCTGTCGACCATCCAGCACGACCTGTTCGACATGGGCGCCGAGCTGTGCATCCCGGGCCACATCGCGCT
>BB0177	GGGCGACAAAGTGCGCTTTACTGCCACGCGCAAGGACGGCCGCTACGTCGTCACGGCCATATCCAAGTAA
>BB0178	ACGGACGCTTCGCTGATCAAGCAATACACCGCCCTGCTCGGCACCGAGGATGTGAAGCTGGAATTCACCG
>BB0179	ACCGCCGATGCCTTCACGCTGCAGGAACGTTTCGAAGCCAAGCTGGAAAAACACCAGGGCCACCTGATGC
>BB0180	CAGCAACGAAAAAATCAAGCAAGTCGACGAGCGATACGGCGATTGATCTGCCCAGCGAACAGGAATTGCT
>BB0181	CGCGCAGTCTGGACAAAATGGTTCCCGTCACGATCCTCACCGGCTTTCTCGGTGCGGGCAAGACCACCCT
>BB0182	TTCGCACTGGCGACGCACGAAACCGAAATCCGCGCCCTGTGCCCGCAGTGCCAGCAGAACCGCCCGGCGC
>BB0183	TGCACGACCTCGACATGGTGCGGCGGCATTTCCCGCGCACCCTGCTGTTGGCGGGGCGGCAGGTGGCCTG
>BB0184	TGCGGGAGGACGCCAGTTTCGCGTCCTTCTATTTGATATCGCTGGGGCTGGGTGTACTGCTGGTTTCGCT
>BB0185	CCTTGACCCGCACGCGTGGCAGGACCTGGCCAATGGCGCGACTTATGCGCGCAATATCGCGCGCGCCTTT
>BB0186	AGGCGTTGCCGGAAGAGCTGTTCGCCATCACCAAGGGTTTGACGCATCGTATCGAGGTGACATGTCCGTA
>BB0187	TATGGCGTCTTCCATGCGCTGGGTCCCGGCCACGGCAAGGCGGTGATTGCGTCGTACGTGCTGGCCAATC
>BB0189	TTGGTATGTTATATCGTTTCATTTAATGAGAATGGCACATCGTTTTATAGGGAAGGGAACATGCGATTCG
>BB0190	AACTGGTCAGCCTGGACCTGCACTACGAGCGCACGCCCGAGTACGAATCCCGCAGCTGGCTCAACCGCGA
>BB0191	ATGTGCGCACGTTCGCCGACAGCCTGAAGACGCCTTATTGCGGCACCGACACCGAATTCGAAGCGGTGAG
>BB0192	TGCGCATGACCGGTCCGGCCATTTCCGTTTTCAGCGGCCAGGTCGATATCGACCGCCTGGTGTTCACCAG
>BB0193	TGCTGGCCACCGCCCAGTTGGCACGCAAATGGAATGCCGCGGTGCTGCCGATTCTCGACTTCTGGGATCC
>BB0194	TGATCCTGGAAATGCCCAAGGTGTGGTTTCGCAACGAACAAAGCCTGGGAAAAGTGGTGTCGGATGACTA
>BB0195	AAGTATCTGTGGCCAACAACGATTTTCTGTTCACCTCCGAATCCGTCTCCGAAGGGCACCCCGACAAGGT
>BB0196	TGGAAGTCGCCAACTGGGTGTTCATGAGCGAAGAGGAAAAGCGCGAGGTCTGGGTACGCATCCAGGCCCA
>BB0197	TACTACAACGCCGCCGATGTGTTCGTCTTTCCCAGCCTGACCGACACGTTCGGCCTGGTGATGCTGGAGG
>BB0198	ACATGGAAGCCATGAAGGACCAGGCCATCGTGTGCAACATCGGCCACTTCGACAACGAGATCGACGTCGC
>BB0199	TGACGCTGCCCATCACCATAGTCACGCTCGGCCTGTTTCTGATCATTCTCAACGCCCTGTTGTTCTGGTT
>BB0200	GCCATACCCATCGTGCCGGGCATCATGCCCATCACCAACCACACCCAGCTGGTGCGTTTCTCGGAGATGT
>BB0201	CGACGATTTCCTGGCGCACTTCCACCGCCGCTATCCCAAGGTGGAGTTCTACGTCGACGTCATGCAAAGC
>BB0202	TGCTGTACGTGTCCATCCATGGCGATCCGGAGAACTTCTATCCGGTGGTGGCAGGCTTCGAGAACGAGCG
>BB0203	ATCACCTCGTTCCTGTCGATCTTCACGCCGTACGTGATGTTCAACATGGTCGACCAGGGCACGTTGACCA
>BB0205	TGCTGCCCCTGCTGGAGCAATGGGTCGAATCCGGCATCGCCGTCTGCCTGCCCGCCGTCCAGGAGCGCGA
>BB0206	AATACATCTTCGAGCCGAAAGACCAGAAGAGCTACGACCAGATGATGAAAGACCCGATGAAGTGGCTGGT
>BB0207	TTCATCCCGGTGGGCGGCGATTTCCCCGTGTTCCTGCATCCTCGCACGAAAGAGGAATACGCGCTGGCGC
>BB0208	TTTCCCTTCATGGGAAAATAGCAGCCATGCAACGCCCTGCTTCCTCTTCGCTTCCCCCTCTCGACCCTGC
>BB0209	TATATGCGGCAAGGAAAAGCTATGTCTTTCGAAGACTTGGGCTTGGCGCCCACTATTCTCTCGGCCCTGA
>BB0210	CCCCGGTGCCCTTTGTCGGTTGCGGCCATTTCCGGCAGACCAATGCGTGGCTGCAACAACGCGGCCAGAA
>BB0211	AGCTGGGCTGGGAACTCAGTCCGGAAGAAACGATGCGGATCTTCACCGGCAAGGCGGTACGCGACGAGCT
>BB0212	TCTTTCCCCAATACGAGGTGCCGCTGCTGGAGCGTTCGCATTTCGCCACCGATGCCGGCCTGACCGAACG
>BB0213	ATGGGCTGGGGTTTCGAGTGGGTGTCATCGTATGGCGACGATTTCAACTTCGATTACCACGTGTCGTTCA
>BB0214	CTGGCCGTCGGCTACGACAGCCCAAGCGCCTTCATCGGCAGTTTTCGCGCCACTTACGGCGTCACGCCCA
>BB0215	TTCGTGCTGGAAGCCTACAACCTGGGCCTGTACGGGCGTTGCCGGACATGCAGCGCGCTGGTGTCCGGCC
>BB0216	TGGATGTCGAGATCGCTCATGACGATCGCAAGGCCATGGTCCAGTGGCAGACCGGCAACATGGCGCGCCT
>BB0217	AGCTGGGCTATGCATCGGAAGCCTTCACCCTCAAGGAGTCGGTGCTGCACTGGATCAACGACGGCCTGAT
>BB0218	GGCCGAGCTGCGCTATCTCGCGGCCTGGCTGCACCAGCAGGGTTTGCACTGGAACACCCTCCATGACGCA
>BB0219	TCATTGGCTGCGTCGCCGTCATGCGGGCGGACAAGGGGCTGGACGATCTGCTCGATGCGTTTGTGGCACT
>BB0220	TTTCACCCGCGTGGTCTGGAACGCCCACATCGCCGAAATGACCAGCCTGTCGACGCACGGGCGCGAACTG
>BB0221	TGGTGCACTGGATTTTCCACCGCTCGTGCTGGACCACCGGCGACTACTGTTATCTGCAGGACCTATTCGT
>BB0222	AGAAATCGCCCTACAAGAATTTCAAGATCACGCCCGACGACTGGCGCAACCGCAAGCAATGGCAGGCCTA
>BB0223	TGTTCAGCAAGCTGTACAACCTCGACGGTTTCGCCTGCGACGGATCGCAATTCGGCCACCTGTTCGAACC
>BB0224	AAATATGTGTACTACCAGCTGGCCAGCTTCGAGGTCGGCCAGGTGATGAAGACCTTGTCGTCGCTGTACT
>BB0225	TTCGCTGGTGGCGGTGCTGGTCTTCATGGCCACGGGCTTTGCCACGGTGTTCGTGCTGCGGCACCTCATG
>BB0226	GGCCTGGGCCTGCTGGTTTCGGGCATGGCCGACCCGGCCAAGGTGCTGGGTTTCCTGGACCTGGCCGGCG
>BB0227	ACGCCCAGCTTCCTCAAACTGATTCTTGAAAAGGCGGACGAACTCGGCATCCGGCTGGATTCGCTGCGCC
>BB0228	AAAGTGCTGCTCGATGTGAACGGCATCGAGGTGATCTACAACCATGTCATCCTGGTGCTGAAGGGGGTTT
>BB0229	ACGAGGACCTGAAAAAGTACGTCTACGACAAGGGCCAGGGCTCGGACAAGTCCGGCAACACGACCCTGGG
>BB0230	CTGGCCGCGCAGTTCTTCGTCGACTGGGCGTTCCTGCGCATTCCATTCTTCACCAACTATTCGTCCTCGG
>BB0231	TCGGCAGCTCGGTCTACTCGATCAACGTCGGCATGCCCAAGGATCCGGCCATCATCCTCGAAACGATGTT
>BB0232	TGCTGCTGGACGAACCCATGGCGGGCATGAACATCGAGGAAAAGCAGGACATGAGCCGCTTCATCCTCGA
>BB0233	CTGTTCGCGCCCAAGTACATCGAGAACAAGCTGAAGTTCTTCCCCTACATCAAGGAGGCGGTGGCCTTCG
>BB0234	TGTTCAATCCGCTGCTGTATCCCGGCATGGGCATGCGGCTGACCATCACCCAGGAGGAGGTCGGCTACCT
>BB0235	ATCGGCTTCTCCTTGCTCAATCCTCACTTCTGGCTGGACATGATGGTGGTGGGGTCGCTGGCGCACGGCT
>BB0236	ACGTGCCGCTGTACTGGCAGCATTGGCGGGTAAACTCGCAGGCGATGGAAGCCTTGACCGACGCGGTCCT
>BB0237	CCAACGGCGCGGGCTATATGGAGATCGAGAACGACGCCAAGGCTGCCGACCGCCTGGTCTCGGTCAGCTC
>BB0238	TCGCCCGGTTCCCGCTGATGCTGGCGGTGAACGTGAACTCGCCGTACAAATCGGTGGAAGACGTGCTGCA
>BB0239	TGGTACAGGTGAAGACCTCGCCCGAACCCAGCAAATATGGACTGGCGCCCGAACTGCTGCCTGGCTTCCT
>BB0240	GCGCGGGTGCGTCCCAAGATGGTCTGCGTCGTGGCCTCGTTTTCCAATCCATGCGGGGCCACCATCAGCC
>BB0241	CAACACGACGGTGACGCAGCAACGCGACACCGCGCTGGGCATCATCCACGCCGGCATCAACTTCTACGAC
>BB0242	AAGTCGCCTGGCAGGACATCCAGTTCGCCAAGTTCGTGCCCTTGCTGTTTTCCAAGCGGCTGGTCGTCTT
>BB0243	GCTTGCAGAACGAGAAGGAATTCATCGCCACCGACATCAAGGTGGAACTGGTCGACCGCCTGAGCGCAGC
>BB0244	AAGGCAGCGCCACGCTGGCGCGCCACGTGCCGCAGGACGTCGCGCGCCAGCTGCGCGCGCCGCTGTCCGA
>BB0245	TTGCACGAATATGCGAACCAATTCGAACAGCACGAAAGAAAATTGCCCATGCAACTGGACGCCATCGATC
>BB0246	ACAACTTCCCGACCGACCTGTACATGATCCAGGGCATGATAGACCTGCTGCGGCAGGGCTACGAACTGCG
>BB0247	TCGATGGCAAGGTGTTCGTCGAATACCTGTCCAACCTCAAGCAGAACCGCATCAAGACCAAGCTCAAGAA
>BB0248	TGCGCGCCGATGCGCAAGGCATCGATATCGCCACCGGGCAGGGTGTGTTGCGTCTGCTGGAATTGCAGAA
>BB0249	ACTCGCTGACCAAGGAAGTCGATTACCTGCACCCCCATTACCGCGCCTTCGTCGAAACGGCGCCGTTCGT
>BB0250	ATTTCGATGGCACGCTGGCCGATACCCTGCCCTGGTTCGAATCCGTCATGGACGGGGTGGCCGACAAGTA
>BB0251	AGACCTACGACAACGTCTACACCTTCTACCTGGCGCATCCAGGCGAGCACGCCGTGCTGCCCGAGTTCTC
>BB0252	ATGCAACTGGTAACGAGCGCATGGACTCTTGAACGAGTTATGAAAATTCAGAACATCTGTGTGTACTGCG
>BB0253	TGCTCGAACGCAGCCACGCCGAATATGTGGAAGGCAAGGATCTCAAGGACATGATCAAGGAGAACCTCAT
>BB0254	CGCCGCGCCATTATGCCTACCTGAAGATTTCCGAAGGCTGCAACCATCGCTGCAGCTTCTGCATCATTCC
>BB0255	AAAGCGTGGATGTCATCTTCATCGAAATCCCGCCGACCGAATGGGCCCACGGCGGAAAGTTCTACGCCCA
>BB0256	AGCTGGATTGGGAGTACCACTGGAGCGGCTACTTCGCGGTCACCACCGATCACCTGCCGCACGTGCACGA
>BB0257	GCGCCGATGCGTTCCAGGCCAATACGGTGGACGAGTTCACGGCTTTCGTGCAGTCCGACCTGGCTGCCCA
>BB0258	CGACGGTGGCGGTACTGACCGCGGCCGATTATGTCGAGATGCTGGACCTGCGCCTGGCCATCGAATGCCG
>BB0259	AGCACCAGGAATGGGGCACCGAGAACCTGTGCATCATGTTCCCCGGCGACTACCTCGAAATCCGCGGCAT
>BB0260	GCCCTGCCACGGCAGCTGGGAGGCGTTGCTGGCGCAACGGCCGGAGGTGGTGGTCGAATGCGCGGGCCAG
>BB0261	TGTTCTCGCGCAGTTTCCTGGTCGCCCTGACCAACCCCAAGGCGCTGCTGTTCATGTCGGCTTTCCTGCC
>BB0262	TGCTGCCTGTTGCCATCGATGCAACACCGCAGGCGCAACACGACGGTTTTTTCTATGCCTTGTTTGCCAA
>BB0263	TATGTCGATGATTCTTCGCCTATTTGTCGCGTTGTTGCTGGTATTTGGCTCGTTCTCGCCGATTACGAGC
>BB0264	TACGTGACGACCAAGGCGCACGGGACTGGGTTAGGATTAGCCATTGTGCGCAAGATCATTGAAGAACATG
>BB0265	ACGAATTCGAGCGCATCTACTTCGAATACCACCTGGTGCGCGAGAATCACAGCATGACGCGCGTCTCCGA
>BB0266	CGCAAGGTCATCGCCCTGATCAACCGGCAGGCGTATGGCGAACTCATGCAGGGCAGCCATATCGACGTGG
>BB0267	ATCTCCGTATTCCTCTATATCAAGGGCGTATACGGAGACCCCTGGGAGGCGTTGCGCTATGGCATGTTCA
>BB0268	AAGCAAGCAACGAGAAAGAAGCGCACAACGTCCTCCCTGACGGACAGTACCGTGTTCGATCCTGCCAAGC
>BB0269	TGACCCACGATCCCAAGCTGGACGACATGGTGCTGCTCGAGGCGTTGAAGTCGCGCGCGTTCTATGTGGG
>BB0270	ATATGCCGGAGCGGGCCGATGTCTGCCTGGTGGCGCTGGCCGATATGCCATGGGTGCGGCGCGATACGCT
>BB0271	AGATCGCCTTCGAGGAGCATTTCACGGCGGTCGGCTTTGGCGATTACTCCAAGGCATTCGTACAGCATCT
>BB0272	AGATCGTGGCGGGGCTGGACTATCGCGAGGCGGATGTGATCGTGCTGTCGGCGTGCGTGCAGATGCCGTC
>BB0274	GACATTTTGCTGCCGCAGAAGTCGTACGTGAGCGAGCCCATCGTGCTGACGGTGGAAAACGGCTACGCGA
>BB0275	AATCTGTTCGACATGCGCCAGAAGTACGCCGCCGTGATGACGCATGACGAGGCGCTGGCAAAGACAAAGT
>BB0276	GCCGCGCTATATGCTGCATATGGTGAGCAACACCCGCGTCACCAGCGAAACGCCAGACGGCGAGATCGCC
>BB0277	CACAACCAGGGCAACGCCAAGGAATTCGTCTGCCCCTACCACCAGTGGTCGTACGATCTGAAGGGCAACC
>BB0278	AACCCTATCCGTGGTTCTGGACCGACCAGTACGGCTGCAACATCCAGATCCTGGGCTTGCCGCAACCCGG
>BB0279	AATTGGCCCTGTATCGCAGCGAAGGCGAATACTTCGCTTCGGACAATGTCTGTACCCACGCCTATGCCCT
>BB0280	AAGTCATGGACGCGGTATACAAGGCATCACAGCAACTGTGGACCGAGCTGTCGGAAAAGAATCCCGACTT
>BB0281	TGTGTGGCCTGGCTGGCCAAGACCTACAAGCGCCCGTTTCGCTTCATCGAGGACCGTCGTGAACACCTGA
>BB0282	AATCCTTCATGCAGGGCGCCTACACCACGGTGGTGGGCGAGGGCGAATTGATCGCCGCGGTGCACGTACC
>BB0283	ACCTGGGCGATTTTCTGCGCGACCAGGCGCGCCTGACGGGCACCCACCTGGGCTGCGAGCATGGCGTATG
>BB0284	AAGCTGAAGAAAAGCGATCTGGAGCTGATCAACGTCGATGCCGCCAGCAAGGCCTCCACCTATGCGGTGG
>BB0285	ACCAGATGAATGTGGAACTGCAGCGCATCTGGATGGAAACGCGCAACACCGTGATGTTCGTCACGCACGG
>BB0286	CCGTGATGCTGGTCAGTTCGCGCTGGTGCGAGAGCTTCCTGTATCCGCTGATCGTGGCGCTCAACAGCGT
>BB0287	TGGCCGGTGTTCATGGATTCGTACCTGAGCGGCGAGCAGTCGTCGAACTCTGGTGGGCTGATCCGCTGGC
>BB0288	GAAGATCGAAGTGGAGGGGGGCTACGGCGGCAGCGTATACGGGGGAGGCGACGCCACGCCATTCAAATAG
>BB0289	GGAACAGATCCCCTTCGTTTCGTCAGCCCCCAACACCTTGGGTATCGAGCTCGAATTGCAGTTGGTCGAT
>BB0290	TGGTCGAGAACGGTTTTGCCGATCCGGTAATGGACCAGGAAACCCTGACACTGACCTACGAGACCCCCCA
>BB0291	TCGATTACGCCGGGCCCTACCGCGGGCTGATCTCCCGCTACAAGACCGCGTGCCGGCATGAGCTGGCCCT
>BB0292	TTCCACGTCGTCCTGGTCTCTCCGGAAATCCCGCCCAACACGGGCAATGCCATACGCCTGTGCGCCAATA
>BB0293	AAAGCCTGACGGCTACACCCTGCTCTACACCATCAACGGGCCGCTGGTCACCGCCCCGACCCTGTACAAG
>BB0294	ACTGAACATCGAATTGCCGATCACCGAGGCCGTCTGCGCCGTGCTGTTCGAGGGACTGTCGCCCATGACG
>BB0295	TACCTGAAGGACTTGTCGCTGGAAATGCCCAATGCGCCGCACGTGTTCCTGGAACAGGAAGCGCCGCAAG
>BB0296	ATCCCATCCCCACCCGGAGCGACCATGCAGAAAGTAGTGATGTACAGCAAGGACTATTGTCCCTACTGTG
>BB0297	AAGCCATCCAGATGGTCAACCAGCGCCAGGCCGTCTGGGTCGACGTGCGCCCGACCGAGCAGTTCCAGGC
>BB0298	TATTCCGACCGGCCAGCCTCTGGTGTATGAATTGGATGAGGACCTGAAGCCGATTCGCCACTATTATCTG
>BB0299	AATCTCATCATTGTCGACCATGGACAGCAGTACCTGACGGTATACGCTTACAACCAGAGCCTGCTCAAAC
>BB0300	CGCCACCTGTCGAACCAGCAAAGCCCCGACGCCGAGGTCAAGTCGAACAACGACGACAACACCGAAGTGG
>BB0301	ATGCGCAGGCGCCGTGCTATCACTGCCTGTTCCCCGAGGCCGACGATGTCGAGGAACTCAACTGCGCCAC
>BB0302	GACCGCCAATCCCTATTACCTGCAGTTGCTGCAATACCTCAACCTGCAATTGCGCCAGGCGGTGGAGACC
>BB0303	AACGCTATCCCGATATTCGGCCGTTCATCTTCGGCCATTTCGGCGACGGCAATCTCCACTACAACCTGTC
>BB0304	ACACCGCCAAGGAGTTCCACGACGAGACCCTGCCCAAGGACTCGATGAAAGTGGCGCACTTCTGCTCGAT
>BB0305	GCTGAATGACATCAGCAGCAAGAATATCGGCAATATGCTGGCATTGGTGATCGATCGCGAACTGGTCGCC
>BB0306	AGCGTGTTGTACAGTGCCCCCCTATGCTTACCACCTCTGATCCCTTGCCCCATCCCTTGCTGCACGATGG
>BB0307	TACCGACCCGCCCTATTACGACAATATTTTCTACAGCGTTCTGGCAGATTTCTTCTATGCATGGAAGAAA
>BB0308	TGAAGCATGCTCGGCGACTGCGCCAGCTCTCGCAAGAAAACCTGGCGCACATCAGCGGTCTGTCGCAAAG
>BB0309	TGAAGACATTCTCAGACCGATTGAAACATGCGCGGGCACTGCGTTCGCTAACGCAACAGGATCTGGCGCG
>BB0310	TGTCCACCTATTCCATTCCTGACGATTCCTGCGCCGGCCGCATATTGTTGGCGTTCAGCAGCGTGATGAT
>BB0311	ATGACTGCCCAAACCTCTGCCGTTTCTGTCATTTCCGCGGCCAATCGGCTGGTCGCCAAAGTGGGTTCCT
>BB0312	GGTCTTCGCGATCTCCGGCCTCAACGGCGAAGGCACCCAGGACCTGATCTGGGCCCTGCAGGACTACCTC
>BB0314	ACAGAAAAAGGGCGGCGGTTCTACCCGGAACGGCCGCGACTCGGAATCGAAACGACTGGGCGTCAAGGTG
>BB0314A	AAAAACTCAAGGTAGAACAGATACCTGCTGACATTGGGCAAGAAATCACCCTGGACCAAGTGCTGTCCGT
>BB0315	AGACCTGCGGCGGCCATCATCAGTATCCGGATGGGTTTATGCTTTTCCTTGGCACCATGTTTTCGCCCAC
>BB0316	GCCTTCCCGGTTTCCCTTTATCAAAAATCTCTGCTAGAATTCTGCGCTTTCGCGGTGAATAGAGATCGTT
>BB0317	TGGTCACGGTACCCGAGGCCATGCAGCTGTTCGCCGAGCGCTTCCCCGACGTCACGGTGTCCATGCACGT
>BB0318	TCCTTCGCGGACTTTGCCGTGCTGGATGAATCCACGCGAACAATTCAAACCCTGAAAGTCTTCTCCCGCC
>BB0319	GGCAACGTTGCGGACACACGGCCGGAAATCGTCGACGAGATTTTCGCGCAACTGCTCAAGGCCTATCCGC
>BB0320	ATTTCCGACGTGGCCCGGATGCCGGGCCTGTATTTGTGTACCGGTTTCAGCGGCCATGGGTTCAGCTCCT
>BB0321	TCTTGGGCAGTCATCACTTCTGCAAGGGGAATACCAATATGCGATACAACCGAAGAGCCTTCCTGGGCGC
>BB0322	AGATCATCAAGCGCTGGAATGCCCTGTTGCACGAGAACGCCGAAGACCTGGCCCGTCTGATTTCCTCGGA
>BB0323	ACACGCTCGCGCCGATTCAACTGGGCCAATACATTCTGCTGCGATGCAATGACGTGCCGGTTGCATACTG
>BB0324	AATCCGTTCAATCGACTACTTATCGACAGATCCACATGCAGCAATCGCATCAGGCTGGTTACGCAAACGC
>BB0325	TCCGGCCATGTGACGCAACCCGTGATCCGGTTGGCGCAGCTGTGGAACGATTTCCAGCAGACCGGCGTTT
>BB0326	CAGGCTGGTTCGATCCGGTGGAGACCGAGTTCCTGCCTTCCGCGTTGTCGCTGCAGGAGCGTCCGATATC
>BB0327	CACGGATATGCCGACGGTGGATCTTTCGCTGGGCCATTATCGCAACAGTAGCGAGAATGTCTCGGTGTTC
>BB0328	TGGTGGACCTGCTGGTGTGCTTTCGCCATGCCGTGGAGGACATCCAGCTCGATGCGCAGAGTTATATGCG
>BB0329	CATCGACCTGGAGTGCGCCTCGACGTCCAATACGCTGGACCGCCAGAAGCAGGTGGCTTTCTCGGTGACG
>BB0330	CGAGCTGTTGCCCAAGGCGTTGGGCGACTGGATCAAGCAGCTGCCTGAGGGGTCGTTCTATACGGCGGCG
>BB0331	CCGTGCGCAATATGCTGCCGGTGCTGCTGACCCAGGTGATCGTCATTTTCCAGGAAACGGCGCTGGTGTA
>BB0332	ATTTCGAGCTGTTTCCGCACCTGAGCGTATTGGAGAACGTCTGCCTGGGCCAGATGAGCGTGCTGGGACG
>BB0333	TCCGGCGCCGAACCGACCGTCATGCTGTTCACCAGCGAGAAAGACCTGCGGGTCAATCCGCTGGCGCAAA
>BB0334	ATGACGTGGAACACGCCGAAGGCGTGTGGCGCGACAACCGCTGGCAGGACTTCGATCCGCTCAAGCCGCC
>BB0335	TCACCTACTCCACGCAGGCCATCATGCCGCACCTGATGAAACTGCCCTACACCATGGACGACTTCGATTT
>BB0336	TCCTCGAAGTCAGCGAGGAGGAATGGGCGCAGGTACTGGGCATCAACCTGACCTGCGTAATGCGCCTGTG
>BB0337	CAGCGGCCGCCCCGGCCCGGTCGCCCTGCTGCTGCCGGCCGACCTGCTGGCCGCCGCCGCTCCCGCGCCG
>BB0338	CGAGCAGCGCGAGGGTGTGCTCAAGACCAACTACGAGTTCCACTTCACGCTGTACAACGCGTCCGGCATG
>BB0339	ATCGATCACCGGGACGTGGTGCTGACCCGCGCCGAACGCGAGGCCAACGGCAAGATGGTGAGCTGCTGCT
>BB0340	TAGTTTGTCTGGACCGGTCCCGGCGGGGCCCCGGTGATTTTCCCCTTCTTTCGATGACTGCCGTCGCCAT
>BB0341	TCAACCTCAAGGAAATGATCGACCTGTACGAAACCCGCGAAGTGCTGGAAGTGGCATGCCTGCAACTGGC
>BB0342	ATGAAGGCAGTTGTCATTCACGGTCACGGCGGTCCGGAAGTCTTGCAATACGACACCGCATTTCCCGATC
>BB0343	TACCTGGACGCGATCGAGCGCTACCGCTGCACCTGGCTGACCGCCATTCCGACCATGATCGCGCTGCTGG
>BB0344	TGAGGAGCAAGGAAAACGCCATGGAATTCCACCAGTGCTATGCGCTCGATTATCACCGGGCGCGCGACAA
>BB0345	TGGCGGAATCCGAAACCTTCGAGCAGTTCATCTACCCGTACATCATTGCCCTGCAATCGACCCCGAAAGT
>BB0346	ATGACTTCCCTGAACCTATCCATGATCGAGGGCGGGCGGCCGGCGTCGCGGGCCGCCGCGGCCACCCTCG
>BB0347	AGTTGAGCACCAAGGACGTGGACGTCAAGCCGCTCTATACCAACCAGTTCGTCAAGGACATCAACGACTT
>BB0348	GACGCCGCGGCGGCGCGCTATGCGCGCTACCTCGGCGTGCCGGCCGAGCGGCGCGGCGGCGAGGCCTGGT
>BB0349	ATCAAGGCCAGCCAGAAGGCCGGCTACCAGGAGCGCTACTTCTCGGTCGACTTCAACCGCACCGACCATG
>BB0350	GAGTCGTTCCGGCGTTTCAGCGCCGCGGCCGCCTTCTACGCCTTCGCCTGGCTGCTGGCGCGCATGGCCG
>BB0351	TCCTGTTTCGCGACGCCGACAGCCGCATCGTCGAGCTCGAACCCCTGGCGCAGGAAACGCTGTACCTGAT
>BB0352	AGCGCATCGACCTGTCCATGCTGGAAGCCACCGCCGAATGGATGGGCTTTCCGCTGTACTACAGCTATGA
>BB0353	TGATGTTCGGGTCGGTGGACTTGATGCTGGATCTGGGCATCGGCGAGGACGACCAGCCCCTGCATTACTT
>BB0354	CCGCCTGCCCCAGCCTTCCCGGAACCCGCTTTGCGCTATACAGAACTCGCCAATACCCTGGTCAAACGCA
>BB0355	CAATGACGCTCATGGTCGCGACATGTATGATGAAGAGGTAAAAAAATACAGGCAGCTGCTCAACGCTTGA
>BB0356	TGCGTGAGATTCACGTCAACGAAATTACCGATACCGTCGCTCGCCTGTGCATCGACGCCTGCCACCTGCT
>BB0357	ACCCAGCACCTGACCATGGAATTGCTCAAGCAGAAGCTGGACTTCCCGATGACGCATGCGCCGTTCAAGG
>BB0358	ACCTGGGCATGCAGTGGCAGTTCATCCCCTACAAGGGCGACAACGAGAGCGTCACCGCCCTGATCGGCGG
>BB0359	GCCGCCGTCGAGCCACTCGCAAGGCCAGTACGACCACAACATGACCAGCGGCATCGCGCTTGGCGAGCTG
>BB0360	CGGTTTCCATCGGTACGCGCGACAGGCTGCAAGTGGTCTACGTGGACACCATCCACGATCGCGGCAATAA
>BB0361	CGACGGTGCCGGGCGCGTCGATCTGCTCGTCATCCATGTCGTTCGCCATGATACGGGGCGGGCGCATGGA
>BB0362	AGCAATAACGCGGGCGTGGACGATTTCGGCCTGGGGCTGCTGCTGCAGACGCGCCAGATCAAGCGCATGA
>BB0363	TACTGTGCATTGATGCACAATTGGCGCATGGACAAGTACCCCGAATGGAATGACCTCAAGGTCTTTCTCA
>BB0364	TGGCGCTCGAGTTCATGGGCTTTGGCAGTCCGGAGGCGAAGGAGGGCGTCAGCGCCCTGATGGAAAAGCG
>BB0365	AAATCGCCAAGGTCATCAACAACATGCTGTGCGTGGCCAATATGTTCCTGACGGCCGAAGCCATCGAACT
>BB0366	GATGCCACCGGCAAGGAAACCGAACCCGTGGCGCAGAAGGCCTGGGAAAAACTCGGCGTCAAGGTCGTTT
>BB0367	CATCACGATGTTCGCCCTGACCATGTTTGTACTGCTCGTTCGTCCGAAGGGGATCCTGGGAAATGGCTAA
>BB0368	GAGAAATCCGATTTCGGCAAAGTGCTGGTGGCCATCCGCAACAACGATGCCATCGTCGAGACCGTGGGGA
>BB0369	ACTACGGCGTATTCCTCGCCACGGGGACGCCGCAGGAAATCCAGACCAATCCGGACGTGATCTCGGCCTA
>BB0370	TGAAAAATAACGACCATGCGCTCGACGTGGACGGCCTGTCGGTCAAGTACGGCATCGTGCCGGCAGTCAA
>BB0371	TGATCAACAGCACGTCGATCTTTGCCCTCATCGGCACCCATGGCAAGGATGCCTACACCGCGGCCAAGGG
>BB0372	TTTCGCCACATCGTCATGCTCGGCTTCAAGCAGCCGTTGACCACGCAGGATCACGATTACATGGTGCAGG
>BB0373	AGAACTACGATTTCGACTACATCGCCGGCACCGCCGGCAACGCCGCCCTCATGGCCTTCACCCGGGCGCT
>BB0374	ATCTGCTGCACGGCTTTCTGTCGCCGATCTCCAACCAGCGCGAAGACCAGTACGGCGGCTCGCTCGAAAA
>BB0375	ACGCCGACCGTGTCGTGCTGGTGTCCTCGGGCATCCACCTGAAACGCAGCGCGCTTTACTTCGCGCATTT
>BB0376	GACCCCTGCCCGTCCTCGAAATCAGGCCGCTGTTCTGGGTCAGCCTTTCGGTGCTTGCTTTCGCGCTGCT
>BB0377	TCGGTCTGTCGACCGCGCTCGCCTGGAACAACCTTCTCTGGTGCATCATCGGCGTATCGCTCGGCACGTT
>BB0378	TGCTGGAAATGTACGGGACATTGGCGGAAGAGAAAGGCGTCTCGCTACTTCGCGCGAAGCTGGATAACGT
>BB0379	TTATTGAGGATGACCAAGCCAACGCGCGCTATCTTGCCAATGGCCTGACGGAGCTGGGGCACATGGTTAC
>BB0380	TATGGCCGTCTCTATGGACAGAAGGTCGATGCTGCTATGCTTGCCACATGCTGGCTCGATTCACGCAGAC
>BB0381	GTACGTGATCTACGTGTACTCCCCGGAGATGATTGTTTGCGAGAAACTGAGAGCGATCTGTCAGCAAATG
>BB0382	TTTCAAACGCAAGGCGCGGGAGTCCAACAATGTCATCGATTTCGAAGACACCAAGATCTATCTCATCAAT
>BB0383	GCTGGGCACGCTGCTGCATCAATTGTTCCAGCGCACATTCTCGGTGGCCAAGGAAGTGCGTTCGCAGACC
>BB0384	AAACGCGGGGTTGGCGCGTGGAGATCATGTCGGAGAGCGAGTCGGAGCTGGGCGGCTACAAGGAAGTGAT
>BB0385	AGTTCATGGGGCATTGGTTCGCGCTGACGCCGGATGTGCTGATTCCGCGTCCGGATACCGAGCTGCTGGT
>BB0386	ATCCAGATCCTGAAAGGCTGCGGCGTCAAGAAGCTGGTGACCGTCAATGTGCTGGAAGACGACGAAGTCC
>BB0387	AACGCCGTTCAACCTGGCCCACTTGCGCAATATGACCGCCGTCACCGAAATGGGCGGCATCATCTTTCCG
>BB0388	TGTTCCAGAAAATGGTGGAAACCGATATCGACCGCTTTTCGGCGCTGACCAAGCAGATCGGCCTGAAAGT
>BB0389	CGACGATTACTGGCCGTACGGGCTGGATGCCAATCGCCATGTGATAGAGACCTTCGCGCGCTATCACTAC
>BB0390	TGCTGAACATGCGGTTCGCGTTTCCGGACTGCCTGATCGACATCAACCGGGTTCCCGAGCTGGCGTACAT
>BB0391	ATCTGGCCGATTTCCTGCGCGGCGAGCTGGGGCTGACCGGCACGCACATCGGTTGCGAGCACGGGGTGTG
>BB0392	TCAAGTGGGTGGAGGACCGGCGCGAGCATTTCACGACCTCGATCCAGGAGCGCGACCAGTACTGGAAGGT
>BB0393	CTGGCGCGTCCCGCTCGCGGCGCGCCGTCGCGGGCCGCCGCGCCCAGCGCCGAGCTCAACATGCTGGGCA
>BB0394	ATAGCTGGCAGGACGAGATCTTCGCCGGCTATCCCCACCAGGAGCGCCGCGACACCTCGACGCACTGGGC
>BB0395	TTTATCAAGGCGTACCAGTCCGAAGAGGTCAAGCAGTTCGTGGCCCGGCAGTTTCCGGGCGCCTACAGCA
>BB0396	CGCCGCTACGGGTGGGACGGAGAATTGCGCGCCGTGGGCGATGTCATGATCGACACCATCCACTACCAGG
>BB0397	ACGACCTCTGGCAGGAGCTGCAGCAACTTAACCTGGCCACCCCCAATATCGGCCTGCTGACCAATATCAT
>BB0398	ATGGCCTGTCCGGTACGCTGTGGGAGTCCAGGTACTACTCTTCGGTTATCGGAACGGAAGAATATTTCTG
>BB0399	ATCGACTCGGTCTACCAACGCTTTCCCATCCTGGCGCAGAAGCGCCATGACCCCGTCTCCAGCATGAGCG
>BB0400	TGACCTCGATCTACCAGCTGTCGCACCACATCATCGTCATGAACGAAGGCGCGATCCTGTGCGAAGGCGA
>BB0401	TGGTGTTCCCGGCGTTCTCTCCCTTCATGGGCAACGACTACACCCTGATCGGCTTCATCGTCATCGTGCT
>BB0402	ACACCAACGTGGTCGATCCGGAATACGCCTTCCACGTCCTCATCACCGCCAAGAGCATCATCTACGCCAT
>BB0403	ACGCTTTGAATAAACTGAGCTACCGCCAGACCGAAATGCTGTGGGCCATCGTTACCGCCGGCTCGATCAG
>BB0404	ATGGTGCCCGTATATCCGGAGGATGTGGCGGTCGAAAAGGCGGTGTATCCGGCACCCGCCTGGAACAAGC
>BB0405	TTTTCGGCCGATGGCCTGCCGGTTGGCGTGCAATTGATGGGCAAGCCCTTCGACGATGGGCTGTTGTGCG
>BB0406	CGAAGATGGATTTCATCGGCAAATGGATGTCGCAGATCTCCCCGGTCGCCGATCGGCTGGGCCCGTCCAC
>BB0407	AGATCGGGCGGGTCAAGGAGCAATCCATCGGTCCCATCGCTCCAGGCGAAATATGGCAGATCCGCAGTAC
>BB0408	AGGAACCCGCCAACAAGCTGACGCCTCAGCAGCAGCGCATGAAAGACTGCAATTCCCGCGCTTCTGAACA
>BB0409	CCGACGCGGTCGATGTGCTCAGCGACGACCAGGTGCTGCTATCGATGCAGTACTCCACGCAATGGGATTC
>BB0410	CCCGGCGCGCGCTATGTCGAGCTCGACACCTCGCATATTTCCAACTGGGAGCAACCGGAAGCCTTCACGC
>BB0411	ATCATCGAGACCTTCGACAAGCCCGGCAGCCTGGCCGTGCGCCAGCAGCACCGCAATGCGCACCTGCAGT
>BB0412	CCGGCCGCTACGCCAACGTCAGCATCTTCGACGCCGCCGACAACGACGAGCTGCACCAGATGCTGTCGGC
>BB0413	AGGATGTCTTCGTCATGATGGAACTGCAGACCCGCGACGGCCAGAGCAAGCTGGTGCAGGCCTGCACCTA
>BB0414	ATGGCAAGGAAACCCGCGAGATCAACGGCCGCCAGTACGTGCTGGAGTACCCGCTGCACGCCGACTACGC
>BB0415	CTGCATTTCCACCTTCTGCATACAGGTCCCATGGTCGAGCAAGTACCCCAGCAACCCGGCGACAGCTATG
>BB0416	ATGAAGCGCAGACGCTGGCCGTCGCCAGGGAAGTGACCGAGGCCTACGACATTGTCGGGCTGGTCAACAA
>BB0417	AAACGCAACGCCTTACCAAGAAATATGTAGGAAGCACCATGAATAAACTCACGTCCTTTTTCACGGAGCT
>BB0418	AGCTATCTCTACCAGGATCTCGAAAACCGCACCACGCCGTCCGAACTGCTCGAGAACAAGGTGCAGGCAG
>BB0419	TGCAGGATCGCTTTCGCTGGATGGACAACGACAACCTGCGCACCACCTTGCTGACCACGGCGCAGGACAA
>BB0420	TGCTGCAGAGCATTGTTTCGCACACCGAAACCCTCAGCGACCTGCTGGAAGTACTGGTTCTGCAGAAAGA
>BB0421	ACCGCGAGATCGAGATGCAGGCCAACGGCCTGCCCAATACCTTCGTGCCCGGCCGCAACCTGCTGTTCCT
>BB0422	TCGATACCATCGGCACCTTCCGCTCGGTGGGCTACAAGCACGGCCAATGGCGCGACACCGTCCTGATGCA
>BB0423	CCGGCAACCTCTGGTTCACCGAGTGGGGCGCCAACCGTATCGGCCGCATTTCGGAAGCGGGCGATCTGGC
>BB0424	TCGCGCTGGAGATCCCCATCGCCCGGCTCGAAGGCAAGGTGAAACTGAACCAGGACAAATCCCCGGAAGA
>BB0425	ATGCCGAACTGAACCTCGGCATGGCGCAGTACATCCTGTGGGGCGCGCTGTACTTCTCGCGCGGCTTCGA
>BB0426	TCTACGAGGGCACCGATTACCGCAACAACCCCGCCAACCAGCACCCGGTGGGCACCGGTCCGTTCAAATT
>BB0427	GTCCTGAACTACGGCGTGTACGACGCCAATCTGTTTCGCGACTCGACCGTCAAGTACGGCGGCGGCGAAT
>BB0428	GGCCATATCCGGGCCTTGATCCTCGACGAGATGCGCCATGTGTGCGCCGCTCCGCTGTATGTGCCCATGC
>BB0429	CAACCAGGCCCTGATAGAACCCATGGACGGCGCCCGCAAGCTGCGCCTGTTCGAACAGCTGGTGGCCGTC
>BB0430	AGGGCGTGCGGGTGCTGGATGTGGCCCTGGAACTGGGCTATGACAGCCCCAGCGCCTTCGCGGCGATGTT
>BB0431	ATGCAGGAGATGCTCTATCCCACGTCCTACCTGAAGTCCAAGGGGCTGGGCAAGACTTGCGCCTTGTTCA
>BB0432	ACCTGCCCGAGTTCCACACCTCCACGCCCGATACGGTGTGGCCGTACTACGGCTTCACCGACGAGATGGT
>BB0433	ATATCGAGCCGGTTGCGTTCAAGGACCGCAAGTCGTTCCATATCCGCGAAGACTATGCGCCCGAATTGCG
>BB0434	CTTCGGTCCAGCCGCGCTTCGAACGATAATGCCCGCATGGCCCACCCACCCACCGAAGCGGCGATCGCGC
>BB0435	AACTGCGCATCTACCGGCAGACGGTGGAACTGCGCGGCGAAACACTCAAGCTGATCCAGCGCCGCTACGA
>BB0436	CCGAGCTGGGACCTTCGTTCTCGAGCTACCAGATCAACGTGCCGCAGCTGGACGTGGACCTGGACCGGGT
>BB0437	TGGTATCGGTGGCCCGCATGTATGCCTCGTTCGATGTGGACGAGCAGACCTTCCTCAAGTATGTGAATCC
>BB0438	TGCTGTACCTGCAAAGCCGCCAGCTTTCGCCGAAAGTGCGGGTATTTTCCGACTGGGTGGCGGAGCTGTT
>BB0439	GCGCCTGGCCGAGTACTGGCGCACCTACCTGGGTGAGCCCCACGCCCTGGGTGCCCTGGTCGAGATCGTC
>BB0440	TTCCTGCGCGCCTATTTCCAGGACACGCCGGTGCTTTCCACGGTGCACCACAACTGCATCATGACCAAGC
>BB0441	GCCGAGTTCTCGCCCAAGGTCGAGAGCCCCGCCACCGCGTTCTATTTCTCCATCGTGTCGATGTCCACCG
>BB0442	ACTACAGCCATGCCTGCGTGGCCAACGGCATGGTGTACGTGTCCGGGCAGTTGCCGATCGGCCCCGACGG
>BB0443	TTTGCGCCGCCCTACCTGGTCGCCGATGGCATGACCATCGCACAGACGGCTAATATCCTGCTGTTCCTGG
>BB0444	GTCAGCACCGTGTCGGTGCGGGATCACACTTTCATCTTCGAGAACCTCGAAGCCTATAGCTATGACCAGC
>BB0445	TTTGTACTCAAGGCGAGCGGTACGCAGTACATGTTCAATCTGCACGCGGGCAATCACGAAATCATCCTGA
>BB0446	ATGAGCCGCGACCGCGGCACGCAGAAGCAAAAGCAGGATTTCGGCTATGGCCAGGTCTGCACGGCGGATG
>BB0447	TCGTCACGGCGGAGGAAGCCGGCTTCTACAAACCCGACCCGCGCCCGTACCGCATGGCCCTGCAGGCGCT
>BB0448	ACCTGCTCCATCATCGCTGCATCTGCATCCGCGAAAACGACGAGGACGCCAGCCTGTGGCGTTTCCGCCG
>BB0449	AAGGCGTGCGGCCCGCATCCGAATCCTCGATAGAGATCAGCTTCGTCTACCAGGGCAAGACTTGCGTGCG
>BB0450	AACCTTTCAATTCCTATACCGGTCATTCGGGAGTGCGTGGTCATGGTGTGGCGCCGACCGTGTTGGTTCT
>BB0450A	TGGCAAGCGGTACGAGTGCGCCTTTTTACCGACCGAGGAAGACAATATGAAGACCTGCATCCATGTCCTT
>BB0451	CAACACCATGTCGGGCGCCGGCAAGGACATCGAGCGCGGCGGCGAAAAAATCCAGGAGAAGGCGCAGTAG
>BB0452	ATCACTGCCAATACCGCCAATGCGGCCAATACCATCGATAACTACGGGACTATCGAAACAGTGCTCAATG
>BB0453	CACCCGGATTTCCGGCGGCGAAGTGACCTGCCTGATGCTGACACGCCGATCGACCACCCTGGACCTGGTG
>BB0454	CTGGGCCAGACGTCCATGGTGCTGACCGCCAACAAGACCATGCCGTCCGATCTGAAGACGGTCCTGGACT
>BB0455	CCTGATCCTCAGGCCCGACACCGAGGTGTCGGAACCGGAGCTGGTGCAGTGGTGCCGCGAACGCATGGCC
>BB0456	TCGATCCCGCCTTGAATTTCGTGGTGGGACGCCTGGAGGAAACCGCCTTTTGCGCGCGGCTGTGGAACGA
>BB0457	ATGTCCAAGCAAAGCATCAACGCGTATGCCAACGCGCTGAACCACCTGGGCAGCCACATGGACGTGGACC
>BB0458	TGGACTGGAACCAATACCGCTCGGAACTGATGACGCGCATCGGCGAAATCGCCAAGGCCAGCCCGGAAAC
>BB0459	TCGGCAACATGGCCATCAACCCGCATATCTATCCCGACCTTCCCTACAGTCCGCTCAAGGACTTCACGCC
>BB0460	TGGCCCGCTTCGAGGAGGCTTCCATGTTCGACGCCCTGCTGCTTACCCAGAACGACGACCGCGCCATCGT
>BB0461	CACAGCCACTACCAGACCCGCTGCGGCCAATGGGTGGCGATTGCGTGCAGCAATAACCGGATGTTCGAGC
>BB0462	ATGGGCAAAGAAAAGAGCCGACCCTTACCGAACATCAATCTGAAGCTGCTGCATACGTTCATGCTGGTGG
>BB0463	TGCTGGGCATGAGCGTCGACGACATCAGCGCCAACGCCGTCGCCAACCTGGGATGGCAGGAGATCGAATT
>BB0464	CTGCTGGGCGAGGACCGCGAACCCTTGGGCAATCATCTCTACGGCGCCTTCGGCAGGGACTTCGTCACCC
>BB0465	AGGTGCCCTATGTGCTGGTGACCTCGTCCGACTTCCCGGCAAAGACCGCGCAGGAACTGATCGACCTGCT
>BB0466	ACATTCTGCTGCATCTGGGGGTCAGCGACCGGGAAGTGGACCTGATCGACGAGAACGTGGATTGCGTCAT
>BB0467	ATGTCACCGTGTTCATGGTCGACCCTCAGTCCCGGTTCGAGCAGATCTGGGAAGTGGTGCCCGAGTACTG
>BB0468	TTCGTGCATTCGTCGCATCGGTATGTGGCGTCCTTGCGGCGTAAATCGCCCGATCCGCAGGTGTACCTGA
>BB0469	TGTATCTCACCTTCCGCAGCGGCAACCCGTTCATCACCATGTCGCAGCTGAACACCTACAACTTCGTGTT
>BB0470	TTCCGGGTCCAGGCCATCACCGTGCAGGACCTGGAAAACCACTTCGACGTGCGCGTCATGCTGGAATCCG
>BB0471	CCGGGGCGTCTGGTTCTTCGCAACGATCAAGGCAGGATCCATGACCTGGGCGTCATGACGGGTGTAGAAC
>BB0472	ATCTTTTCGCCCACTACTCTGAAATCCAGGGCGAGGGCCACAAGGCGCTCGTCGAACAGCAACGAGTGAG
>BB0473	TCGACATCGAGCTCATCGAGGGTATGTCGGGCCACCTGCTCGAATGGCTGAAATCCGGGCGCCTGGATAT
>BB0474	ATGGTGGTGCCGGAGGGGCGCGAAGCCTTTCAGCAACGCCTGTCGACGGAAGCCGAGCTCTGGCAGGGCA
>BB0475	AAGATGCATTTCGTGGGCCCGGAGCAGCATCATGGCTTTCAGGAGCGGCTGACGACCGATATTTATCCGT
>BB0476	TGCAGGATCTGCTGGCCGGCAATATCGATTGCATCGTGGCGTTGATCCCCGGGGTGTTGCCGCACATACG
>BB0477	AAAGACTATCCTGATTTCGTCGCCATCTCCCATTACGATTTTCCCGCTGACCTATAAGAAGCTCAATTAT
>BB0478	ATGGTGTTCAAGCATATCGGCAACGTATTCTTCGATGCCGGACAGAGCGAGGAGGGCATCCGGAATTTCG
>BB0479	ACTACCTTCTGAAGGTCCAGCATAGCGAGCGTGTGCTCGTCATGGTCAATGACTTCGGCTCGATCAATAT
>BB0480	AACAGGGGCAGCCATCATCTGGTCAATTGGTTGTTGTGGCTGTCGTTCCGGAAGTCGGTCAACCGGGCCC
>BB0481	CGGCGGATGTGGCGCGGGGGACGCTTTACAACCACTTCCCGACCAAGGATCACGTCCTGGCGGCGTGGGT
>BB0482	GTTACTTACTCTGAGGATGGCAAGACAGGAACTTTGTGGGAGAAAAATGGCGGTACTTGGTCGAAGTACG
>BB0483	TGAAAATCACGAGATCTTGACCAGGCTGCCGATTCAGACTTATTGGACTACCAATTACGATAAGCTCATC
>BB0484	TACCTGAACCTCTATAACAAAATCGATGTAGCTTCAGGCACTCTCGGCCTTGCTCTATACGACACTCGGG
>BB0484A	AATTTAGGATTTGGGGACTAGTGCAGGATAGGCTGTCGCCGGTATTTGTTAAACATGCGCAACTTTGTAA
>BB0485	AATCGGCAGTTAACTATGCGCGGGCCTCTGTCGGTTTAGAAGGTTTCTCGCTCAGTGAAGCAGATGAGGC
>BB0486	GAGGGTGGAGAGTCCAGAGAGGCAAAGCCTCTTTGGAACCTACGGCTAGTACGCAGCCGATATTGCGGTC
>BB0487	GCGAGGCCTTTTCATTTATGGCCGCACATATCTCCGCGCTACGCTTGGGCAACCCCTTCGGTTGCATCCC
>BB0488	GGTAATAAGTACGACCACGGACAATCCCATAAATTCGTTTGTGCAGATCATCGTTCTTGCCTTGATCATC
>BB0489	AGCTTGCGGCGAGAACACCCCCGTTCAAACCGTCGATTGGTACAAGGCGCATGCCCCCGAACGCAATGCG
>BB0490	CTCCGTTCTACGCAATCACACTGGTCCCAGTGGTAACGCTATGCCTTGCCATCTATCGCTTCTGGGCTTG
>BB0491	AGCAACGGCGGAAGGAGATCAACGCAAAGATTGTTGATCAACGGGGCTACCCCACTCTTCAAGTCTTCAA
>BB0492	CAAGAAGGACCATAAGATGGCTTTACGCTACGACGCCTTGCAAGACTACTGCGATGATCCAGCGCGCACT
>BB0493	ACATTGCAAAAGCCTTGGCGGCTGGTGACATAGAGGACAAATCGCTTGCCCTGGAAATTGTCCGGTTCCT
>BB0494	AGATCATTGTCCGCCTTCTCAACGGTTCGGCAACGGACACGTCGCCCACTCCATCAACACATGAGCAGCC
>BB0495	ACATCTGGATCAAAGATTGGTGGAACCACAACTCCGCCAAGATGGCAGTGGCAACGACCCTTAGGAAAAA
>BB0496	CGAGGTCCTGAGTCAGCCGATGTTCTGAAATGGTTGGAGCGCCCGTGGTTTCACCCGATCTGTGGGAATC
>BB0497	TTTGCTCTGGTGTATATATCAAGCAAATCAAGACAAGGGCCGCTATTCCGACCATATCAAAGCTCACATT
>BB0498	AAATCATCCCGCAAATGATGAACCTGCAGAGGAAGATTCAGAGCAAAGTCGCCCCAATTGAACGAATCTA
>BB0499	CAAATCGGAAAGCATGCGTGCCAATTACAAGAATTTTGCGGAACAGACTCAGGGAGATATACAGGGTAAG
>BB0500	AAGCGGGAATCGACCCAAGTCGGCGAACACAAGAAAGCACAGGTCATCATCCGCCATCTTGGCAAGTACT
>BB0501	GGATATTACCGACGAGCAGTATCGCGAGTTCTACAAGACGGTGTCGCACGATTATGACGATCCGCTGGCG
>BB0502	ACCGCTGGATGGACTGGCAGACCACCGAATGGCAACCCAGCATGCTGCCCGCCTTCATGGGCCTGGTGCG
>BB0503	ACTGCAACGACTTCTCGATCGGCATCGAACTGGAAGGCACCGACATCCTGCCCTACGCCGACGCCCAGTA
>BB0504	TGCGCCCACTGCGGCGTGCACCTGCCGCATTCCGAGGCCGTGCTGCTGGGCGGGCAGACCTGGTGCAGCA
>BB0505	TCACCCTGACCGGCAAATTCCTGCCGTTCGACCACAAGACCATCTTCACGCTGCTGTCCTGGGCCACCTT
>BB0506	TGCAGGAAGTCAACCGCCTGCTGTCTCAGTTCGAGCAGATGCAGGGCATGATGAAGCAGATGAAAAAAGG
>BB0507	AAGGGCGCCAAGTACCCGACGATTTTCGAGGCCAACAAGCCCATGCTCAGCGACCCGGACAAGATCTACC
>BB0508	ATGCACATCACATTGAACGGCGAGGCACGCGAGTTCCCTCTGCAGACCACCGTCGTCGAACTGCTGGAAA
>BB0509	AGAACCACTACTTCGTGCACGCCGGCTTCATGGAAGAAGGCCAGCTGATCCGCGATGCGCACAAACTGCA
>BB0510	GTCGCGGCCCTACTACAATTCAGCCTATGAATACGAACACCCCCGCCCATCCCCCCGAAGGCGCCCCGCT
>BB0511	GGCTTCATGCAGCGCCATCCGGCCGTGCGCATCCACCTCGAAGAGCAGAACAGCAGCGACATCGTCACCG
>BB0512	GCACACTGCTTCTCCATATCAAGCCACAAATACGGAGACGACATGGCGGGGCAGATACTGGCCGGCATAC
>BB0513	TACGCGCCCGGCGCCAGCGGCAACGTCAACACCGAAGAACTCGTGCACATGTTCGCGTGCATGGGCGTGG
>BB0514	CGCCCGCCATTGTCGAGAAACTGTCGGGCGAAATCCGGAAAATCATGGCCACCGACGCCTTCCGCCAGAA
>BB0515	AATTGGTTCCGGTCGTACGGGAACGAGAACTGGGAATTCGAGGTTGACGGCCTCATGCGCCGTCGCCATG
>BB0516	TTTCGGCTATCCAGTGGTGGTACTCGGGAAAACCGTGGGTTGCATCACATTAACGGTAGACAGTGCATCA
>BB0517	GATGTTCGCGGTAATGCGAAAAATCTGACTTGCTTCTTTCATCTGTGGACATTTGACGATAAGGGGCGAT
>BB0518	TGACTTTCTCTATCTTCTATCAGAAAAGCTGGACGAAGAGTTATACGAAGATTTTCTGTCGTTGTGCGAT
>BB0519	GGTTGAAAACAACTTGCAGTTGTACGCAAATCTGAGAAAGCAACTTGATGACATTGCACGAATCGATGTC
>BB0520	ATGTTGAGAATTGTTCAGCGGTTATGGCTAGTTCTGTTTCAGTGGGACTTTCTTGAAAACGAGCGAACTA
>BB0521	AACAAGTTCTTTCCGTAATGGAGATTCCAGACCTGATATTGATCCAGTTGGTAGAGCTTTCTTCTGCTTA
>BB0522	TTGTATCGTTTATTGGTGGATTTTGACGATAGCATTCGCTTTTTACCTGGCCAGTATGTGATGCTGGCTA
>BB0523	GCTATGCAATGGCTTGTTTAAAAAAACAAAATTGATATGTACCAAGCATCTCTGGCAGTGGGATCTTGAA
>BB0524	TGCCACGGCATTCAAATTCTCAGTACTGCGGGTGTGTTGGAAGGGTATAAATGTGCCTGCTATAACACCT
>BB0525	TTAATAAAATTTTGGCTAGACCCGAGATGCAAAAATTGATCGTTGCAAGCGGCACTGTTCCGATAACACC
>BB0526	TCTTCCCGTACGCTGTACGCCTGGGACCTCCTTATCGGCGTGCAAGACCTCACTCGCCAAGGCGTCCTGC
>BB0527	AGACAAGGAACGGGAGTCCAAGACATGGCTATCCGAGGAGGATGGTCCGATCACCGATGTGCATATGTTG
>BB0528	ACGAAATCGGCCTCACGCTGATGGACGAACACTTGCCCAAACGCATACGCAGCAAATCCGGCGGCCCTTC
>BB0529	TTCCCGGAGGAGATTCCGGAGTCAGGTCTTTACCTCGAAGGGGCGAGGAAAACGATCACCGTGAACGCCT
>BB0530	CACGGCGAAACACTGCAGAACGTGCCCCCCGGCACCGTCGCCCCCATCCGCATATCGCCCTCCCCGGCCA
>BB0531	GTGGTGACGCCGTTTCCCGCCGGGGGCATCAACGATACGGTGATTCGCATCGTGTGCGAGAAGGTTGCGG
>BB0532	TCGGCTTCTCCCATTGCATTTCCGTGGGCAACCAGGCGGATGTGGATTTCTGCGATTTCGTCGACTTCAT
>BB0533	ATGAAGCATCTGGCGCTCAAGACCTTGCCCGCCAACCCCATGGAAACGTTCTATCCGCAAAAGGGCATGC
>BB0534	ATGCGTTCTTCGTTGGGCCGCTTGTCGGCCTGTCTGGTGATGTTGGGCTGCCTGATGGGATTCAGCGCGG
>BB0535	ATGTTTTCCTTACCACGGAATTCAAGCCGGCCAAGCGGGGGACCTTCAAGGACTTCGTTGCCTATCGCTT
>BB0536	CCCTCCAAGGCGTTGACGTACGTGGTGGCCTACACGCCAGGGTCGGCCAATGACATCCTGGTGCGGATCC
>BB0537	ACGCTGGCGTTGGCGCAGCAGCGCGCGGCGGCGGTGCGGCGCCGTTTCGGGATCGGCGAGATCGGCGCGG
>BB0538	AAGTCATCGTCGAGGTTGGGGCCTTGTATTCGAATTCCCAGCCGCTTTCCATCCTGGCATCCAGGTTCCT
>BB0539	ACGACAAGCACATGCCTTTGTCGAGCACCACGCATCGCACGCGCTTTCTGTCCGGCGACTACGAGATGAT
>BB0540	GAGACAGACGGGTGACATCAACCATTCCTGGCAGCCCCGCGTTGGATGGGCTGGTCGTACTGGACATATC
>BB0541	AGAGCATCAACGCCCACGCGAACGCGCTGAATCATCTCGGCACGTATATGGATGTCGATCAGGCCATGGT
>BB0542	ACAGCTTTGGCGACGACTACAATTATTTCGAATTCATCGGCTCGGACCCGGCTTCCTTCGGCGCGTACAT
>BB0543	GTGTCGATTCACCGCGAGTTCGGGTCCTATCCGATCCAGGTGGTCGGCTCGTACCCGGGCAACCGCTATC
>BB0544	TCGAAAGGCTGCACGCCGAAATGGCGCACGTGTTCGCCCAGAAAGACGTCCTGCAATGGCTGGACAAGAT
>BB0545	ATGACATCGACCGAACTCTCCCATGACCCCTACGTCGCGGCCTTTCCGGAACTTGCGCCCTTCTGGCAGG
>BB0546	ATCTCCGGCGTCGGACGCCTGCCCTGGAACACCGATGGCGGCGGCATGTGCAACAACCATCCCCAGAACC
>BB0547	TGGGCAGCATGAAAACCCCCAAGACCATCGAAGTGTGGGAGCAATTGCCGCGCAGCTCGGTCGGCAAGGT
>BB0548	ATCGGCACCATGCAGACCCTGGAGCTGATGTACCCGCCGGTTACCGCGCTGCGTTACAACTTCCAGGACA
>BB0549	ACTACAAGCGGGCCAGTTACCGGGGCCATGACAAGTACCGCGGCAACAAGCACCGGTACAAGCACCGTCG
>BB0550	TCGCGGGTCTCTTCACCTTGCACGAACCGTCTTCCCCGCAAGCCGGCTTCGAGACATTCAAGCGGCTCAA
>BB0551	GCTCGACTTCGACGCCTGCACCATTCCGCCCGGGCACGTGGCTCCCTACGCCCTTCCACCCCTGCTCGCC
>BB0552	ATCTGTTCCGGCGCCTACGATTTCTCCGCCTGGCACACCCACACCATGGCATTGAAGGACGCCGAGCTGG
>BB0553	ATGACGAAGACACGGCACGCGTTCCGAAGGCAACTGGAGGCTGGCTCCGGTTCGATTCTCGCGGCGGGCG
>BB0554	ATTTTCCCAGGGCGCTTGAAAATGGCGTTACCCGGGAGGAACTGGTCGAGATGATTACCCATATGGCCTA
>BB0555	TTCGCTCGAACTGCCTTTGAAGGATGGCCTGGCGATGGAACGCTGGATGCAGTTTCGCTACCGCACCGCC
>BB0556	ATGCTGCAGCATGCGACATGGATGTGCGAATCGGTCAAGGCCTGCACCGGCCTGGGCATCGTGACGGCGC
>BB0557	TACGATGCCGTGTTCCAGGCGGAAAGCGGACATATGTCGGTCACGGGCAGCCCGGAGGGCGAGCCCATGC
>BB0558	TGGGAGTGCCTGAGATGAATACCGATGCAACGCGCCCCGGTTCGCCGGCGGAACCAGCCGTGGGTCCCTT
>BB0559	CGGTGGGCCTTGTGTCGGGCCAGCATTCGACGCTGCCCTCGCTATCCGCGCACCTTCCCTTCGCGATGAC
>BB0560	CACCGAACTGACCGATGCGGGGCGGGACTTCTATGAACAGGTCAAGGGCTCGCTGGACCAGCTGGAAAAG
>BB0561	AGGCCGCGAGTACTTCACCTTCTCCGATCTCGAATCGATCGAGGCAAGCCGCTCCCCCGCATACCTGGAG
>BB0562	TCGTGGTGGGCAACTCCGTTCCGGCAAACACGTTTCCGGAGCTCTTGAAATACATCCGGGAAAATGGCTC
>BB0563	AGCGGCAGCTGATCCAGGGCTGGATTGCCGAGATGGTTGCCGATATCCAGATTTCCACTTTGCTGCGCGA
>BB0564	ACCAATGCCGCGCACTATATTTTCCCGTCGCTCTACCGCAACCTTCCCTATGACGCCGCGGCGGATTTCA
>BB0565	CCTGGTGTATCCCGAACTGTACGAGCACGTCCAGACCGGGGAAGAACTCCAGCTTGACTTGCGGGGCACG
>BB0566	ATGATCGATGCCTTGCACTTTTGCGACTGGGACTTCTTCGATCGCAACCAGGTCAAGGTGTGGGACCCAT
>BB0567	TGGCGGTCACGCAGCCTTCCATGTCCATCATGATCCGGGAGCTCGAGAGCGATCTCGGGGTCGCCCTGAT
>BB0568	TACTGGTTTTCGACCGCGCCATATGGGACGGTCCGGCCACCGAATTCATCCTGCCGGCCAATCCCTACCT
>BB0569	TTGAACATCCCCCGCTACCCCATGCTGCGCTTCGTTGCGCGGCATGGCCGCAACCTGGTCCTGGCCATCG
>BB0570	CGAGCACGATTTCATCTGGCCGCCCGCAACCGGCGCCGCGCTGGCCGCGCGCATCAGCGGCGCGCGGTTC
>BB0571	ACGGCTCGGTCGAGCTCTCGGGTTCCGCCGCGGAACTCTCCAACAATCCCAACGTGGTCAATGCCTATTT
>BB0572	TGTCGGGCTTTCTGCGGCCCACGCTCGGGCAGGTCAGGTTCAACGGCCTCGACGTGTCGTCCATGCGCCC
>BB0573	TGTTCTCTAAATTGACAGACTCATTCCGGCAGCAGGGAACGACGCTCTGGTGCATCGCCGCCCTGGTGGT
>BB0574	ACTTCCTGCATCGCTGGCTGATCATCCGCTCGCTCCAGACCCCTGAAGACAGCCAGATCCTGTTCTCCAT
>BB0575	ATCTCATCTTCCACGCCCTCTTCGCGCCTGACGGCATACAGATCATGCGGGCCATGAAGACGCTCAATTA
>BB0576	TGGAAACCAACCAGCTGATCACCGAGTGCGTCACCGACTGCATCCGCGCGGGCTACCTGGCCCAGACCCA
>BB0577	ACATTTTCGAAGTCGAGCTCGAGGACGTCTACCGGTACCGCCTCAGTTACGGCGGGCAATCCGCCTATTT
>BB0578	ATCGTGGGCGTAGGCCTGATTCCATGGCGGGTTCGATACGCCGACAAGACATATTATGAACTGGCCCTGG
>BB0579	TCGATCATGCCGAAAAGGCATTCTTCGAGGAAGCGGGCTTCCAGGTGCTGAACGCCGCCAACCTGAACAT
>BB0580	GTCCGACCGACACCGGGTTGTGGGACGACCTGGTGAAGAACGACGAATTCGGGGGCAAGATCGGCAACGC
>BB0581	AGATGGGCTGGAAAAGCTCCGACACGGCGCAATTGTCTTTCGATGGCTGCCGCGTGCCTGCTGGCGCCTT
>BB0582	GACAACAGCGTCTATTGCCTCACCAAGGGCGGCTTGCTGCAACTGACGAAAAGCCTGGCGATGGAATGGG
>BB0583	ATGATGGCCGCGGACATGCATCTCGGCCCGGACGACGTCTACTACAACTACTTCCCGCTCTTTCACAACA
>BB0584	GTTGCATCGTGGTGGCAAACGAGTACGCTCGATACTGGGCATACGCGCCCAATCCCGTGCTGGGGAAAGT
>BB0585	GCGCGCCTGCACTGGGAGCTGAGCAAGCTGTGGAACGTGATCAATGACGACGCCAGCGTGAAGGTGGTGG
>BB0586	CGATTTTGTCACCACCTTCGGGATAGAAACCTTCCCCCTCGAAGGAGAGGCGCTGTCGACCTATCAGAAG
>BB0587	AATCCCGCCAATCATTGGTCCACCCGCGACCGGCACGACATGTACTTCAAGATACGCCGGGACCTGCTTC
>BB0588	CTGGGCCATTTCTTCAACGCCACGCGGTCCGTCAAGTCCGCGTATATCGTCTCGAAACGCCTCGCGGCCC
>BB0589	CGCAGCGCGCACATCTATGACCTGGACGACATTCTTGCCGTGGCGCAGCCCGGCGTCGAAGGCGTCGTCA
>BB0590	GCATTACGGTGTACGAGACCACGCTGGGCACCACGCTGGGGAACCTGGGCTTCGGGGAGATCGCGTTTCC
>BB0591	AGATCTGCGCGGACTTTCCGCATTCCTACTGGCGCGAGAAGGACAAGAAGCATGAGTTTCCCCATGAGTT
>BB0592	TAAACGGGATTCTCGCCGCGCTGATCCATCGCGGCAAGACGGGCGAGGGGCAGTGCGTGCAGGTATCGAT
>BB0593	CAAGGCGGCGGGCCACGATCTGAACTACATTTCCATCACGGGCGCCCTGCATGCCATGGGCCGGGCCGGG
>BB0594	ACCTATGCGCAGCACTACACCAATCAATTGGTGATGAAGACGCCCTACGATGCGGTCAAGGACTTCGAGC
>BB0595	TGCTGTTTGGCGGACGTCCCGGCCACTACGTGGGGCGTGAGTCCATAAGGGCCTACTTCGCCACCTACGA
>BB0596	CATCCCGAGCTGGATTCCGATTTGCCGTTTCCGGCCGAGTACCGGGGCGTCTACCTGGATCGCCGGCGCA
>BB0597	GTCGATGAAAGAGATGGTGCGCAAATCGATGGAGCTGCCGCTGTCGGATGGACTGCGCCACGAACGCTGG
>BB0598	AGGCCGCCTGGGAAAAGAATGGCGTGAAAGTCCTGGCAAGCGATTGGTACGAACGCGGCACCAGCGAGTT
>BB0599	ATCATTCATCGGGTTTTACTTCGACCCTTCGGCGGCCAACCTGACCATCTTCGTCATCGTGATGCTGGTA
>BB0600	TGGCGGGTTCGGTGCATGCCTATGCGAGCAATGTCATCAGTCCGCTGGATTTCGGCTTCATGCTCTCCAC
>BB0601	ATGCAGACAGGATCAATGCTGCTCACGGGGCAGAATCTTTCGAAGCAGTTCAAGGGCCTCCTGGCGGTAT
>BB0602	TTCGTCAATGTCATCAGCAAAGTGGTGCGCGACATCAACCAGCAGGGCGTGAGCGTATTGCTGGTGGAGC
>BB0603	AGGCCGAAGGCCTGATCGACTTCGTGAACATCACCCATGGCGACTACTACTTCCACGTCGAGCGCTATGC
>BB0604	AGAACCCCGACTTCAACTATATCGCCGGCTCGACCGGCAATGCGGCGCTGATGGCGTTTACCTGCGCCCT
>BB0605	TACACCGTCCTGTTTTCCACCGGCGCGCACTTCATGCTGCCCGCGATCTACAGCAAGCTGAACTTCGACG
>BB0606	TGGAAAAGCGCCTTTTGATCGATCGTTTGCAGGGCCTGCTGAGAGCGGGGGATGCGTTGTGGTGGGGGCA
>BB0607	ATGGCAAGCGAGGTGAACCGGGAAATGGCCGAACGCATCCATGAGTTGCTGGACCGCTGGTTGATCGAGG
>BB0608	TGATGACGGTGGAACGCGGCCTCAAAGTGCTGCGCGCTTTCCGGTCCGACCGCACGCCGCTGAGCAACGC
>BB0609	ATGACCAGCACCCTGGTCACGCTCGGCTACCTGCATTGCGCCCCCGATACGCGCCGGTTCTGCCTCAGTC
>BB0610	ACGAGACCGGCATGCGGCACGAAAGCATCGCGCCGTTCTCGCGCTACTGGGAAAATGTGCGCCGCTACTA
>BB0611	CCGTACAGATCTTCGGCGGCGCGGGGTACATGAGCGAATACGCCATCGAACGCTTCTATCGCGACGTGCG
>BB0612	AGCCCGGGGGATGTCCCTGCGAGCCTTTGCCAAGGTACGGAACAAAGTGCGGATAGTGGTTGACCGGAAC
>BB0613	ACAAGTATCTCGTGAAGATGAGCGAGGACGACTGGGACTTCGTGATGGCGGTCATGCTCAAGGGCGCCTT
>BB0614	TGCCTGATCGTCGCCGAGGACAGGCTGGAGGAGCTCGGCCTCGAACCCATGGGCTGGCTGGTCGGCTGGG
>BB0615	AGCTTCCCGATCAAGATCGCGCACGATTCGCTGGTCCATTTCGACGTCCATCCCGGCGACGTGTATTGCT
>BB0616	ATTGCCGCCTTCCACGGTGTCGCGTATCGCCCAGTCGCTGGTGCATCTGGGCTACCTGCTGCATGACGAG
>BB0617	TCAACCGGGCCTCCGGCTATGCGCCATCCGATATCTTTAAGGCCCGCGACGGCTGGTTCATTACCCAGGT
>BB0618	TGCTGTATGGAAAAAAAGACATCCCGGCCCTGCACGTCAAGGCGCTGCTGGAGGAAAACCTCTGGGTCGT
>BB0619	CATCCAGTTTCCCCTGGCCGAATGCTTCATCGAGCTGGAAGCCGCCAACCTGATGCGCTGGCAGGCGTGC
>BB0620	AGATGCTGGCCGCCCTGGCCGATCTGCCGCAGGCGACCTTCGCGTCCAAGGTCGAGCTCGCCGGCGACAA
>BB0621	CCTGGACGTGGCCCAGATCAGCGACATCACCAGGGTTGTCGGCGCCGATACGTTCGAGCGCCCCATTTAC
>BB0622	TCATGCGTTTTTCGGCCCTGACATTCAATGGCCATCGCATTCACTACGACCGCCCCTACGCCATGCAGGA
>BB0623	TTCGACGTCGGAACGCTCGCCACCCGCATGATCTGGCATGAACGCTACCAGCATGACGCCAGCCATATCT
>BB0624	TCGAGGACATACCGGCCCACGTTGTGGAGGAATCGAAACGGTTGATACTCGACTCCATCGGTTGCGCGTT
>BB0625	GGATCGTGCGTTCGTCCGAGTTCAAGGACTTCTGCGCCAACCAGTCGATGTATGTCGATCTGATGGAGTA
>BB0626	AACCCGCTGGAAGACTATATTCCGCTGGAAGCCATCAGCACCTCTCCGTTGTACATGAACCTGGGGGCGA
>BB0627	TGTTCATATTGGGCAGCGTGCAATCGATTCGATACTGGTTCAATCCGCGCAAGGGGTCGCTGGAGAAGGT
>BB0628	AACCCTTCCAGGTCGCGACCGTCTGGCTCAAGGCCTATTGCGCCTGCTACTGCACGCACGCCTACATCGA
>BB0629	CATGCACTGGGAACTGACCCGGATCTGGGGCGTCGTCAACGACGACCCTGGCGTCAAGGCGGTCGTGGTC
>BB0630	ACGCTGGCGGACAATTATCGCGAGCCGTACCAGTACTACCCCGTCGAGTGGGTGTCGCCGTACATCGAAC
>BB0631	CACTTCGCCAGCAAGGAAGCCCTGCTCGAAGAAGTGATGACGGTCGGCCTGGGAGCCCCGCAGCAGGAGG
>BB0632	TGGACATCGTGGATTTCGTCAGGGACCTGTGCGCGGAGCAGTCGCGCCCCTTGCCCAGCATTTTCCTGGG
>BB0633	CGCAACGCCATCAACATCGAGGTCAACAGCCGGCTGTACGAGGCCTGGGAAACCATCGACAGCCGTCCGG
>BB0634	TTTACGCACCTGGTTGATTTCATGTCTATTTCATCTCATCGGCTGCTCGAAGGCATTCGCGTCCTCGACA
>BB0635	AGATGGACAACTTCCAGAAGAGCGAGATCGCGAAATGGCGCAAGATCGTGGAAACGACGGGCATGACGGT
>BB0636	ATGCGGGACTGGTACTTGCGGAACAACCCGGTCCGGATCGAACACCCGGGCCAGATCGAGGCCGTGTTGC
>BB0637	GACAATCTCGATGTCAGCGTCGAGGACGGCATTTGCCAGGTGACGCTCAACCGTCCGGAAAAATTCAATG
>BB0638	CTTCCTGGACTTCCGCCGGCGCGTCTCGGAATACACCACCTTCCTCGCCATCATCAACGCCTCCGGCCAG
>BB0639	ATCCAGATGGAACTGGCCTGCCGCGCCTACATGCATGAACCCGCCGACGCCCCCAGCGAGGAAAATTGGC
>BB0640	ACGATCCGATCGAAGTCTGGAAAAAGATGCCCATGAAGGTCTGGCCTGAGCGCTACTGGCTCATCGACGT
>BB0641	TCATCCAGGTCCATGACCTCGATGACCCGCTGTGGACCGACGAGTATTTCGGCCCGGTCCTGGCGTTGCG
>BB0642	ACGAGAAACTGGCCGAAGTGCTGCACCATTTCCGTTGCGTGCTCGACGCTCCCGTGGCCGACACCCTGCT
>BB0643	AACTCATCGACCTGTACACCGCCTTTTCCGCCAGCCGTTTCCAGATCTTCCGCGACATCAAGCTGCCCTC
>BB0644	TGCCGATCCGCGCCTTGCGCCTGAACGAGAACGAACACCGCGGCATCGCGCTGGACCTGCTCAAGCTGGT
>BB0645	ATTACCCGATCCTGTTTCCCTATAACTACCTGCGCAACTCGATCTGGGAATTCGCGGTGTTGAAGGACTC
>BB0646	TGAAGCAGACCGAGGAAAACACCCTGCGCTTCGTCGAAGTCATCATGGACTGGATGACCAAGCTGGCCAA
>BB0647	AAAAGAACCCCGAGTCCGGCAAGTACCGGATCGGCTATGAAGCCTTCGAAGTGGGGCGCACCTATCTGCG
>BB0648	GTGTCGCTGATCCAGTTGCTGGGCATCAAGCACCGCATTCTCATCGGCAAATTGCTGCGGGCAACCTCGG
>BB0649	TTCGGCAGCCCGCAGGACCTGGTCGGACCCGTGACATTCCTGGCTTCGCCGATGTCGGCCTATGTCACCG
>BB0650	CGGCGTCGCACCTGGTGGCCGAGATGTTCATGCGCAGCGCGGACGTGAAGATGGCCCATATTCCGTACAA
>BB0651	ACTACGCGGGCTGGTGCGACAAGTTCTACGGCGACGTGATTCCCGTCCCCAACCAGTACCTCAACTACAC
>BB0652	CATCATCGTGCCGAAAGGCACCCCCGACGATGTCATCGAACGGCTCAACCGGGAAATCAACATCGCGCTT
>BB0653	AAGTCGGCACACTGGCCCACCGGATCATCCAGACGGCCTTCGACCAATCCGCGGAGAAAGACCTGGATAA
>BB0654	CTGAACGTGTCCCTGACGACCAACTCGTCTTCGGTGATGTACCACTACCTCCGCAGCCAGGAGGCCATCA
>BB0655	GCGCCCTGGAGATTCTGCGCATCCTCTCCTACAGCTCGTCATCGAACGGCATGCGCTTTTCCGACCTGCA
>BB0656	TTCGACCAGAAGGTGCTGGGCTTCCAGGGCATCCAGTGGTATTTCGCCGATCTGGCGACCCGGATCGACG
>BB0657	ATTTCTCGTTCGTGCCCGCCATTCCCAAGACCGAAACCCAGAAAATCAAGCGCCATCTGCTGGCCGACCT
>BB0658	ATCGTGTTCTACAACGGCTATACCGGCAAGGAGAACTTCTCGCACCGGCGCGAGGACCGCGACAGTCCGT
>BB0659	ATGCAGCACACCGGCTTCGCCTTCCTGGAGATGGAGCTGAAGGTCGAGGGCCCGACGTACGTGGGCGACA
>BB0660	CATCGTGCTGGGCGGCTCGGTCGATAAGTACCGCGCCTACATCAAGTCGGAATACGACCGCTGGGGCAAG
>BB0661	ACGACGCCCGCCCCCGCTTCCCCTTGCTACGCCAGGTTCTCGGTCGACGAAGCAGGCATAGGCCTGCTGA
>BB0662	CGTGGATCGCCCGCCACGAGCGGCACTGGAGCGAAGCCAACAACTTCCGCCACCACATCCACTGGCACCG
>BB0663	ACATGCTGGGCGCCAACGGCGTGTCCGACGAATATCACATCATCCGGCACATGATCAATCTCGAGGCCGT
>BB0664	GGCTCGAAGTGGTGGCCTGGGAAAGCTATGGCCTGAGCAACGACATCAAGGAAGGGCTGCAGGCCTTCCA
>BB0665	AGGCCTTCGCCAGCCAGACCGTGTACTGCCGCGACCAGCTCGGCATTCCCAACGAACTGCTCAACGTCAA
>BB0666	GACAATGTCACGCGCTATATCGCCAACCAGCTGGGCAAGACCTGGAACCAGCAGGTCGTGGTCGAGAACC
>BB0667	TGCGCAACGTCGTCAAGAATGGCTTTGCCGGCAATATCTACGGCGTGTGCCGGGCTCCGGTGGAGCCCGG
>BB0668	GATTTCCATGGCAGGGGCGGGTACGAAACTGGACGAGATCGATTTGCTGCTGCAGCAATGGATCGATGCC
>BB0669	TGGTGGCGCCGTTTCCCCAGGTACGCAAAAGCCACATGGGGTTCAACATCTATTTCAACGCCCAGCGGGC
>BB0670	GGGCGGACCGACTGGGACGCGGACTGCAATTACTACACCGATACCTATGTGGCTGACCTGGCCGCGGTGG
>BB0671	ATGAAAACGCCCAACTTCAGCGTCTACCACATCCGCAAATGGTATCTGCAGGTCGAGGACACCCTGGCCG
>BB0672	CGCTCCACCGACGGCGGACGCAGTTGGTACAAGGAATGGCGCGATTTCAGCGAGATCACCTCGGTCGCGT
>BB0673	GCGGGCCGCGAATTCCTCATGGGCGAGACGTTCACCATCGCCGACGCGCATTGCTACACGATCGCCATGT
>BB0674	AATCACCTGATCGGCGAACTGTTCCTGTCGACCACGGGCATCTCGGCCTCGCACATCCCGTACCAGGGCA
>BB0675	ATGAAGCGAAGAACATTCAACATCGGGCTGTTGGGCCTGATGGCAAGCGGCGCCCTGGTGCGCACCCGGC
>BB0676	TGCGCAAGACGATTCTTTCCGGGCGCTTCATGCCGGGAGAACGGCTGAAGGAACGCGAGCTCATGGAATT
>BB0677	AGGCCGGCTCCGACAGCTGGAAGGCCTACATGCGCCGCACCACCAATACGGTGAACTATGGCAATGCGCT
>BB0678	CGCTGGCGCTGGGCATAGACATCAGCATCCAGTCGGCCTCCAAGTACATCGTGGGCCATTCGGACGCGAT
>BB0679	TGTCGGCCATGGTGCTGCTCAAGGACATGCGCGATCTCGAGGCGATCAATCCGCTGTGGGACGCCTGGGT
>BB0680	TCAAGCAGGCCATGCAGAACGACGATTTCAAGAAGTTCATCGCCTCGCGCGAAGTGGAAGTGGATTACAT
>BB0681	GGCTTCGACCGGGCGCAGACCAACGACGTCTTCCTGACCAAGGAGGGGCTGATGTACATCATCGACCGCA
>BB0682	GAGATCGGCATCGACAACGATCTGATCGTGGAATCCGACGAGGAAATCTACGAGATGAACAACGGCTGCA
>BB0683	CCTGGACTGGAAAGGCATGCCCACGCGGGTGGCGTTCTCGCCGGACGACCGTTTCGTGCTGGTGGCCACG
>BB0684	AGGCCTGGGGCACGTTCTTCGCGGTGTCGTGCGGCGTGATGGACATGGGCAGCTTCCAGCGCATGTTCGA
>BB0685	ACGTGCTGTACATCGACAAGATCGACAGCCCCCAGCCGGTACGCTCGTATACCCGCGTGGGCGGGCGTGC
>BB0686	ACGGGACCATCGTCGGCATCAAGTACAGCGGTTCCGATTTCGCCAAGCTGACCCGCCTGATCCACCTGGC
>BB0687	TCGGTCCACGTACCCGCTGGGTGATCCTGAATACGCCGAGCAATCCTTCGGGGCTGGTCTACGGCAGCGA
>BB0688	GGTTCGGGAAGGTGACGTTCGTGACCGACTCGTACAAGAACTTCATCTCCGGGCTCAACGCCGACCGCTA
>BB0689	TGTACTGGGTGATCAACCAGATGCTGACGTTCATCCAGGTCTGGGTGGAGAGCAAGCTGGGCAAGGGGGT
>BB0690	TGTTCTCGCACATGACGGTGATCAAGAACATCATCGAGGGCCCGGTACAGGTCAAGGGCGCAGCCAGGGA
>BB0691	ATCGTGCAATGGCTGGGGGCGAAATGGTTAAATGACGGGTTCATCCCGACCATGGGGGCGGAGGATTTCG
>BB0692	TTATCTCGAGACCAATCGTCTCGTCGTGTGCACCAACCCGTACCTGAAGTTCCTGCGCCGCAAGACCAAC
>BB0693	AGTTGCAGGTGCCCAATGGCTCGGGCAATGTGATCCCGGGCGTCTGCCAGTTTTCCATCGATATCCGTGC
>BB0694	GCCACCCAGACCGGCGGTTCCACCATCCGGCCCGCGGCGTTCTGCGGCGTCGTCGGCTACAAGCCCAGCC
>BB0695	TGAATACGCGCAAGCTGGTGCTCGAGCAGGGCAGCTTCCTGTACGACTCCGACAGCTACAACGACGAGCT
>BB0696	TTCCATGTATCTATCCGCCAGCACACTGAGCGCCGACGCCTTCTCGCAGTATGGCGAAGTGGTCGAAAAC
>BB0697	TCGTCTCGCTGGGTTTCGACCCGCTGTGGTTCGGCATCTTCATGACCATGATGATGGAGCTGGCGCTGAT
>BB0698	TCCATCGGCTTCTCGCAGGCCGCCTACGACCGCGCGCACATCCGCATCTCGGTGCTGACCGACCTGCTGC
>BB0699	CTGCTCAAGACCTCGATCGTGCCGATGTGGATCGAGGATTGCTCGAAGTTCTCCAAGACCTGCGGCGACG
>BB0700	AAGCAGCGGCCCAAGGTGAAGGTGTTCTTCGACGTGCGCCGTTCGTACAACGTGGTCGAGATCATCGAGT
>BB0701	CGAATACGATTTCGTGTTTCCGTTCCAGGGCGGCAAGGCCAGGGCGGGCATGGACTGCCGCGTGCAGCGC
>BB0702	ACGAAGCCATCATTGCCGCGCTGACGCGGCGCGACGGCGCCGCCGCGCGCGAAGCGATGATCGAGCATGT
>BB0703	TACGAGAAGGGCTCGGGCCATCCCCTGCACAACCATTACTTCGCCCAGATCTGGTACGTGCTGAGCGGCA
>BB0704	ATGTATTCGGGATCGGCCTGATCTGGCTGCAGGACAGCTATGTGTGGCTGACCAGTGTTTTCTTCATCTG
>BB0705	CGTGCTGGGCTTCTTCCTGGATTCGTTCGAGATCATTTTCGTCGTCATTCCGATCTTCGGCCCGCCGCTG
>BB0706	AAGAACTATTATTTTCCGGGCTGGCACGAGCCGGAAGGGCAGTTCGACCTGTTCATCAACCTGGACGCCT
>BB0707	CAGACCGCGTGACCAAGGCTTTCCAGCTTGCGACGCTGAAGATCCGGCTCAACAGCGCGGACCTCGAACG
>BB0708	GCGATGGCGGCCAGGCCGGCGGCCGCGACGCCGTGCCCGCGCGGGCGGCCGAGCTGAGCCGGCGCTTTCC
>BB0709	TCATCGCGCTGCTGGTCTCGTACGCGCTGCTCAAGCGCTACACCTCGCGCTTTGCCGTGGTGGGCATCCT
>BB0710	AGGCGGTGGGCGAGGACGAGGTCGGCCGCGCCGTGCAGCAGGCCTGGACCGAGATCGGCGTGCCGCAATG
>BB0711	TGGTTCCGCTCGGTGTCGAACATCCCGCACGCCTTCGCGGTGCAGAGCTTCGTGGCGGAAATGGCGCATG
>BB0712	CCTTGTCGCTGACCCAGCCCGCGGTGACCATCCTGCTCAAGGAGCTGGAGGAAAAACTGGGCGTGCGCCT
>BB0713	TGCAGGATGTGGTGCTGCCGGCCCTGCAGGAGCTGGTCGGGCAAACCCGGGAAAGCGCCTCGTTCCATGT
>BB0714	TGCCCGTATGCGCCGGGGGCAACCGGCAACATCGTGACCGAAGACCTGGTCTACCTGCTCGAGTCCATGG
>BB0715	GCGCCTGGGGCGTCTACGACGTGTTCCAGTCCTCGGACGGCAAGCAGATATTCATCGGCGTGGTGACCGA
>BB0716	ACACGCTGGAAGAACTGATTGCCCCCGCCCATACCGCCCTGGTGGTGGTGGATGTGCAGAACGATTTCTG
>BB0717	TCAACATCACCATCAATCCCTGGATGACCGCCGACATGCACGTCGACAGCCGCAAGGACCTGCTGCCGGT
>BB0718	ACGATCCACCAGAAATATGGAGTTCTCTTGATCACTTCCGCACATGGAAAAGACTATCCCCTGGGGCTGC
>BB0719	AAGTACAACCTGCGTCTGCCGGTCAACTATTTCGACGGCTTTTACCTCGTCAACAAGAAGGCGTTTGAGG
>BB0720	TCGGGTTTTCTCTCATGATCGTCGAGGAGGTGGGCGGCTATCTGCTGGTCGCCCTGGTTTTCCTGGGCAT
>BB0721	GGGCATGTGGATTCCGTTCGCGATCTTTCTGTCCGCCAGCCTCTATATCGTGCTGTACGCCGGCTGGGAT
>BB0722	TCAACGACCTGTTCTTCGCGCCCAACGGCGACCTGTACTTCACCGACCAGGGACAGTCCGGACTGCAGGA
>BB0723	TCGTCGACGTGGCCAAGGTCATACGCAGCAAGAATGCCGGCCCGCTGCAAACCACGCTGGACCTGATGTT
>BB0724	GCTACGGTGGCCAAGCAGTATCTGCTGCACCATGGTTTTCCGGGCCGGCTTTCGACCGGCGGCAACATCG
>BB0725	AACTGTGGAACGAAACCCAGGAAACGGTGGCCATCTTCGTCGAACAGGGCGAAATGCGGCTCTGCCTGGC
>BB0726	TGACGATCAACCCGGCGATCTACACCAAGCTGGGCTACGACCCCCAGCAGGCGTTCAAGCCGGTGGCCAT
>BB0727	ATGGCGCCATCCTGACCTGTGTGTCGCGCATCACCGGGCCCTGCGTGGTCGAGCTGCCGTACGAGGTCGA
>BB0728	ATCTACGACGGCAACCTGTGCAAGGAAGACTGGTCGCTGATCGAAGTGCCCAAGCTGGAAACCTACAAGG
>BB0729	TGCTGGCGCTCTCCAGCGCCATGGCGTACGACCATTTCCACGACCGCATCCGCGTCAATGTGGCCATTCC
>BB0730	TCTCGCGCTGGCTGGATACCCTGGCCGAAGACCTGGTCTATTTCATGCCGATGAACTTCAACGTCAAGTT
>BB0731	GCAAGGGCGAGGTCGTGGAAAACATGGGCGACGGCATCTGGGTGCAGGTGCGCTGGCTCGACCAGGAGGG
>BB0732	CCTGAACGTGCAGCAATACTGCTGCGCCGGGCTGAATTTCGGCTATTTCTATGACCAGTCGCCGCTGATC
>BB0733	TCAAGGCGCGCTTCGAGGCCAATGGCGTGTCGGTACGCACCAGCACGCCGCAGGAACTGGCGGACTACAT
>BB0734	TGTCCGATCCGCTTTCGCAGCTTTACGACGATCCGCCCTATCGGCTTTCCGGCGTCGTGTACGGCGCGCT
>BB0735	AACGACTACGCCATCCGCGACTACCTGGAGAACTGGTACCGGCCCAACCTGCGCGTGAAGAACCGCGACA
>BB0736	ATTTCTATTATTTCGCCGAGATGTGCACGCGGGTCGATGGCCATACCTATCCCACGCCCACGCACCTGAA
>BB0737	ATTGCGCCCCGCGCTTCTCGGGCTGCTACACCAGCAACGAGCTGCCGCACTTCATCAAGAACATGGACTA
>BB0738	CGTGGGCGCCGAGGTTTACGATGCCAAGTTCGGCAACCTGCATGCCTTGTTCCAGAAAGGGGAAAAATAA
>BB0739	AGCAGTTCGACCGCCATACCCGGGCCATGCGCAAGGTATTCGACACGATCAGCGATAATGCAGCCAACGC
>BB0740	TGGAACCAGATCCCGGACTACCTGCACAAGGCCGACGAGGAAATGTGCGTGTTGGTGCAGGTGGAAACCC
>BB0741	TGCCGCGCAACTTCGATTCCAGCGACCTGAAGGTCCAGCGCCTGTACCAGTCCGAGCCGGTCATTGTCGG
>BB0742	AATTCGCCGCTTACGCCCGGGCCGAATCGGACAAGTGGGGCAAAGTCATCGGTGCGATGGGCCAGGCCAA
>BB0743	GAGATCAACCTGTACGTGCCGCGCCACGAGCAGACCACGACCTATATGGCCGATGGCTACTATCGCGTCA
>BB0744	TGGCACGTGCCGGTGACGATTCTGTCCGACGTGACGCCGGACATGGAGCTGGCGCAGGAGGAAGTGTTCG
>BB0745	ATCTATCCGACGCTGGATGCCGACCTGGATACGCCCAGCTACCTGAACAACACCGCAGACGCCTTCCTGA
>BB0746	AAGCAGACGACACCCGCCTCGTCGGACAGGCCATTCGGCGCATCCGCAAGGAAAAGAAAATATCGCTGCA
>BB0747	TGCCAAGCAGCTGTTCGAAGTAGACTACGCCAAGTGGATTCCCATCCTCGACGGCATGGGCCTGAAGACA
>BB0748	GCCAGGCCCGAGAGCCGTTCGCTGTATGTCCATTTCGAGCGCAACCGCGTTGAAAGCTACAGTCTGTCGA
>BB0749	CCTGGAAAAGGGCCGGCAGCAGATCGCCGGCGCCAGCGCCCAGCAGAAGCAGCAGATGTGCGAGCAGCTG
>BB0750	ATGTGCGATATCCGCATCGCCTCCGAGCAGGCCAGCTTCGCCGAGAGCTTCATCAAGGTCGGCATCGTGC
>BB0751	TCATCGACGTCAACCTCAACGCCGTATTCGTGGTCACCAAGGCCGCCTACCCGTTCCTGAAGGCGCGCAA
>BB0752	TGCAGGGCAACGCGTACGGCAGCTATTACGCGCGCAGCTTCAACACCGGCAAGCGCAGCCAGGTGCTGGA
>BB0753	ACGAATACGTCATCGTGCTCGACGACAGCCTCAAGGATCCGAACACCGGATTCCTGACCGGCGTGAAGCT
>BB0754	GGGCCTACTCAAGGACTCCAACGATGAAGCAGCAAGAGAGACAGCCTTATTCCGATACGATCTGGGATGA
>BB0755	CATGGCCAAGCTGTTCTCCTCGGAGGTATCGCACCGGGTGGTGGACAATACGGTACAGATCTGGGGCGGC
>BB0756	TCATGTCCTACGGACTGGACGTGGTGGTCTCGGACCTGGGCGAAGTCAGCCTGGGCCACACCGTGTTCTT
>BB0757	TCGACCGGGCAGATCCTGGACACCGCCTGGTCGCAGCGCGATATCGAGGTCGGCGAACTGTGGGTCACCT
>BB0758	TGCTGGTGCCCGAGGGACGGCTGATCTTCGCCAGCATGAACGTCGAGGAGAACCTCAGCGCCGCCTTCGA
>BB0759	AACTGAAAAGCGAAGGCGTGGCGCTGGTCGTCATCGAACACCATATGGAACTGATCATGGCCGTGGCCGA
>BB0761	TCGAGACCTCGCTCAAGAAGCTGGGCTATGCCTACGAAAAAGTGGCCGAAGAGAAATTCCCGTTCACGCA
>BB0762	GCGCGACCTGGCCAGCAAGGCGATCCGGGTCTGCACCATCGCGCCCGGTATCTTCGACACGCCCATGCTG
>BB0763	TGCAAGCCCCCGATGCCGCGGAAGTCCTCGTCGACCGTGCCGACGGCATTCTCACCATCACCATCAACCG
>BB0764	GACCGCGCCGGCGACTACAACGTGTCGCTGGTCGAGCTGGAGGGCGGCGCCCGCATGATGAGCCGCGTCG
>BB0765	ACATGGACCACGTGATGCTGTACGACGCCTTCACCATCAACACGCTGCTGTTCCTGGAGGACCTGGGCTT
>BB0766	TGCGCGGGGTGACGCGCATCGTCGATGTGGCCGACAAGGGGCGCGACAAGGGGGCGTTGATCTACGCCGA
>BB0767	CCAGCCGCTGCGCTATCCGGGCCATCCGCACCTGCTGACAGAGTGCACCGATGCGCGCCTGATCGCCCGC
>BB0768	TACACGCTGCTGCTTTCCTCGGGCAGCACGTTCACCGTCACGCCGCACCTGATGCGGCAGATGCCGTACA
>BB0769	CGTCGGCCAGATGTTCGACGCCAACGACGACGGCATACCCGAGAAGGTCTATTACAACGGCTATCGCGGC
>BB0770	ATCGCAAGGCAAGCACACCCATGGCGGAATCGGCATTGCTCATTCAATCGCTGGAAAAAGGCCTGGCCGT
>BB0771	TGTTATCGCTATTCGATAAGATAATGCAGGATTCCAAGCCCGTCAACGAGGCGCTTCCCCGGCGCGTGGA
>BB0772	ATTCACACTTTGTGCAAGGGGAAATGCAAATGGCTTTGGCAGCAGACCTGCACCGGGATGCCGTCGTGGT
>BB0773	TTTCGCATGCCGCACATCCAGAACGTCGGCTATGACCCGACCCGCGACTTCACCTACGTGATGATGCTCA
>BB0774	TTCGAACTCGTGGTGCGGGGGGTGGATCGCACCGGCGCCTTTCCATACGAAAAAGCCAAGTTGTTGCTGG
>BB0775	ATGCAACAGTGTTTCGATCTGCTGACCTCGGAACGGATGCGGCATGACAACGTGAAGGCGGTCTACCTGT
>BB0776	GAGCAAGACCGAAGCCAACCTGGACAACGGCCAGGCAGCCACCATGACGGGTTATCTGTTGATGCCCTAG
>BB0777	TGCTCAATTCCACCTCGCAGACCCTCTGGTCGTTCGGCGTGCAGTCATACCTGATCCCGCTTTACATCGC
>BB0778	ACTACGCCGATTACCAGGTCAGCATGGCCCAGCTCACCGTCATGCTCGCCACCTACCAGATGGCGCATGC
>BB0779	ACGACTACGACGGCAATCTCTACAACCCCTGGCAGCAGGCGCAGAAACTGATGAACGCCTCGATGCACTA
>BB0780	CGAGGCGCACCGCAGCATTTCGGATGTGTTTCGCCCCGGCATCCGCCCCAAGGAACTGTCGGGCATGCTG
>BB0781	AAGTGCGCCGCCTCTCGGACGATCCCGACCACGTCTTCAGCCCCGACAAGGTGCTGGACTACCTGCTGCA
>BB0782	AGCTGCTGCGGCTGCTGTCGAACCTGGAAAGCGGCCAGGAGAAACTGCTGCAGATCGTACTGTGCGGCCA
>BB0783	AGCAGCTCAATGCGCTGCTGCGCCAGATGATGGCCAACCAGGAACGCCTGGAAAGAATGCAGGCCGAGCT
>BB0784	AAACTAGACCCGATCGCACCGCAATACGACCCGCTGGAAGACAAGATCATCAGCGTCAACATGCATGACG
>BB0785	TGCCCGGACACCACCGGCAACGGCTGGGCCAGCCATGCCGACGGCCAGTGCAGCCAGGCCTCGGGCTGGC
>BB0786	CTGCAGCAGCAGCCGGCCAGCGAACCGGGCCGCGCCGAAGCGATGCGCAGGATCGGCGATGAAGTCGCGG
>BB0787	CTGGCTGCTGCTGGGCGGCTGGGCCGCCTACAACTACGCCACGCAGCCATCGGTGCGCCTGTACGCCATG
>BB0788	ATCGACCAGGAATCGCGCATCCTGGTGCACCACGTCAAGCATTTCGGCAAGGGCTACCAGGCGCTGTACA
>BB0789	ATTTCCCCGACTCTCCGGGCGACGCTGGCAGCTGTCGCGCAAGCGCTCGCTGCAGTTGTTCGCGCTGTCG
>BB0790	ACGAAGACCGCTACGTCTACCTGGACACCAACGGCAACCCGCAGGAAATCCAGGTCTGCTTCCAGTGGAA
>BB0791	ACCTGATCCGCGAAGACAAGATCGCGCAGATGGTCTCCAGCATCCAGACCGGGCAGGCCCACGGCATGCA
>BB0792	TGGTGCTGGCCTGCTTCGACCTGGAGCATCTGCTGCTGCCCGATTGCCTGACCCTGCCTCTGCTGTGGGC
>BB0793	AAGGTGCACTTCCACTGGGACCGCTACGGCAAGAAGAACGAGAACAGCTCGTGCTGGGTGCGCGTGTCCA
>BB0794	AACTGCACGTCTACATCGACAGCGAGCTGCTGGTCAACTTCATGCCCGGGCAGGCCATCCATGTGCGCTT
>BB0795	ACGATACCAGCGACACGCGCGGCGCCTATACCCACCTGGCCAACACGCGGCCGCGAGCCCGTCATGGACG
>BB0796	TGGGATTCGCGCATCGGCGTGCTGGAGAACGACCCTGCGCTGTACGAGGCCGAGCTCTGGTCGGCGCGCC
>BB0797	ATATCGATCGCAAACAGTTCCTGGATGAATACAATGACCCTTCGCACTATCGTCCCGAGTTGCCCAAGTC
>BB0798	CCCGACGCCTTCGAGGACGAACTGCTCGAAGCCGACCCCGACATCTACGACCTCTCCCGGCCAGCGGTAC
>BB0799	ATCTGATCCGCCGGGTGCAGCAGCTCATTCCCCTGGATTTCCACGACATCCTGCGCAACCTGGCCCCGCA
>BB0800	GATCGAGTACGACGTGGAGATCTACGGCGCCGAGCGCAAGATCCAGCTGCCCTTCGTCATGGGCGTGCTG
>BB0801	ACCGAGATCGAGGACAACCCGGGCTATTACGCCGCCAAGTTTTTCCTGCGGCCGCACTATCAGCTCGAGG
>BB0802	AAGATCGAAGGCGCCAATGGCGAATCCAAGGACGCCAACCACAAGGACTGGACCGATATCGTGTCCTTTT
>BB0803	ATTGCAACTGTGCGCCCGGCTGAACCCGCTGGCCCAGCCGATGGCCAATCTCTACCTGGCGGCCATCCAT
>BB0804	TGCTCAACACGGTCAACCTCGCCTCGTCGCAGGATCTGGCGCCGTACCGGCACGTGCCCGCCTCCAGCGT
>BB0805	GGCCGCTGGACTTCGAGGTCTACAGCCTGACGCGGGTGCTCGGCCATATGTCGGCGCAGCGCCCCGAACA
>BB0806	TGCGCCCTATACGATGCTGACCGCCGATGCGCTGGTCAAGGTCGACGCCAAGCAGATCCACATGGGTTGA
>BB0807	CTACGAGGGGCGCGAGCGCCAGGCGGCGCGGCGCGCGCAAGCGTTTCATGAAAAGGAGCAAGCGGCATGA
>BB0808	GCGCGCGCATGGAACCGGCCGACGCCGCCACGCGCAATCGCTGCGCCCCGGCGCGCGGCGGGTTCTACCT
>BB0809	TGACGGTCGTGCGCCCCATCGGCGATTGCGGCTGCAAGTCCGCCCTGGTCGCCTACCAGGCCAGCGTGGT
>BB0810	ATTTTCTTCCAGGTGTTCGACAAGGGGTGGATGGAAGACGGCGAAGGCCGTTACATCGATTTCCGCAACA
>BB0811	ACGCGCAAGGCTGGCGCCTGCACAACCTGAGCGGCATGGCCGCGGTGCACATCAACGACGCGGCGCTCGC
>BB0812	ATGCGCATCGAGGCCTGGAAGCTGCAGGCCTTCAGTTACTGCGTCACGGACCACCGGGTGCTGTGCGAGG
>BB0813	TCATCGAAACCGATCAGGTCATCCTGCAGCCCGGCGAAACCCGCAAGCTGTCGTATCCGGGCAATACCGA
>BB0814	TCTGGTCGGAGGGCATGTTCCTGCGGCCGCAACATTTCCAGCAGTTCGAACGGCATATCGAGGCGCAGTT
>BB0815	ATCCGCTGGCCCCCAATGACACCCCCGCCGGACGCTCGGTCAACCGGCGGGTCGAAATTACCGTGATGGT
>BB0816	TTCGAGCAGTACTTCGCCTCGTTCAGCCGCGAAGACCTGGAGCAGGTATGGGGCTTCACCTTGCCCTATG
>BB0817	TGGCCCGAGCTGCCGTTCTGTTTCAACCCCGGTTCGCACACCAGCTACTGGTGGACCAACCAGGCCGATG
>BB0818	TTTCGCCGCCTTCGAGCAGTACAGCGACGATCCAGGCCAGCCGTGCGGACCCTGGACCGACATCTACGGA
>BB0819	AACAGTTGGGCGAGCCCTATGGCACGCTGATCCTGACCCTGTCGGTGGTCGGCATCGAGGTCATCCTGAT
>BB0820	TGCCGAAATCGCGCTACAACGCGTTCCAGCTGGTGGATATGTACACCTACAACCTGGCCTACCTGGGCAC
>BB0821	TTTACTGGACGCGGCTCAAGCACACCAACTGGTACTGGGACAATGTGCTGATGGGCAATTACTACACGGG
>BB0822	TTCATAGGCTCGTTCAACTTCGATCCGCGCTCGGCCAATCTCAACACCGAACTGGGCTTCGTGATCGAAA
>BB0823	TACCCACGCACAAGCGCGCGCTGGGCTATGTATTCCAGGAAGCCAGCCTGTTCGAACACCTGGACGTGCT
>BB0824	TGCTGATGATAGGCGGCAACATCCCGGGCAAGACCCGTGTCGTATCGGTGCAGATTTTCGACCACGTCGA
>BB0825	CGCCTTCGTCGAGTACCTGAAGTCGCCCCGTTCCGCGGCTATCATCAAGTCCTTCGGCTATCAGCTGTAA
>BB0826	GCGTTGCATGGCTTTCCCACCCCTGCGTCGATCAAGTGGCAGTACCTGGAAGGAGTGCCCGACCCCAGCC
>BB0827	ATTTGAAGGTTACGTGGATCCGGTGTAACCTGTCAATCTCAAATTCACTAGTTACGAATATGGCGACGCC
>BB0828	CCAGCGTCGCCGGGCCCCAACGCCTGTTGCCCATCCTGCCCGGCGAACCGACGCGCACTGAGCGGCGCTA
>BB0829	AACTGGTCTTTGGCGAATCGCAGGAACCCGCGCCCCAGCTGGCCGGCAGCGCCGCCACCCGCGCGCAGGT
>BB0830	TGCTGCTGGACCTGCGGCTGCTGGGACTGGGCCGCCGCTTTGCGCTGGCCGATGTGTCGGCCGTGCTGAC
>BB0831	CTGGAGTTCCTACGACGCCGACCAGACCCTCACCATCGAAGCGCCCCTGACCGAAGTGCGCTATCGCAAC
>BB0832	AACGACCTGCGCGTGATGCTGTACTACGGACAACGCCGCACCACGCAATACCAATCCATCCCGGTGGCCG
>BB0833	CAGATCGCCAGCTACGGCTGGCGATCTGCCCAAACGGCCTGGAGACTGCCATGGATCATGCGCTCGACGC
>BB0834	AAGGACACGCACGGCCAGACCCTGCGCCTGTCGCCGCCCTTGATTGTCACGCGCGAACAGATAGACTGGG
>BB0835	AACTCAATCCCGCGCTGGACGTGCGCAACAAGACCGCCCAGGTCGCGGTGGACCTGGTCGAAAGCCTGTT
>BB0836	TGGAACACCTTGCCTATCTCGGCTTCAAGATCCGAGCCTGCACGGAGCTGATCGAGGTCTACGACAACTG
>BB0837	ATTCCCCACGGCGACAACGGCGAGCCGATCTTCCTGACCTTTTTCGCGCAGGGCAAGCAGTACCGGGTCA
>BB0838	TGTGGTACGGGGACATCACCGGTTTCGCCTTCCAGCCCGGCATCGAATACCGGCTGCGCGTGGTGGAAGT
>BB0839	CGCTGGCGGGCAAGACGGTGGTCAGCTTCTGCACGGGCGGCATCCGCTGCGAAAAGGCGGCCATCTACAT
>BB0840	CGGATCGTTCCACATCGGCCACATCATGGAGTACATCCAGGCCGACATCTGGGTCCGTTCGATGCGCATG
>BB0841	TGGTCAATACACTGTTCCGCTTTTTCAGCGCCGCGCTATTTGCCCTCCTCGGCCTCATCGGGATGATGAT
>BB0842	ACATCGCGCTGCTCGATGCGCGCAAGGGCCTGCGCATGTTCCAGAAGGTGCATGTGCCCATCCTCGGCGT
>BB0843	TATGTGAAGTATTCCGAGGGCGCGGCCTACGACCAGGACAAACTCGACCAGTGGCAGCAGGAGCTGCAGT
>BB0844	GCGCGAGTGGGTCAGCACCAATCCCGACGCCAAGGGCGGCTACCTGGAGGCCACCGGCCAATGGGAGCTG
>BB0845	CTGCGCGGACGAATTCAAGATCTTCACCAACATCAACTCCACCATCGTCGATCCCAAGCAGTTCGACGAG
>BB0846	ATGATCATGCTGGCGTCGGTGACGGACACACCGTTTTCCCGTTACATGAAGCAGCCCGACGAGGTCGGCG
>BB0847	TGCCCATCTACCTGCTGGAGAAGGCAACCGGCTCGCAGGCGGCCACGGGCACGAGCCAGGGGCGCGACTA
>BB0848	CGGGCACACAATGAAACAACGTCACAAGGCTGAAATCTGGGGTATTTACGTTGTACCCGCGCAACGCCGC
>BB0849	AGCCCCAGATGTTCGGTTTCCGCAGGAAAGACACGCAGCAGTACGACCAGGAGGCGCAGGACGCCTTCGT
>BB0850	GGCCTGTATTCGTTCTTCATCCTGTTCACCATCGGTATCACCAAGGGCCGCTGGAACACCCTGCTGACCG
>BB0851	TGCATTGGCATGAAAAGCATCGCGGGCAACTGTTCTGCGACGACAGCAGCGAAACCATCATCGAGGTGTT
>BB0852	AAATGGAAATGACTATCATTTGTCTTTACCAAATGCAAATGCCGGAGACCGCATGCCATACGTCCTGCCT
>BB0853	CATGCTGTTCGTCATCAGCCACGAGATCATTCCCGAGTCGCACCGCAAGGGGCATGAGGTGCCGGCCACC
>BB0854	GGCAAGTGGGTGCCCGCCCTGGTATGCAAATTGCCGTTCGTGCGTCACGGCAAAGCCGTCGAACACTCGT
>BB0855	ACGACGAACTCGAAGCCAACCCCAGCCTGATCAACGAATCGGCCTATACCGCCTGGATCTTCAAGATCAA
>BB0856	ACCAGATCTACCGCAACTACATCGGCCAGGGTTACTACGGCACGCACACGCCCAACGTGGTGTTGCGCAA
>BB0857	TGATCCTGGCGGCGACCAGCCGCGAAGGGCAAACGCCCGAACCCACCCGGCGCCTCATCCTGCAGTCGCA
>BB0858	AACCGCGCGCAGACCCTGGCGGCCACGCGCGAACTGCTGGCGGCGCGCACGCGCGGCGAATGGCTGCCCG
>BB0859	ACGAGGTGGTGAGCGTGGTCAACCAGGCCATCCTGAAGATCAACGCCAGCGAGGACACGGTCCGCTTCCT
>BB0860	TTCCAGTTCGAGCGAACTGGCGGCCATGGTGGAGATGGAAATGACCTCGCAGGGCGTGGCCTTCAACACC
>BB0861	TGGGCCGCGAGAACCTCTCCATCATGGTCAATACCTTCATGCAGATGGTCGGGAACTTCGAAGACGAGGT
>BB0862	CCGGTGCTCACGCTCGACCCGGTGCAATGGAAGACGGCCCAGGGCGAAAGCGTTTTCAACGCCAGGGTCG
>BB0863	TGTTGGCGATGATCAAGCACGAGACCAATACGTTCTCGCCCGTTCCCACCCCGCTGGAGCGGTTTTTCCG
>BB0864	AGAAACAGATCCTGGCGCTGATCCGCGAACTGCAGGACAGGCACCAGACCGCCGTGCTCTTCATCACGCA
>BB0865	GCCATCGCCCTGGTGTCGGTGACCGGCGCCAGCCTGGCCACGGTGCTGGTGGCCATCACCATCCCGGAGA
>BB0866	ATCCAGGGGCTGACGCTGTTCTTCGCGTTCGTCTACGTGTTCATCAATCTGGTGGTCGACTGCGCCTATA
>BB0867	ACTGAAGGAGGAAGCGCTCAGTCCGGTGGGCTACTTCACCATGTACCGGTTCAACTTCAAGTACCCGCCC
>BB0868	ATGAAGACCATTCCGCATTTCATCAACGGCCAGCCGTACGAAGGCCGCAACGGCCGCTACACGCAAGGCT
>BB0869	AAATGCTTCGACAGCGGGCTGATGGTGCGCTATACCGGCGACATCCTGGCCGTCTCGCCGCCGCTGATCA
>BB0870	GCGGCTCAACGACAGTTGGCTGCTGTCCGATATCTATGCCGACCACTCCATCCCGATCAAGTCGGGCTGC
>BB0871	ACCTGGCGCACTTCAAGCGCACGACCCTCGGCCATCCCATCATCATGGGCCGCAACACCTGGGAATCGCT
>BB0872	CCACGCGCAGCGCCGCGCAGTTCCGCGCGCTGGGTTGCAAGGTCTGGGACCAGAACGCCAACGAGAACGA
>BB0873	CTCGGCCATGCTGGAAAAAACCGCCGAGCTCAGCTTCTCGGTGGACATCGTCGATACCCAAGCCGCGTAA
>BB0874	ACCTTGCCGGTGCAGGACCGGCGCTCGCGCGACATCGTGCAGAAAATGAAGGAAGACGAAGCGCAGCACC
>BB0875	GACCTGGCTGTACATATGCGTGGTCGCATTCATGGTGGGGGGACTCATCGTGGCGTCGGAGCGCTGGCAT
>BB0876	TACATACAATTCCGTAGCCGTCACACGGTTGATAGGGAGATTTATCTTGCGCATTGATGATGTGAAACTG
>BB0877	ATGACGAATCGCTTTGAGACCACGTGCGCGCAGTTGCGGGCCCAACCCCAGAAATGGCTGGTGACCGGCT
>BB0878	TGAAAGCCATCCGCCGCAAACTCGACGCGATTCATCCGGACCACCAACGCATTTTCAAGGGTGCGTTCCG
>BB0879	GCTCTCGGGCATGTGGCTGCGCCTGAGGCGCTGGACCTATCCGCGCGCCGCGCGCGTGGTGGCGCTGACG
>BB0880	TGTCGCCGTTCGAGCAACCGATGGAGGGCTCCACCTTCGACGCCATGATGAAGCTGGACACGGTCACCTA
>BB0881	AAGCGGCTCATGGCGATGGGGCGCATGGTGCCGGACAAGCGGTTCGATCTGTTGATCGACGCCTACGCCG
>BB0882	CGCGGTCGCATGGGGTATCCGCAATTCCGGCGAACATCTCGATCGCAGCAGCCGTTCCGCGCGGCTGGTG
>BB0883	TGCCGGATATCGTGGCGCGCGGCTTTGTCCATCATGCCATTCCGATGACGCGCAGCGGCAAGCAGCCGCT
>BB0884	TGGATTTCATCGTCTGCGAGCAGGCCGACCATCCCTACGACCACTTCCACAAGCTGCTGATCGCCAACTG
>BB0885	GGCGTGGTGACCAAGTCCGGCCAGATCATCTGGCCCGACCGCCAGCTGATCCTGTTCGCCCGCGACGTGC
>BB0886	TTCCTGATGGACCGCATCGCATCGCCCGCCTTCTGCTCGGGCCTGACCGGCTCGCAACTGGACCGCATAG
>BB0887	TGCAGGGGCGTTTCCCCGGGGTGCGCAATGTGATCTTCGGCCACCTGGGCGATGGCAACCTGCATTACAA
>BB0888	AACTCGAAAACGCCCTATGGGGCGACGACCCGCCGTCCTCGGACGCCTTGCGCAGCCAGGTGCATCTGCT
>BB0889	AAACCTGGCACGTCATGGTGGCCGATGTGGAGGACGCGCGTATCTACGTGCTCTATGACGCCACCGACAA
>BB0890	ACGGCATGGTGGTATCGCGTCTGGTGGATGCTGTTTGTGTTGCTGGAAGTATCCACGCCGCAGTTCATCG
>BB0891	AGGCCGAATACACCACGCCGGCGCACATCGGCGACTACACCGATTTCTATATCTCGGTGCACCACGCCAC
>BB0892	TCGATCTTCACCGTGCTGACTTCGCCCTCGGACACCCCGGGCACCGCGAACATGGATTTCGCCATCTTCC
>BB0893	TGTTTCGCCAGGGCTACGCCACGCTGTATCGCCAGGGGCATCCCAGCGCGCACGAGGGCATGAGCCTGAA
>BB0894	CGGGCCCCGACAATTTCTACGAAGCGCTGATAGACACGCACCGCGACCTCAGCGACGAACAGAGCCGCGA
>BB0895	TGGAAACCCATGGCCGGGTATTCAAGGACCGCTTCCTGATCGCCGACGTGAAGATGGCGGCCGATTATCC
>BB0896	AAGGACCTCAAGACGATTTACCGCGAGGTCTACGATTTCATGAAGCCGCGCTACAGCCAGTGGGTGATCT
>BB0897	ATCGCTGCGCCGGGTGCCCGAGCAGGAGGCGCCGCGCAAGCACGACCACGTCGACTGGGTATTCGACCAC
>BB0898	AAGTCATCCGCCTGCGGCCGGGGCAACTGCCCTATGTTTCGCTTACCGCCGACATCTTCTATCGCATCGT
>BB0899	GGTTTCGCGTGGCGCGACGATGGCGGCAGCTATCTGCTGGACCTGACCAATCCGCTGGGCTCGACCGAGG
>BB0900	ATTGCGCTTCGGTCACAATAGCGGACTTTCTTGCTTTGCCAACTTTCTGCTTTGGCAGGAATGATCTGGA
>BB0901	GCCGTGGACGTAGTCAACCACCTCGACATGTCGCTGGGAAAAATGACCGTCGGTCGTTTCTCCGATGGCG
>BB0902	TGCCATCGTTTACGGCGGTACCGCTGCCCCCCTGAACATCGAACTGGATCACAACGAGATCTACCATGCC
>BB0903	GGTTTTGTACTTTACAAATACGCGTCCCGATGCATACGCCACCATGTCAGATCCCATTCGCCTGATCGTC
>BB0904	TTCCATCTGGTGGCGCTCACCTTCGCCGCGGTCCACCTGAACAACTTCTCGCTCAGCCAGACCCCCGTAT
>BB0905	AACCAGTTCCTCTCGCACATCCGCGAAACCAACGCCATCATCAACGTGGTGCGCTGCTTCGAAGACCCCA
>BB0906	AAACCGGTCTTCGCGCTCAGTTCCTATCGTACGAAAGAGTCCCGCATCAGAAAGTATCTGTCGCCCAAGT
>BB0907	AGCCGTTCTCGATTTCCGAGATTGAAGAAGCCTGCCCGGGCGTGAGTCGGGACATGGTGCGATTGGTGTT
>BB0908	TTTTCAATGTATGCCTACGAGGCCTTGAAATCCGAACTGGAAAAAATCGACGAACTGGACTTCATCTTCA
>BB0909	AAGACTTGTTCGTCAAACAGGTGGAACAGGTCATCTGGCAGTACAAGCTGGCCCCGGAGACACTGCATGT
>BB0910	AGCTGCTTAGACAACTTATTAAAACTGGAACTGAAGGCAATCAGGACGCTTTCAAGCGTGTTTCCGAACA
>BB0911	ATTTCTGGTGGTTCATACAATTCCAGAAAGATTCCGCACTACGAACAAAAAAGCTGTTTGTGGTGGTCAC
>BB0912	ATTTTGTTGCCAACTTTATCTGGGAAAAGCGGACGAATAGGGAGAACAGAAAGGTGGTTTCGTCTCGTCA
>BB0913	AAATCTACCGTTATTTGGTCAAGAACGACTACACAGACGATTCAGATCGGATTGCGGGTGCGTATCACGA
>BB0914	TACTGGAACGCTGGCAAGGCGAAGGTTTGTCGTCCGGCACCATCAAGAATCGGCTCTCTCACCTGCGCTG
>BB0915	GACCGGGCACGCTCGCCACATGACGGCTGAGCAGGGCAGTACGTATAAGACGTATATGTATAAAAAAGAA
>BB0916	ACGGGACAATTGATCTTCAACCATAGTGCCGGCGACTACGAATTTGCCCCCGCCATTTTGCAGAACGTCG
>BB0917	AAGCGAACCGATGCTGTTGCTGGGCATCGCAAAGGTGCTGTGCTTCATCGATCGGGGCTACCTGAAGCTG
>BB0918	CACGGCGGGCAATTGAACTACGGAACGTCGGCCAGCAATACCTATCTCGAAACAGCATACATGCTGCGCG
>BB0919	ATCGAGCAGATGAAGCAGCTCGAACTCGACACCAACAGGCTTATCGAAGCATGCGCCACGGATTGCATAC
>BB0920	TCAGCGACTACATCAACGCGATCTGCGCCTACAACTACCAGATCTATCCCCTGCTCGACAGCATCGAAGG
>BB0921	TCAATCTGGTCTGCATCGGCGTGGCCCTTTCCGGGGTGGAGCTGCACCATTTCACGGTGTCGCTGTTCCT
>BB0922	CATCATGGCCCTTTCTTCCTGACCGCACCTCAATGACTCGCCAACCACAGTCGGCCGATATAGAAGAACT
>BB0923	CGTCGGCCAGGTGGGCGCCGACGTGGCCGAACGGGAGGCCTTCCAGGAGATCGACTACCGCAGGATGTAC
>BB0924	CACGCCACCAATGCCTCGCTCTACACCAACCAGTCGTTCGACACCGTCAAGAGCTTTCGCGCCGTCGGCA
>BB0925	CAACTGGCACTCCGACCTCAGCTATACCGACCGGCCCGCCAAGGGCTCGGTACTGATGTGCAAGGAAAAG
>BB0926	AAGGCGTGGTCTACGAGGGCCGCAAGAAGCTGATGGACGCCGACAAGGAACGCTTCGCCCGCAAGACCAA
>BB0927	CATCGTGCCGTTCTCGTTCACCTGGCACCTGCCGCCGATCGCCGTATTCATGCGCCACGAAAGCCAGGGC
>BB0928	TTCATGTACGTGCTGGTCAACCTGCTGGTCGATCTGCTCTATCGCGCCTTCGACCCGAGGATCAAATACT
>BB0929	GCAGATCAAGCCGCATCTTATCGCCTTCCCCGCGGTGTTCCTGTCCATCACGATCCTGGCGATCAACATG
>BB0930	CAGGCCATCTTCGAGAACCCGCAGCACCCCTATACGAAGAAATTGATGCAGGCCGTGCCGATCGCCGACC
>BB0931	AGCGCAGCCTGCCCACCATAGGCGTGATGCGCTTCAACCACCTGCATGCGCCGTTCAACAACGTGGAAAT
>BB0932	CGTTGATCCAGAAGCCGGACGAAGGCCCCATCGCCAATGTCTCGGTGTGCTCGGGGTTCGTGTTTTCGGA
>BB0933	CTGTGCTGCATGCATGAAAAGATCGAACTGAACATCGCGATGACCTGCAACAACCAGGGCGCCATCCAGA
>BB0934	AAACCAAGGGCAGCAGTTCGGTGTACTTCACGCCTGGCGGCATCACGGTACGAAAGAAGTTGGCACAGGC
>BB0935	CAAGCTGGACCTCGTCCTCGAACGCACCATCGATGTGCCTCCCGCCCTGGTCTGGCAGGCCTGGACCCAG
>BB0936	AACTGGCGCGGCCATTCAACATGGCCCTGCCTTCGTTCTCGCAGCATCTGGACGTCCTCGAGCGCTGCGG
>BB0937	TGGTCGATCACGTCACCATCAACGGCTTCAAGGCGCGCGTCATCCGCGGCAAGGACGGCCATTTCAACTT
>BB0938	TACCTGGTATTGAAGGCGCCGGGCATGCTGCGGCTGGATATTCCGCTCGACGTGATCGAGGACGACGACA
>BB0939	ACGTGCAATGGGCCTGGACCGAATTCGTCTGGACCACGCCATCGTTCACCTGGCAGGCCGCCATCAGCCT
>BB0940	ACGAACCGCAATGCAAGGTGGTCTGCCCGGTGGAGTGCATCGAACTGCATCCCCAATGGCAGGAAGGGCA
>BB0941	TTGCACACAGCCGCAACAAGAAGCCGTTCTTCACCATCGAGGAACGCGTGGATATTGCACGCGAAGTGCT
>BB0942	ACTATCGCCTCTTCCAATTTGCTGCAATGCGCAAATCGATGAATAATCCGGCATTGGAGGATGGTGCAAG
>BB0943	GAGCAATTGGTCGAATGGGGCAGCCGCAACAATGTGACCGTGATCTCGCAGGATGGCGGCGATCCGGCCG
>BB0944	AGCAGCAGATCCAGCAGCGGCAGGCCGCGCGCATCCGCCTGCACGCCATGTATTTCGACACCCCCGGCCG
>BB0945	TGTGGTACGGCTACTGGCCGCAGATCCGCCCCTCGTTCTGGTCCATCGTGCTGCTGCGCTGGGACATCAA
>BB0946	CGCTTCGTGGGCTTTGCCACCTACCAGTTCGACTCCAACCTGCGCAATTCGACCATGGTCGGCATCGTCG
>BB0947	CCTCGGTCGAGATCATGGAACTGCTGACCGAACAGGGCAGCGTCAACGGCATCCCCGTGCTGGTCAACAT
>BB0948	TTCCGCGACAAGATGCTCAAGTGCTTCTACGACTACCGCTTCCCCGACGAAATGAAAAAGGCGTTTGACG
>BB0949	CTGGGCTCGCACGGCCCGACCATGATCCACATCACCGAGGCCAGCTACCCGGTGCATGTCAACATGCGCA
>BB0950	TGCAGCACACCCTGTTCATCGGCGATTCGCCCAACGACGAGCCGATGTTCAAGTTCTTCCCGATCTCGGT
>BB0951	AGCTCGACCTGCCGCTGATGGCCAGCCGTAACGGCACTCGATACGGCACCAATTTCACGCAATCCATCGA
>BB0952	CATCGTGCGTGCCCGTTTCAACGAAGAAATCGGCCAGGCCCAACTGCAGGCCTGCCTCGAAGAGCTGGGC
>BB0953	ATAGGCAGCTTCGAGCTGATGCACCATGTCGAAGTGCCGTACAAGGTTGCCATCAACGAGGCGGTCGAAC
>BB0954	CCTGCCGGCCGAGACCGTGCGCCGCGCCGCGCTGGGCGGCGGCGATGTCTACGAACTTTGCTTCACCGCC
>BB0955	CGATATCGTAGCCGCCGCCTATACCTTGCTGGTCATGGCGATTCTGGTCCGCATGGGAGTATTCACATGA
>BB0956	TTCGTCACCTACAGCAATGCGGCCAAGGTCGCCGAGCTGGGCGTTTCGGGCGAGACGCTCGATCACTATG
>BB0957	ATGACATTCCTGAAGAAACTCGAACACGCCTGGAGCGCCAGCCAATCGTTGCTGCAGGTGGGACTGGACC
>BB0958	TGTACATGAGTCTGCACCTGATGCACCACCGCGCGGTGCTCGGTATTTCGCGGACCGCCACGCTTGCCCT
>BB0959	ATGGCCCATACCCCTCATCCCTCCCCCTTCAAGAGCACAGGCGGATTGCGCCGCATTCTCAACGCGCTGC
>BB0960	GCTGCTGCTGTGGATCTATTATTCAGCGCAGATTTTCTTCTTCGGCGCCGTCTTCACCCGGCAGTTCGCC
>BB0961	AAGGAGAGTTCGACCACCGGGACAACACGCTCATTGCAGTCTTTGACGACGGCGTCGGCATCAATCTCGA
>BB0962	TGACCAAGGACGGCGTGTCCGTCGCCAAGGAAATCGAACTGAAGGACAAGTTCGAGAACATCGGCGCCCA
>BB0963	AAGACGGCAAGATCCTGCCGGTCGACCTGAAGGCTGGCGACAAGGTCCTGTTCGGCAAGTACGCCGGCCA
>BB0964	AAAAAACCTCTGGACTGGGCCCCTACGCCAGGCACTTGGACATGATCAACGAGTACACCCCATACTGGAC
>BB0965	GTTGCGGTGGTGACCCCGTACTCGGATGCCGTCAATGCCCAGCTGAAAGGCTTCATTTCAAATGCCGGCA
>BB0966	GGTATGTCGCGGTAAAAGGATGGCCCAAATATGTGGCCCTGTACGACCTTGCCTCGGTCGATGCGCTTGA
>BB0967	AACAGAATGTTCGGCCACAATATGACCTGGCCCAACCCCAATCTCGCGCCTATCGAAACGCCGCCTTTTG
>BB0968	GCCATCAATCCCAGCCTGTTCAAGGACGCGAAATTCAAGGTTCGCGACGACTTCACGCCCATTTCGACGA
>BB0969	AATACTATTCACCAAGATGAGGGGCGTCCAATAGTGAACTCGAATGACCACGATTCTCCCGCCGAATCTC
>BB0970	AGTTTCTCAATCCATTTGGCTCGTTCAGGAATTTCATTGGCGTCATAAGAACGCTGGCTCGCTATGCGAT
>BB0971	CGCCATGCTGACACTCGCTGTGCCTTTGGCTGTACGTAGCGCATATCCGGAAAAGCAGGTTCGCATCATC
>BB0972	ATGGAAGTCAAGCTGGTTGTCCGCACACTGGATGTGTTCGAACTGTTCTCGAAGGAAGGCAAGCCACTGT
>BB0973	AATGTGGAGGAAATCCGTGCCGTCATGATGCAGGTCGCCATCTATTGCGGTATTCCCGCGGGCGTGGAAG
>BB0974	CAACGTCATCAAGCGCTACGAAGCCTGGGCTGGCACCCAGTTCGGCAGCGAACCGCAACCCCAACACTGA
>BB0975	TGAGCGTCTTTGCGCAAATAGCGAATTTCAACGGGCAGGTGCCAAGGATCGACCCTGACAACGCCGTCAT
>BB0976	TGGATTCCACCCCTGGTTTGATGCATTGGTTGCTTGCGGCGTTGCCGATCGTCGCGCTGATTGTCCTGAT
>BB0977	GTCCGTCGCGGGGGCTGTTCTGGCTCGGGTTCGTATCGATGGGGGTGGCGGCCGCCATCCCTCCGGTGCA
>BB0978	TATCGCGCCGAGTGGGTGCAACCCATTTCGGGGACCTATCGCGGCTACGAGGTGTTCCAGATGCCGCCTC
>BB0979	CTATGCGTTCAGCGAGGAAGACATCGACAAGTCCATGCTGGAGCAGGCCGAGGCGTACGTGCAGCCGATC
>BB0980	ATGGGTCCAGAGAGGTGCAGCTCGAAACCTACAGCTGCCTGGTCGACGCCAGGGCGCTTTATCACCGCCT
>BB0981	ATCGAGTACCACCCCGCCTACCAGGAGATGGAACATATTGCGTTCGAGCAATTCCAGTTCCATGCCATGA
>BB0982	TTCAACAGCAACCAGGCGGTCAATTACATGGCCTCGGGCAGCATGCCCCGCCGTTACGGGAACGCCCATT
>BB0983	ACCAACACCACGCTCACCATCAACCCTTGGCTCTACAAGAACCTGCGCTATGACGCGCAGAAGAGCTTCA
>BB0984	ATGAGTCGTTCGTGCTGTTTCCCCGGCACTTCTCGCCGGAGTACCACGACCAGATCATCGCCCTGTGCAT
>BB0985	AGCCCTGGATATGCCTGGTTTCCACGGTCGACTCCCTGGCCGCTTCCCTGTTCACGCAAGCCGACATGGC
>BB0986	TGCTGTTTCCCCTGACCTACGACAGGCTGCAGTACGACGCGGACAAGGACCTGGTCCCGGTGGCGCATCT
>BB0987	ATGATCGATCTGCTCTTTCCCGCTTGCGCGGTACTGCTCGGCTACGTGGTGCTGGGAATCACCGGCTTCG
>BB0988	AAGTTTGTCATTGCGCTGATTCGCCACGAAACCAATACCTTCTCTCCCGTCGGCACCGAGCTGAGCGATT
>BB0989	ATACCCTGTTCATGGCCAGCGACAACACGCTCAACATCAATCACTGGCTGCTCAAGGACGCGCGCTACGA
>BB0990	ATCTGCCGCAGCCAGCACATGGCCCCGGACCTGGAGAGCCAGGTCATCATGGAGGAGCCCCTGTTCGTGG
>BB0991	AGGCCCTCGCCGGCAAGTTCACCATCTATGAAGGCGTGCTGTATTCCGTGATTCTTCCGATGGCCTTGCT
>BB0992	ACACCATCGTATGCCGCTGCGAAGAAATCACCGCGGGCCAGATACGCGCGACCGTCCGGCTGGGCTGTTC
>BB0993	ATGATGGGCGTGTGCTACGACTGCCTGGTCACCATCGACGGACAGCCCAATCGCCAGGCCTGCATGACGC
>BB0994	TGATCGGCGACTCGCAGGAAGAAGCGGGTTACGCCGACAACGAAGTCAGCCTGCCCATACTCGGCACGCT
>BB0995	CTTTCTCAAGAAGGACGGCCTGGAGACCGGCAGCACCATCAACGACATGATCGACCACGTCGTCTACATC
>BB0996	TGCGTTTCGATGCGCAGCAGCCGGTCTTCCTGTCCGTCAAGCATGACCGGGTCAGCTACACCCTGTCCCA
>BB0997	CTGTCGACCATCCTGATCCTGCTTTCCTGCGTGGTGGTTTCCATCATCAGCAGAGTCTCCGGCCTGGACA
>BB0998	GCGACCTTCGTCCTGCCCGCGATGCTCGGCTCGATCAACATCAAGATGATCGCGACCCTGATCTACCAGC
>BB0999	AGAAGGCATTCTGCGAGGCCATGTACTACGGCGCGGTGAACCGCAAGGTGCAATACAGCGAAAAGCTCAA
>BB1000	GCGCCAGAACGGCAGCCGCGAACACGTGGACAGCCTGTTCGAAAAGGCCAAGGTCACGCGCAAGATCGAG
>BB1001	CCCTGAGCTGGCAGACCGTCCCGCGCCTGGTCAACCTGGTGGGACCGGCCAAGGCCAAGCAATTGATCCT
>BB1002	CCATGCTGAACATGCTGATGGCGCACCCGGATTTCGACGTCGACATATTCCGGCAGCTGGAGTGGTACAT
>BB1003	TACAGCCTGATCCCCTATACCCAGTCGCCGCAGCCCTACGATCCGGAAAAGACCCTGGAATACATCACCG
>BB1004	TCACCTGGGAAGACGTGTCGCGGCAGACCCTCGTGCTGTCGCACCGCAGTTCACTGGAACAGTTGCACGC
>BB1005	AGGCACAGATCCTCGGCCTGCTGCGCGGCATCCAGCGCCAGCGGCGGATGGCGATGCTGTTCATCTCGCA
>BB1006	CCTGGTGTTCTCGATCTGGCTCAAGTGGCTGCCCATCCGGGGCCAGATGCTGCTGCCCGTCATCATCCTC
>BB1007	TCTACCTGGTGTTCGACCTGATCCGCACCCTGCCGCCCATCCTGCTGTCGCTGGCGCTGATGGTGGCGCT
>BB1008	ATCCGGCAGGACACACCCTGAAGCTGGTTTCCTGGCAGAACGACTACGCGCAGGTCGCGGTGCAGATGGT
>BB1009	GCGGCGAAGACATCTTGCTGATGGTGGGCTCGGACCACGGCATGGAGACCGTGCTGGGCGAAATCGATGT
>BB1010	TCATTACGCTTTGCCCCAACGTCCCACCGTCGTCGTCTGCATCGACGGCTGCGACCCGGAATACATCGCC
>BB1011	GAAGAGCTGAACGTCACGCATGGCGCCATCAGCCGCCAGGTGCAACAGCTGGAGGAGTGGCTGGGGCAGA
>BB1012	TGATCATGCCGGCCTGGCAGGAAGGCCGCTACCTGGGCATCAAGCACGTGACGATCTACCCGGAAAACGG
>BB1013	TGGACACCTATGAAGGCGATCCCCTGAACGCCTTTCGCATCACCACGCCCGGCTTCGCCCGTATCGGCCA
>BB1014	ACGCCGAGTATCCGGACGTGGAGCTCGAACACATCCTGGTCGACAACTGCGCCCTGCAGCTGTGCCTGCG
>BB1015	TATGCCTTCGAAGTGCTGCGCTATCGGCCCGACGGCAGCGAGAACCCCGACTTCGTGCTCAACCGCGAGC
>BB1016	CATGGACATCGAAGAGCGCATGACGCTGTGCAACCTGTCGATCGAGTTCGGCGCCAAGATCGGCCTCATC
>BB1017	ACGTGGTCATGGGCTACTACGACCACACCATCCAGATGCACGCCAAGAACCAGGATATCCGCGCCTTCGT
>BB1018	AGTACCTGGGCTCGTCGGCGGGCGTGGGCTACCTGATCCTGCAGGCCGAAGGCGTCTTCGACATCAATAC
>BB1019	TGTGGATGTCCAGCCGCAAGACCGTGCTGTTCGTCACCCACGACCTGGAGGAAGCGATCTCGCTGTCCGA
>BB1020	GTCGGCCTTGAGCAAGCGCATCACCGACATGGAGCAGATGCTCAACCGGGAGCTGTTCATCCGCAACCAC
>BB1021	ATCGATCTGATTCCGGATTTCATCCCCGTGCTGGGATACGTGGACGACGTCCTGCTGCTGCCCGCCCTGA
>BB1022	TGGAACCAATTGTTTTCGAAGGCCTCGTTTTCCGGGCGTTCCGCAACGCCGATGCGCGGTCGTTCGCCGA
>BB1023	ATGCCCACCCTGCAAATGTTGCTGCTGTTCCTGGCCCTCGCCTCGAAAATGCTGGGCCTGGCCACGGGCG
>BB1024	ACGACCTCAACGCGCAGGTCGCCAGCGGCAGGCTGGACCTCGCCGTCATCCCCATCTACGGCGACATCCA
>BB1025	TTCCGCAAGCCGTACCGCGGCACGGCGGGCCCGTGGTCGGGCACCTACCACACCGCCATGGAAGGCAGCC
>BB1026	GATGTGCTCACGCGCATTGCCGCCCAGGAGTTGGCCCGCAATACCGGCCTGAACGTGGTGGTCGAGAACC
>BB1027	ATGCCCATCGATCTACGCAACCTCAGGTATTTCGTCGCGGTCGCGACCTGCGGCTCCATCTCCAAGGCGG
>BB1028	ATCGTCGAGAAACTGCGGGCCGCGATCTACAAGGTGTTGTCCGAACCGGCCTATGCCGAAGGGCTGCGGG
>BB1029	TCTGTGCGGGGCTGGACCTCGGCCAGGTGCAGGGACGCTCGACCCTGGAGATGCACGAACTGCTCTCCAC
>BB1030	ATATCTGTACAAGTCGATCAACTTCGACGTGCAGAAGGATTTCACGCCGGTGGGGCTGACCTACGAAACG
>BB1031	TCGATCCCGATGTGCTGGTGAAAGTGATTTCGCAAAGCGCCGGCACTTCGCGCCAGTTCGAAAAGCGCGC
>BB1032	ATCGGCGAGGCCGTGTCGTCGTACCGCGACGGCGTGATTTCGCGCGCCAACCGGACCGCGCAGCGGCTGG
>BB1033	TTTCCTGGCGGTCGATCATATCGACTGCTATTTCATCGGCGTGGTGGATCTGTCCAAGAGCATGGGCTTT
>BB1034	TCCTTCGGCCGCTACGTGGTGTTCGGCAACCTGTACGCGCAAGCGGGCGATGCCGTGCACAGGCTGGATC
>BB1035	AGCTCGCCGAAGGCGGCGTCGATTTCATCAAGGACGACGAACTGCTGGCCAACCCGCCCTATTCGCCCGT
>BB1036	TGATCAAACCGTTGATGCGCGAATGGGTGGGGCCGGTCTGTTCCCCGGAATACGCCAGCTCGGTTCCCTT
>BB1037	TTTCATCCCGACATCAAACACCAGGTCCGGCACTGGCTGACCGTCGTGGCGTGCGTCTCCAAGGGCATGG
>BB1038	TGCGCCGGCTGATCGAGGTCTTCTACTACGAGATGCACGAGGCACTGTACCGCATGGGCAAGCCGGTCAT
>BB1039	ATCCCATCGACGATTTCTCGCGCATTTCCATGGTGGGCCGCTACTCGTTCTTCCTGTACGTGAACGAGAC
>BB1040	CGCCGATGTGCTGATCGAGAATTTCAAGGTCGGCGACCTGGCCCGCCACGGCCTGGACTACGCCTCGCTG
>BB1041	TGCAGCTGTACGAAGCGGTCAAGGACGCCATGTCCACCATCGAACTGACCATGCAGTTGCTGGTGCAGCG
>BB1042	CGGAGGTCGTGCTCTATTCGTCCAACAACGTGGAAACGGTCAACGGCGTCATCGATGGCTTCGCCAAGGC
>BB1043	ATGCAAGTATCCTTTCAAGCCATCCATCAACGCTACGGCGAACAGACGCTGTTCGAGAACCTGGACCTGA
>BB1044	TGCCGGCGCTCTACTCATGGTGGGGGCTGGTCTATGTGATGACGCTCAACAACTACGTCTACGCCTTCGT
>BB1045	ATCCGCAGGTCTGGGTCATGGCGGACGACATCTACGAGAAGATCCGCTACGACGACACGCCGTTTGCCAC
>BB1046	TCGAGCTGTCGGCCAGCTACGCCGTGCCGGACGCCAACATTCTTTCCATGGGCACGCACCTGGAAATGAT
>BB1047	CATGGCGATCCCGCAGAACTTCCAGACCCTGCCCTACGATCCCCTGACCGACTTCATCCCGGTCGCCCAG
>BB1048	TCTGCTACGCCACCATCGACGGCTCGCACATCGAGGAGAAGGTCTTCCCCATCCACAAGCCCAACGGCAT
>BB1049	GTGGACATCCTGCACGTGGGCACCTCGGACCTGTGCGACGCGCTGGGCATTCCCGGCCAGTTCGACCATC
>BB1050	TCGGGGTGTATCGGCGGCTTTGCTACGTCAACCGCGAGATGCGCGCCGGGCAGTGGCCCAAGGCGGAAAT
>BB1053	AACACGCCACCCAGCCGCGCTACGAGTACCGCCACCAATGGCGCAAGGGCGATTTCGTACTGTGGGACAA
>BB1054	GGCAGGCTGCAGCCCACACCCGAGGCCTATGACCTGTTTCCCGATGTGCAGGAAATCTTCGGCCGTATCG
>BB1055	TGTTCGACCTGAAGGTGCCGGGCAATATCTACACCCGCATCATGAACCCCACCACCGACGTGCTGGAGCA
>BB1056	ACCGTCGCCGCGTACAACATGGTTTCGCGCTTTCTCGAAGCGTTCGGCATCCACAGCGACGATCCGCGCT
>BB1057	TGTACCGCGCCTTCTACGAGCCGGGCGTCTACGGCTGGCCCGACCATGCATGCCGCGGCTGCTCCATGGT
>BB1058	AATTGCTGTCCATGTGGGAGCTGCTGGCCGAGCTGGAAAGCCTGTGCGCCCGCTACGCCTGCGAGCGCAT
>BB1059	AACAAGCGCTCGCTCACGCTGAACCTGAAATACCCTCAGGGCCGCGAGATTCTCTACAAGCTGGTCGAGA
>BB1060	GCGCCGCAGACCAGCTACTTCATCCCGATCGACAACAGCTGGGACGTTTTCTACATGCCCATGCTGTTCG
>BB1061	GCCGCCTACCTGACCTATTCGGGCATGGTGCTGGTGCACGACAGCTGGATCTTCGGCGAGACCACCATGA
>BB1062	CCCATGCTGGCCGGATTCGACATCAATCCGATTTTCTTCGGTATCTTCGTGATCCTGAACATGGAGATCG
>BB1063	TTGGAGCTTTTCATCGATCAACTTCCCGGGATGGACTATGCGCGGATCATCGACGATTCCGCGCGGCATC
>BB1064	CTCAGCGTCATCCCCAACTGCGGCCACACCATCAACCTGGAGGCCAGCGAAGCCTTCAACCGCGTGCTGG
>BB1065	AGCTGGTGCGCGCCCGCTTCCCGGGCTTCGAATACCGCTTCGTGGATACCCCGGAGCAGGTCAACGTCGG
>BB1066	TCGGCTACCTGGGCGTGTTTCCCATGTGGATCGGGTTCTTCATCTGGTACCGCGCCATGACGGTGGGCGG
>BB1067	TATCGCTGAAGTATCTGCCGCCCGCCGAATTCGACGACTACATCCGCCAGGAGGTCGACAAATTCCAGGG
>BB1068	TTTTCCCTGGAAGGCATGCTCGACAGCTTCACCCAGCGCAAGAGCGTCACCCTCGACTTCAGCCACGCAT
>BB1069	TGGGCTGCCCGGGCATGGGCTACGAGGACATGCTGCCGTACTTCAGGAAGCTGGAGACCTGCATGTTCCC
>BB1070	TGAACGACAACTACGAAGTGTTTGCCATCAAGTACGCCACCTACCAGCAACGGCGGCGCAACGAGAATTT
>BB1071	TCGAAGAAATTCAACGCGGCCAGCGATTTCCTGCTGAAGATCCTCAAGCCCATTCCCCCGATCGCCTGGA
>BB1072	TGCTGCGCATCCAGCAGCAGGAAAAGCTGTCGTGCGTGCTGGTCACCCACGATATCGAGGAGGCCATTTT
>BB1073	AGCGGGTGGCGACAACCTATGGCTCGACGGTGTATGAACTGCTGTACCGGATACTCGACGAGGCGGGCAT
>BB1074	AAGTGGCGTACCTGTCGCTGAAAGAAGCCGAGGACATCTACCAGATGCGCGAACTGCTCGAAGGCTTTGC
>BB1075	AGCATCATCAACCTGGCCATGTTGACGGCGTTGAACCGGCCTGGCGAAATCAAGCTGCACGTCAAGGGCG
>BB1076	AGTTCAAGGAAGGGACGGCGTACTACCCCACGCGCTACGGTTTTCCGCGGCCGAAGTCGGTGGGCACCCA
>BB1077	GACCAGATGGTGTACGGGTCGGCCTACCCGCTGCGTCCCGTCACGCAGACGGTCAGCGACACGCTCGGCC
>BB1078	TGGCGACCAACCGGATCTTCCTCAACAAGACCGAGTTCGACCCCATCGAGGATTTCGCGCCGATCACCTT
>BB1079	TCGGCATATACAGCGGCGATCTCGGCTTCTACAGCAACGAGTTCGACGGCGAACTGGTCGGGCGGGAGCT
>BB1080	CCCTGATTCCGGAAATCCACGCCAACGCCCCGCATGCCCGGTACGTGGCGCGCAAGGGCGAGATCAACGC
>BB1081	TGGTGCACCGCTCCAGCCGCAGTTTCTCGGTGACCCACATCGGCCAGGAGTACTACGCTCAGTGCCAGGC
>BB1082	TGTCATCGGTTTCATCAACAGCGGCTGCGCCCATGAGGTCGTCATGTCCGACGAGGCCTTCAAGGAGCTG
>BB1083	TTCGAGCAGGGCGAAAGCCTGTACTGGAACGTCGAGGGGCGCAACAAGAAATCGGTCACCCTCGATCTGC
>BB1084	ATGTATCCAAGCCGGCGCTCTACTACTACGTCAAGGACAAGAACGAAATCCTGTTCGAGTGCCACAACTT
>BB1085	CCAGCAGCGCGTCCGGCCTGAAATCCCTGGACGACGTCATCCGCTACGCGAAGCAGAATCCGGGCAAGCT
>BB1086	AGCATATCGGGTCCGGCTCGGGCACGATCTTCATGGACATCTATGCGGAGAAGACGCGCAAGTTCATGCG
>BB1087	TGGAAGAACTCATCATCGAAACCAAAGACGGCGTGCGCTGGTTGACGCTCAACCGCCCGCACGCCCTCAA
>BB1088	AATGGATAGGCACCAACTTCAATGGCGTGCTCAATTGCTGCCGCGAGGCGATTCCGTTCCTGATGGAACA
>BB1089	ATGCGCGCGGTGTCTATACGCTGCAGATCCACGACGCCAAGAGCCTGAACATCCTGGCCACGCCGGTCAC
>BB1090	TCAACACGCCGGAGGGCCTGTTCGACGATCCGCACCTGCGGGCCACGGGTTTCTTCCAGCAGGTGGACCA
>BB1091	CACCCCAGCGTGAAGCTGGAGCTGTTCGAGCTGACCACCGACGACACCATCGAATACGTGCGCCACGGCC
>BB1092	AGCTGCCGTTCGATCCGACGGGCGACTTCATCCACGTGATCCGCATCGCCACCATCCCCATGATGCTGGT
>BB1093	AAGGTGGGCGAGAAATTCTCCGAGATCGGCGGCTTCTTCCGCCAGTACGAGCGCTGCATCGTCGCCGCCA
>BB1094	AGCACCACCCTCAGCGTGGATCCCGCCTGGATCGATGCGTACGGCCACATGAACGCCGCCGAATACGTCG
>BB1095	GCAGATCCTGAGCATGTTCGACATTCTCGGCAGCTCCATCCAGCACATCAACAGCAAGCGGCTCACGCCG
>BB1096	AGGACATGGTGCTGTTTGCCCGCGATGTCTCGCCCGGCTACTACGACAGCGTGATCGCCCTGTGCATGGA
>BB1097	TGGGCAACGCGCACTCGAACATCTACCCCTACGACGTGTTCGATACCGCTACCGTGCCGATCTACCTGGC
>BB1098	CAAGCCTATCTGATCGGCGAAGTGGGCAAGGGATTCCAGCAAATGGCCGAGATGGTCAACAGCTCCCGGC
>BB1099	TGCGCAGCCTGGGGGATTTCGTGAAATACGCGAATGCGCACCAGAACCTGTCGTATGCGAGTTCGGGCAG
>BB1100	TCTGCAACATGCTCAAGTACATACGCATGACGGCCAGCTCCAACTTCGGCAACGTTTTCTCGGTCCTGGT
>BB1101	CTGATCAATACCGGCATCAGCATCGCGGCCATCATCCTGACCACCTACCTGGTGCTGAAGATGGAGGCGG
>BB1102	TGGGCATCAGCGAGATCACCGTAAAGGTTCGCCGCGGACACGCCATGCGCAAGATGCAGGCAGGTTCGCT
>BB1103	CCATCACCCTGAGCCCGGTGCTGCACAAGAACACCATCCGCTACAACCCCGAGGAAGACTTCGCGCCGGT
>BB1104	AAGTGCAACTGGAAGGTCTATGTCGAGAACTTCATGGACTATTACCACACCCCCACCGTGCACAAGAACA
>BB1105	GGTCCGGCCCCGCGTGGTGATACAGACGGCGTCGCTGCAGACGGCTTCCGTGCTGCGTTCGAGCGACAAC
>BB1106	GCCGGCACAACAGCCGGCTGTGCTGCCAGTTGCGGATGAGCGCGGCCCTCGAGGGCATTACCGTGCGCAT
>BB1107	TGCTGGCCGTCGATACCGTCAACCGCCCGGGCGAATTCATGGCCGCCCGCAAACTGATTTTCTCGACCAT
>BB1108	TTTCCAGCCATGAGCGCATCATCGGCATGAAGGCCTGCAACACCGACATGTACCACTTCCTGCGCGTGGT
>BB1109	TTCGACGCTGATGGTGACGGTGGATACGCCGGTGCATGGCACCCGCGACCATGATGTGCGCAATGGCTTT
>BB1110	AATATCGAGCGCTCGGGCGAGTTCGTCATCAATTCCGTCACCGCCGACATGGTGGCCCAGGTGCAGCAGT
>BB1111	TGGTGACGATTCGCCGCTCTATGTGCAGGCGATTGCACGGGCGTTCCAGGTCTTGCAGGCATTCGACGGG
>BB1112	GTATCGAAGACCTGGCCATCTTTACCGCCGTGCACGACTATGGCAGCTTCCAGAAGGCGGCCGACGTGCA
>BB1113	CGTCAAGGTCGACGGCGGTTTCTGGCTGACCGACGCCCGTACCGGGCAACAACGGCTGGCGCAAATCTAG
>BB1114	ATATCCAGCAGGTCAACTACGACCCGCTCAAGGACCTGACCTACGTGTCCATGGTGGGCGGCTACAACTA
>BB1115	CCGCCACCTACCGGCACGGCGATACCAGCGTCGACGGCTATTTCCAGCCGGTGGTGTGGGAGAACCTGAC
>BB1116	AAGGACTTCCCGCCGGAATTCCACAATGCCCTGGACGTACAGCCCGACACCGTGCTGATGCGCGGGGGCA
>BB1117	TGTATCCGGTCAGGAACCGGCAACGCTACGGCGAACGGCCGGGCTTCAAGATCACGGAACTGATCCTGGA
>BB1118	ACGCTGGCGTACATCTCCAGCAGCAACGTCATCACCTCGCTGCTGCTCAAGCAACCCACCTACGGCGCGG
>BB1119	AACTGACCATCGCGCACGTGGGCTCCACCGTCTACGAACTGCTGCCCAGCATCATCCGCGCGTTCAAGCG
>BB1120	AAGGCACGCGGTTGACGGACATCGCCACCCAGCTCATCGTCAGCGTCAAGACCATCAGCACCTACCGCCA
>BB1121	CGCGCAGGAGTCCGTCGAAAAGGAAAACCGCATCCTTGCTTCCCTCAACGTTCCCCGCGGCGGGCAATAA
>BB1122	TGGCCCCTGGATCAGGATGATGCCAATTATCGCTTGCTGTTCGAGGGGTTGATCGAGCAGTCGGTGGCCG
>BB1123	GTCATCGCCGTCGTGCAGGGCATTACTTTCACCATCGGCATCGAGATCATGCTGGCGTGCGACATCGTGG
>BB1124	CGTCGAGCGCCCCAACCCCACCGTGGAAGAACGCTGGGAGTACGAGGAAGAACACTTCCTCGAATACTGC
>BB1125	AGGCCTGCCAGGTCAATTACCTGACCATCGTGCCGACCATCATGAATCAGCTGGTGCAGATGCCCATCGG
>BB1126	AAAGACGGGCTATACACGGCGCCTCAGCGCGATATGCAGTTTGCGCTCTACGACGTGCTGGACATCGAAG
>BB1127	AGGGTATCGCCGCCGCGGCGCGCGCGCTGGCCCTGGGCGATGCGCTGGCGGCGCTGAACCAGGTGGCCTT
>BB1128	TCGGACCGCTATGTCACCGGCGTGACCTGGGTGGACGCGCAGCTGTGGCATGGCACCTGGGAAGATGGAA
>BB1129	GCCCGCTAGGCCAGCTGTGCGCGCAGATCGCGGCGGCCGCGCCGGCGCGGCCCGCCTATCCGGAACTGCC
>BB1130	ATCAGCGGCAACGTGCTGTTCGCCCTGAACTCCGACCAGCTGCAACCCGAGGGCCGCGAAATATTGGCCA
>BB1131	TGGCGCGAAACCATCGGGCAGGCCGTGCAACAGCAATTGGCCGAACTGTCGGGCCGCTTCGAAGCCAGCA
>BB1132	ATGGTGCAAGTGCCACAGCGAACCGGTTTCAGCGGTCCGACGCTCGTACGCCTGCTTACGCGCCTGACCG
>BB1133	TGGTCGGCAACTGCCGCCTGGTGGTCATTACTACCGACGACTGGCACACCACTAACAACCTGCGCCAGCA
>BB1134	AAAACCCTGCAGGAACTGTTCATCCACGAACTATCGGATATCTACAGCGCCGAGAAACAACTGACCAAGG
>BB1135	TGCGCGTGACGGCGTCTGACCTGGCCAACGCAAGGAGCACCCCCATGAGCGACAGCAAAGACCATCGCGC
>BB1136	ACGGCGTCTTCCTGCGCATGCAGACCGGCCCGCACAGCTATTTCTTCAGCTACAGCTATCCGGAAAAGAA
>BB1137	TCGATTGGGTCAAGCGCTGCCCCAATCCCATGCTGGGAGACTCCGAAATCGAGATCCGCCAGATCTTCGA
>BB1138	AGCGCACCTCGTATTGCGCGGGCCCCCGGCCCATCGACTACGAAAAGCTGTACTACCGCGGCGACCTGAT
>BB1139	AGCGCGCTGCGCCTGCCCCTGAAAGTGTCGTCGGCGACCTCCAATTTCATGATCGGAGTGACCGCGGCGG
>BB1140	TGCTGTTGCGCGCCGGCACCTGGGCGGCCTGCCTGATCATCGCGGCGGGCCTGCTGCTGGGCATGATCGA
>BB1141	TGCAGGAACTGTTGGCGATCTGGGAGCTGATGGCGGAGATGGAAGGCGTGTGCACCCGCATGGCGTGCCA
>BB1142	CTACGCCACCGAGTGCAGCGCGCGCGGCCGGCGCCGCGAGGCGCGCCTGGCGGCCTTGCCGCAATGGATA
>BB1143	GACGGCGACGTGCCCGCGCAGGAAGGCAACGACCATCCCACCAGCAGCCCCATGGGGCTGTTCGCCGCCA
>BB1144	CCGACAGCGTGGACCAGGCCGTGCGGACCTGCTTCGACAGCGAGGATTACCAGGAAGGCCAGGCGGCCTT
>BB1145	ATGTGAAGGTGGGCCATCTGTCGCCCATGATCTTTGTCTCCGAGCCGCTCAAGGCCTGCAACGTGGAGGT
>BB1146	TCCGCGACATGGGCTCGATCTTCCTGATCTTCCTGGGCGGTTTCTACGCCATCGTGGTCAACACCACGCA
>BB1147	TGTTTCCCTGGCTCAACGTCTGGGAGAACGTGGTGTTCGGCCCTAAGATCGCCGGGCTGTCGCGGCGCGA
>BB1148	AGATGCCTTACAACCTGGAGCTGAACGATTCGGTGATCTACGCGGTGGAAAAGCATTCCTCGCCCGAATT
>BB1149	TTGGCGCGCCGGCTGGGAGCTCAAGGTCCATGGCTATATCAACCTGGCGCGCGTCTACTATCCGCGCATG
>BB1150	TGGCTACAGAGAAACTTCCCCCGCTCGAACGCTATATCCGCATGCTGGAACTGCTGACCGCGTTCCCGGA
>BB1151	TGGTGCAGACCTTCAAGACCTCGACCACGCCGACGTTCATCTCGGTGTTCTCCACGCCCATCGTCACCGA
>BB1152	TCGTCGACAGCCAGTTCTCCTTCCTGAAGCCGGTCTTCATCGGCGATACCGTCACCAGCCATTTCGAGGT
>BB1153	ATCAAGATCGGCGCGATCTACGTACCCATCTTCACCGGTTTCAAGCGCGACGCCATCGAATACCGCCTGG
>BB1154	CAGAATCGAAGCCATCGTTCCCTATCCCTGGCATCCCGGCTACACGTACTCGCCGGCGGTACGCATCGGC
>BB1155	TGGCCGGCGCGTACGTGTCCAGCGCCATGAAGGACGTCATCAGCTACGCCGTGCTCATCCTGGTGATGCT
>BB1156	TGTCGTCCTATCTCGATCCGTCGCAGTACGGCATCACGCAGACGGTGTATTACCTGGCCATCGCGGTGGT
>BB1157	ACCTTCCAGAACACCGAGCTGTTCGGCGAGATGTCGGCGCTGGAGAACGTGCAGGTGGGTTTGCACCTGG
>BB1158	AACTGGTGGACGACATGTTCCGCATCATCCGCCAGATCAACGCCAACGGCACCACCATCCTGCTGGTGGA
>BB1159	TGGACTATGTGTGCGTGACCAGCGGTTTCGTGGTGCGCGGGGCGCGCATTCCGTTCGGCCCCGGCTACCA
>BB1160	TGGGAAACGCGATGCTCGATCCCGTACTGCTGCGCAGCTTCGTCACGGTGGTGGATACCGGCAACTTCAC
>BB1161	TTCAAGCAAGGAGGATTGGGTATGCCCATCATCCGGTTTTATCGATGCTGGCTGGCCGCGTGTCTGGTGT
>BB1162	TGGACGGCTGCGTGGTCTACGCCAGCGGCCAGCCTTGCCCGATGTGCCTGGCGGCCATGCGCATGAGCGG
>BB1163	CTGGGGGTGGCCTACATCCAGGCGGTGTTTCCCGGCGTGATCAAGGACCGTTTTCCCGGCCGCATGGCCG
>BB1164	TGGATGGTTTGCCGCCTCTCAATGCAGTGCGGACGTTCGAGGTAGCGGGCCGGCTGTGCAGCATCACCGA
>BB1165	TGCCGGTATTGTTCCTGGCGCATCCGTCTATGCCACCCAACACCATGGACGAACTGGTCACCCGCTTGCG
>BB1166	TGGTGCAGGGATGGGTGGTGCTCAACGAGACGGGCGCGCGCGCGGCGGCCGACGCCTCGGCGCGCCGCTA
>BB1167	ACCTTCACCATCGATTTCCCGGCCGGTTTCTGCGTCGACCTGGCCATCGGGGCCAGCGTATCGGTCGACG
>BB1168	TGCTGGCAAGGCGCAGCCATACAACACCTCTAATAAGGGAATTTCCAATGAAGTCCATTCAATCCCGCCT
>BB1169	AAGATCATTGCGATTCTCCAGGAGAACGCGGAGACGCCGATCCAGTCCATTGCGGACCAGGTCAGCCTAT
>BB1170	AACGCCGAGCACTACGCCCGCCACCTGCTCTACGCCCATCCGCTGGGGCGCTTCAGCATCGTGGCGCTGG
>BB1171	AACATGCTGGGCTACCTGAACCTGCCCGACAAGACCCGCCAGGTCCTGACCGAGGACGGCTGGTATATCT
>BB1172	ACTGGGACGAGCAGGACGTCGAGGCGATATTCCGCAAGCTGTCGGATTTCCGCGAATCGGTGGGCGAGCA
>BB1173	TATGTGCAGGGCGATTTCTGGGGAGATTTCGGCTTCACGCTGGCGTCCATGGCGATCGGCTACGTGGGCG
>BB1174	TGATGGTGGAGCTGCAGCGCATCTGGAGCGAGACCCGCAAGTCGGTCATGTTCATCACCCACTCCATTCC
>BB1175	AGCTCGAAACGCTCGACGTGGACCTGGACAGCGTCTATACGAATGCGTTCGTGGACAAGTTCTCCGACTT
>BB1176	TTCCCGGTTCATCAGCGCGATGAACCTGGAGATCCTCGACATCGACCATGCCGGCTCGCGCTTCTCGGTG
>BB1177	ATGAGAGCAGCAGTCATTTACGAACACGGTGGTCCCGGCAGCATCAAGTACGAGACCGCCTTCCCCGACC
>BB1178	ACACCATCGGCATGCCCAACCTGAACCTCAGCCTCGACCATACCGGATTGATCGTCTTCAAGCTGGAAGA
>BB1179	TGTGGGAGAGCACCAGCGGCAGCTTCCAGTCCAACACCACCGGCTACATCGAGTACTGCCACATCATCGA
>BB1180	TGCCCGTGTTCGTGCTGGAAATGGGCTCGCACATGATCCCGGCCTTCCACCATGCCGTGGCCGGCAGCAT
>BB1181	ACGACAGCCGCTATACCCTGGACCACATCGAGGCCAAGCTGGCCCGCCTGCCGCACGGCATGCAGACCGA
>BB1182	TGAAAGTGGGCGCCGACTTCCTCAAGCGCTATTTTCCCAAGTCGGAAGTCTGGGTCAGCGACCCGAGCTG
>BB1183	GACCTGGCCACGTATTTCAAGCTGCCGACCATCCTCACCACCAGTTTCGAGGACGGCCCCAACGGTCCGC
>BB1184	GACCTGACGGCCCTGAACCGGCACATGCCGCGCCAGTTCATCGACCAGTGGCTGCAATCGGTGTGCCAGC
>BB1185	CATCGGCGGACCGTACAGCAATCAACAGATCGCGCACATGGTGCTGGGCTACTATCCCACGCCCAACGCC
>BB1186	AATACCTGGTTCGAAGGCGGCGAAAGTTTCCAGATGACCTTTGAGTCCCCCATGCTGAACTTCAACTTCG
>BB1187	TTCGAAAAACTGGGCGTGTCCGACCGCCTGCAACTGGCGCTGTGCGTGCACGGCATTTCCACCCGTACGC
>BB1188	AATTGAACGCCACCGTCAACGTGGCCAGGGAACAGCTCAAGCAGCGCGAGGAAGAGCTGCGCGAAACCAT
>BB1189	ATCAACGTCTTCGCCATGGCGATGCCGCTGTTCACCATGAACGTGTACGACCGCGTGGTGCCCAACAACG
>BB1190	GACGCGGACTTTGTCCGCGTCCTCGAAGACTTGATCGACGCCCTCATCAAGAACGGAACCCTGCGCCTGA
>BB1191	CTGCTCAGCAACCCGGAGATCCAGGCCAAGTATCACGACTTCCGTGCCTCCATGGAAGGCCAGAATGTTG
>BB1192	AAATGCTGGACTGGGAAGCGCCCACCGGCGGTTATCTGCTGACCGCGGTCATGGCCAGCGGCGTGGTGGC
>BB1193	TCGTCATCTACGCCGCGCGCTACGACACCATGGCCGGGCTGATCGCCTATCTCACCGACAATTGCTGCCA
>BB1194	TCGTCTCCAACCTGGTCAACATCGTGTCGGCCGACTACTTCGACATCGGTTTCAACCGCTATGCCGCGGT
>BB1195	TCCAGGAGAAGTTCAAGGGCCTGGGCATGACCACGGCGCCCAACACGCTGGCGCAGCAGCAGCAGTTCGT
>BB1196	TCGTGCCGTACAACGTGTACCGCACGCGCACCTGCCCGCTGTTCATCGCGGTGGCCAACGACCGGCTGTT
>BB1197	ATGCTGGCGGGCTGGCATGCGCAGAACGGCGTGACACTGAACAACCCGCGCCTGGGTTTCGTGTGCACCA
>BB1198	ACGATCGATTCGGTGGCGGACCTGATCGGGGTGACCAAGGGCAGCGTGTATTACTACTACCGCAGCAAGA
>BB1199	CGAGACTTTCGGGCGCAGCATCATCGATCATCAGGGCATCGGTTTCAAGCTGGCCGATGCAATGACGGGC
>BB1200	GCATCACGGTCAACATCGTCGACCCGGGCTCGACCGACACCGACATGAACCCCGCCGACGGCCCGACGGT
>BB1201	ACGGACTCACCCGGCTGTGGCCCAGCCTGATCGGCATAAGCGTGGCCATGCTCAGCCTCGTCCTGCTCGC
>BB1202	TGAACAAGCCCAGCCTGTATGCCACCTTCGGCTGCAAGGAAGAAATCTTTCGCGAGGCGATCGAACTCTA
>BB1203	GGAGGATGCGCTTTATTCTTCCCGGCTGGAATACACGATTCTGCACCCGGCTAATTTCATGCAGAACATA
>BB1204	ACTTCCTCGTTCCCGTCATCGCCGACTACATGCGCGCCTACCCGCAGGTCCACGTCGACCTGCAACTCAC
>BB1205	GAGTTAGTATAGGAACCGTATCATCATTTTTTTCAGGTGAAGCCAAAACATTTAGCGAAAGTAAAGAGAC
>BB1206	TAGCACACTAAAAAACTCCGATTCTTATATAAAATTTGTCTCTACTGCAAAACAATCCGGAACATTGATT
>BB1207	AGTTGTACGAGGCCATCGGGATTCTGGGCTTCTTTCGCGAGCAGGTGCTGGGGCCCATGCTGCATCGCCG
>BB1208	ATGACCGAAATCCACTTCGGCATCTTCGTACTGCTCTCGCTGCTTCTGGCATATCGGGACTGGCGGACCA
>BB1209	GCGCGTGCAGGTTTTTGTCCAGTGGGTGGCGGAATTGTTCGAGGGGGATGGGTTGTGGAAGGATGCGTGA
>BB1210	CGAAGTCGGCGTTCATCTATGCGTATGTGGTGTCGGGGGCGATCGAGTCGAAGGTCAACGATGGGCCGGC
>BB1211	TTCGGCGAGAAGGAGCTGGTGGATCTGACGGTGGCGATCGGTTTGATGAACGCCTACAACCGGATGGCGA
>BB1212	ACATGCGCGAAGACGACCGTCGCAAGACCCCGGCGGGTTTTCCCACCGGCTGGTACTACTCCGAAGACCA
>BB1213	TTCGGGGTGCTCAATATGTACCTGGGCACGGGCATGCTGCGCTATGGCGTGCAGAACTGGCTGCACATTT
>BB1214	AGAAGGTGCCTTTCGATCCGTTCAACAGCTTCGATTACCTCGGGCTGGTGGTCAATTATGCGAACGTGCT
>BB1215	CCGGCATCGGCCAGGGCCTGCAGCTGGGCATCGGCGCGGCGCTGGCCAGCCCGGGGCGCAAGACGGCGGT
>BB1216	ATTTCCCGGTGGTGATACCGGCCTGGAAGGCGGCCGCGGCGCTGGCCTACGGCAATACCGTGGTGATGAA
>BB1217	TCTATCTTTCCATCACGGGCTACGGCCAGAGCGGCCCCATGGCCGGCAAGCCGGGCTACGACTACGTCTT
>BB1218	ATTCGGGGCCGCCTTCAACACCGGCGAACCGCAGAAATTCATGAACGAATTCCTGGAAAGCAAGAAGAAC
>BB1219	GATATCGAGTTCGTCTGCATGAGCCGGGCCAGCAGCAATTTCGTGTTCCTGCGCGACATGGCCAAGCTGA
>BB1220	GGCCGCGAGCTCCGTGCAAGCCGTGTTGAAGGACGCCGATCGCTTGATGTATGCGGACAAGCAGGCAAGG
>BB1221	ACGAAGAGATCTACGACCGGGTGGACGACGACGTCAAGCAGGAGTACCGGCAGAACAAGGCCAAGGATGG
>BB1222	CGGCGAGGGCGAGAAACTGAACCTGCCCTGGTTCATCCAGGATACGCAGGACTGGGTCAACAGCCACTGA
>BB1223	GCACGAAAAGCCTGATCACCTTCGCCTTCAACACCGTGTCGCAGGGGTTGTATGTGCGGCACGGCCTGTT
>BB1224	ATACGGTGGCGCAATGGAATACGCCGCAGGACTGGGCCGGCGACGAACGCAACATCGTGCTCGCGCTGGC
>BB1225	GGCTGTACCAGGACGAATGGCTGCTGGGCGTGGCGGCGCTGGTGGAGGCCTGCCTGGGCGTGGCGGGCGG
>BB1226	GCCGGCTGCGCGTGCCGCGCCAGCCGGCGCGCGCCTGCACGGCCGGACAGGCCGCCCGGGTCGTGTGGCG
>BB1227	ACCTGCTGGGCTATTCGCCCCCCTGGATCGAAGAGCTGACCCGCTACAGCTTCATCTGGATGACCATGCT
>BB1228	TGGCCGATCTCAAGGACATGAAAGTGCGTATGCCCGAGAACCCCATCTACGTGGACACCTGGCGGGCGCT
>BB1229	CACGGCGTGTTCGGCTCGCCCTTCTACCTGTGCAACGGCCATCTGTTCTGGGGCCAGGACCGGCTGCCGT
>BB1230	ATGACGTGGAGAGTGGATTTGATTGCGCAGCACATCGAGGTGGAGAACCGCCACCTCATGGACGAGATGC
>BB1231	ACGAGGACGAGGAACAGGATCTGTTTCCCGCCCTCATCGAATCCATGGCCGGCTCCGACGCCGTCTGCCT
>BB1232	GGCTACCGCCCCTGCGCGGTCTGCATGCCGCAGGCCTACGCCGCCTGGAAAACCGCCCGCGCCCACAAGC
>BB1233	AACTCGTGCTCACCGAGCAGCGCCCGCGCATGCAATCGCGCCCCATCGTCATCCCCCTGCGACAGGGCGA
>BB1234	TGAGCCCGTTCCACCTGCACCGCCTGTTCAAGGCCGAAACCGGCCTCACGCCCAAGGCCTATGCCAGCGC
>BB1235	TCGTGGGACGCCTGCTGGCGCTGTTTCCCGGCGGCGCCTTTCCCGCTCCCGGCCAATTGCTGGCCGCCGA
>BB1236	TACGCATCGGCGATTCGACCCTGATGCTGATGGACGCCTTCCCCGAGTGGGACACCCCCGACCCCAAGGC
>BB1237	AGGGCTACACCATCGTGCAGATCAGCGACCTGCACGTCGGCCCCACCATCAAGCGGCGCTACCTGCAGGC
>BB1238	TGAGTAGCGAAGCCCTACTCCTGGCCCGGATTCAGTTCGGATTCACGATTTCCTTTCACATCATCTTTCC
>BB1239	TGTTCATCGTGCCCATCATCCTGACTTACACTGCCTGGTCGTACTACGTGTTCCGCGGCAAGGTACGCGC
>BB1240	ATGATGGAAGATGCCCTGGACAGACCCGCGTCGACGCTGCGCCGCCTGGGCTGGCTGGCGCTGTTGTGGG
>BB1241	AAGGCCTATGACGAGAGCGGCATCGTGATGAGCTGTTCGTCGTTCTCCAAGAGCCTGGCGCCGGGCTGGC
>BB1242	TGTGGGTGCCCGAGTTCGCCCGCACCAGTTTCCACCAGTGGTTCGAGGTGGCCTACCAGGATTTCGAGTA
>BB1243	AAGCGGCCTGGACCAACGCCACCCACCTGGTCATCGACGCCCCCGGACACGCCCGCCACGGCAGCTGCCT
>BB1244	CCGCTGTACGCGGCGCTGGCGCTGGGCCTGTGCGCGGCGTGGTGGCTGGGCTGGCGGCGCGCCATGCGGG
>BB1245	GTGGGCTGCGGCTATTGCGTGCAGGCCTGCCCCTACGACGCCCGCTTCATCAACCACGAGACCCAGACCG
>BB1246	CAGGAACTGCCCCAGGAAGTCTCCGACGCGCAGTTCACCGCCATGGACGCCAACAAGGACGGGCGCGTCA
>BB1247	AATCCAGCCAGACCACCTCCCCGAGCGCGGACGCCCGTGTCAAGCATCGCTACCTGGACCTCGACGAGCT
>BB1248	TCGACCCCGAGCAGAACCACAAGTTCCGCGACAACTACCTCGCGGTGGACTACGACCTGTCGCACGTGAT
>BB1249	AGGCGCCCTGCTGGGAGCCCCCGGTGGACATGATCGAAACCGAGAGCGCCGTCCTGATCTACGTGGCGCT
>BB1250	AGCGGCTGCGCCACGCGCTCTCGCCGCAACGCTTCCGACTCTGCCTGTACGCCAGCCTGGCGCTGCTGGG
>BB1251	CCCTGCTCACCACGCTGCCGGTGTTCGCCGCGCAGGCCGACAGCCCCGCGCAGCAATACGGCCTGGCGCT
>BB1252	TACGCTGGGCCATGCGTTTCGACCTCACCGACCTGCGCCTGTTCCTCAACGTATGCGAGGCCGGCACCAT
>BB1253	GGCCAGCACCGCCATTCTGTACCTGCTGTGCGACGGCGCCTGGTCCACCTGGCATCGCATCCGCGCCGAC
>BB1254	ATGCCCTGCCCAAAGCCGAACTGCACCTGCACCTGGAAGGCACGCTGGAACCCGGACTGATGTTCGAACT
>BB1255	TGCTGGAAAAACTGAACCAGGCCGTGGTCGAGACGCTGAAGGACCCCGAGCTGAACCGCAAGTTCGAGTC
>BB1256	ACTGGATCATGGCCGATGACGACGGCGTCGTGGTGTACCGCGACGACGAAGCCGAGGCGGTGCTGGCCGC
>BB1257	ACCAGTCCGAGCTGTGCGGCTTCAAGCCCAACCTGCTGCTGGACATCAGCGCGGTGTGGGAACAGAAGCA
>BB1258	TCTACGAGCGCGGCTTCAATCTGTCGGGGGTGGTGATGCCGGTGCTCGAAAGCCTGTCGGGGCAGACGGG
>BB1259	CGAGGTCTACACCAGCTTCCTGGCCGACGACGACATGTTCGACATGCTGCTGGCCGAGCGGCCCGAAGTG
>BB1260	TGTGCGCCGAGCAATGGCTGGACATGGCCGGCGTGCGTGTCATCGAAATGGCGTCTTACCACGCCATGAT
>BB1261	TGCCGGTTTTCCTGCTGCTGATGCGCGCGACCGGCGCGCGCTGGCCGCGGCCCGGCCGGCGCGATGCCTG
>BB1262	ACGGCGGCGGCCTGCGGCTTTGCCGACCAGAGCCACCTGAGCCGGCTGTTCGCGCGCAGCTACGGCATGA
>BB1263	ACCGCCCTCAAGAGCATGACGCTGTGGGCCGCCTACCAGCACTTCGAGGAAGACGACAAGGGCTCCATCA
>BB1264	TGTTTCCAGAGTATCGCCATGTCATTACCCGACTCAAAGCGGAGGACCCGCATTTCACGGCGCTGTTCCA
>BB1265	TCGCTGGACAAGTGGGACGCCTACACGCAGGCCAAGGAGGACATGTTCGCCCATACCGACACGGCCGATT
>BB1266	AGCTGGAGATCAAGGCCGGCTTCGCGGAAGACCTGCTCGAACAACTCAACCAGATCGTGGTGCGCCAGCA
>BB1267	AGGTGTTCGACGCCGGCAGCATCGGCGAGCGCCTGACCATGCGCGACATGATGGAAGAACTGCGCGCCGG
>BB1268	ATGTCGACGAGGTGATCTGCGTCACCAACGATGAAATCTGCGCCGCCATCAAGGACATCTACGACGATAC
>BB1269	GGCATAGGCGGCGCGGTGCTGACGCTGATCGTCGGCATCATCCGCAACCTGTTCGCCAACAAGGGTTCGG
>BB1270	AGTGTTGCCTGCAGCATGGTTGGGTAGAGCAGCAGCTGGATTCGCGCGCCTTGCGCGTCACCGCGCAAGG
>BB1271	ATCCCGGCCGACGACCTGGTCGGCGACGAGGGCAAGGGTTTTCATTACATCCTGCATGGGATGAACGCCG
>BB1272	GAACCAGCACGGGGAGCCGGTCCTCGTCTATACGCCTTTGCGCATGATGCGCACACGCCAGATTCCATAA
>BB1273	ACATCACCCACCTTGCGGTGGAGCTGATGCTGCAGGAAACCGGTACGCAGGCCACGCATGTCCCGTACAA
>BB1274	TGGATCTTCGTCAGTTGCAGCAATTCGTCGTGCTTTCGGAAACCCTCAACTTCCATCGAGCCGCCGAGCG
>BB1275	CCCGCGATGCATGGTGCGCCTTGCTCGAGGGTTCGGATGTCTGCTTCGCGCCGGTCCTGTCGTTCGCAGA
>BB1276	TGTACGCGATGCTGTTCGGCCTGTATACGGCGGCCTATTTTTCCATCTTCGGCTTCCTGCCCTCCATCCT
>BB1277	ATCGCCAACCTGGAGGCGCAACTGCGCGTCACCTTGTTCGACCGCTCGGTCTACAAGCCGGTCCTGACGC
>BB1278	CTTTGCCGGCGAACATGCCATCGACGCGACCTTGCTGGGCGGACCATCGCGCGACTTCAATGTCATGACG
>BB1279	TGACGGCTTCCCTGTCCGCTCGCTGTTTTCGTACCACAGCCTGGGCCGTGAACTCAGCCCGTTCCTGTTG
>BB1280	ACTCTCCGTGGGACATGCAGGCCATCGACCCGCACGATCTGCAACTGCAGCAGCTGGTGTTCACGCGCCT
>BB1281	CAGCAATTATTGACCCTGTGCCGGGAACGTATCCGCAATCTGGCGGTCCCAACCGAGGTCGATCTGGTGC
>BB1282	TGAAGGCAGAAAGCGTTACGATTGAGTCCACCATGACGCCGTTGCACCGCCTAGAATGGGAACACATCCA
>BB1283	TGTCTCCCAAGGGAGACATCGGCGCCCAGGAAAAGACGCTCATTCTCACCGCCCTCGGGCTGATGCTGAT
>BB1284	ACGTCGATTACTACGTGCCCGCCAAGGAAGTTGAAGAGATCGAAAACGCTTACTTCGGAAAGTTGCAGCA
>BB1285	GGATCTACCTGATGAGCGACTTGCTGATCTTTTCGGTACTGTTCGCGACGTTCGCCGTGCTCTCCAGCGC
>BB1286	TCCTGCACATGGGCGGCTCGAAGAAGCAGCGCGACAACGTGACCACCTTCGTGTTCACCATCCTGATCAT
>BB1287	GGAATGCTCATGCAGCGCCGTGCTGCAAGGCATCCCCAAATCGACGCTGACCCATCACTGGCGCGTGCTG
>BB1288	TGATCCTCACGTTCATATTCATGGGCACCTTTGGCGCGTTGCCGTACTTCCTGACGCTGCTGTTCCAGAA
>BB1289	CGCTGGTCGGCGCTTGGGCTGTTGCTGATGACCCTGGTCATCCAGGTATTCGTGTATCCGGACGCCTACG
>BB1290	GACACCTTCCCGGTTTGCCGGGAACTGGTCGGACCGGACTTCTTCCACGCCATGGCGCACGCCTATGTGG
>BB1291	TTGCGGCGCGTCTGCGCCCACATCGACCAATTCCAGCAATGCCTGGGCCAGCCCATCCTGCTCGAGAACC
>BB1292	TGCTTGCTGTGTTCTTCACTTTACGGAGCTCATTCATGAAGACATCCACCACCGCCATGCTCACGCTGGC
>BB1293	ATTCAGACCGGCTCGCGCTCTCGTCGCCTGCTCGCCAGGCCGCTCGCATGGATCGCCTTGCTGGCGATCC
>BB1294	AGAACTACAACGTCGACGATGGCCAGTACGAGCAATCGGTGTGGTGGCTGCGTTCGCTGACCGAGTGGCA
>BB1295	TGTGCCTGCTGTTCGTGCTCTGGTTCGCCTCCGGCGTGGTGATGATGTATGTCGGCTATCCCAAGCTGAC
>BB1296	TCGCCCATCTGGGCTACTTCCGCCACGAGTTCGTGCAGCGACGCCGCTGGCTCGACGACGCCGCCTACGC
>BB1297	CACGGGCGGCAGCGCCAGCCCGCCGCCGCGCGCGGCCAGCGGCAAGAGCGACGGCCAGGCGCCCGCCAAG
>BB1298	TCGTGGACGACAACATCTACGTGATGTTGCTGGTCGAGTCGTTTTTCCAGACCTTCACGCCCAAGGCCGT
>BB1299	ATGCTCTATGCCAGCCTGAAATTCCTGCACCTGCTGTCCATCATCCTCTGGGTGGGCGGCATGGCGTTCG
>BB1300	CACCCGTTTCGATTTCAAGGGCACCAATGCCAGCTTCGAACTGGAGGGCTACGTGGTTACCCAGGTCGCG
>BB1301	ATGACGCTGTATACGTTCGACAAGGACGCCGGCGGCAAGAGCGTCTGCAATGACCAATGCGCCAAGAACT
>BB1302	ACGGCTTGCGGGCGCAAAAGCGCCAGGCCGATTACGGGGCCGAGACCGAGATCCCGGAGCTGCCCGTGCG
>BB1303	TTCCGCTTTACGCAGGACGGCCCGGTGCGGGTGTTCTACTGGGTCGAGGGCAAGTTCGGCTATGCCCTGT
>BB1304	TGCTGGACGGACACTCCATCATTTCGCACTGCGCGCGTTTTTTCGACGGCAAGCTGCCCGACCTCAACCT
>BB1305	GGCAGCATCGTCAATATTTCCACCTACGCCACCTTCGAACCCGAAGCGGCGTTCCCGACCTCGGGCGTGC
>BB1306	AGGCGCCGGTGGGAGGGCTGACGGTGCTCAGCTTCCCCAACAACCACCTGGGCTATGCCATCACCTGGTT
>BB1307	CAGTGGCTCGATCTGGATCATGTATCACCTCAATAGCAACATGATGCCCATGTCCGTGCATGACGTACGG
>BB1308	CCTGCCCCCGTCCGCCCCGGATCCGGAACGCCTGTTCTACGTCCCCGGCGAGCATCACCCGAAGAACGGC
>BB1309	TCGACCCGTTCTGGGGCAAGTGCTCGTTCTGGTTCTGGCTGGTGGGCTTCTACCTGGCCTTCATGCCGCT
>BB1310	GTGCCGGCGCTGGCCGGCCAGATCTACGCCATGCCGGGCATGCAGACCACGCTGCACGCGGTCATCAACC
>BB1311	TCGTGACCGAGGAATACACCCAGTTGATGGAAGAGGGCGAACTCGAGCCGATCCGCACCACGGAGATGTT
>BB1312	TGCGCATCCTCAAGCTGACCCGCGAGGAGGAAAAGCGGCTGACGTCCCGGCTCGAGAACCTCGCCAGCCT
>BB1313	ATCGAGAACGAGGAAGGCCGCTACTTCGTGCATCCGTTCAATGGCTACCGCACGGTGCTGGGCACCGCCA
>BB1314	TGGAGCCGGTATTCGGCGCCCTGTCCGGCCTGCTCTTCCTCGGCGAGACGCTCAACGCCACCCAATGGCT
>BB1315	AAGGCGTGCACATGGGTCTGTCGCAGACCGAGATCGACGCCTATTACCGCGAGGAAAGCGAGTTCGCCCT
>BB1316	CGTCCATCATCGTGATACTGCTGGGCATGGTGTACCAGCGCTACGAGCAGGACCCGCGCGTCGAGCACCT
>BB1317	AATACCATCCTGCCGGAAATGCAGCGCCAGGTGGTCGACGTGCATCACTGGATGACGGCGGCCGACTTCA
>BB1318	ATGAATGACCTCCCCACCGTGCAATGGGCCGAGAACGGCGCTACCCGTCACGCCCTGTGGCGCTCGGAAA
>BB1319	GGCCAATATCGCGACCCACATCCAGAAATTCTGGGAACCGCGCATGCGCACCCAGCTGCTGGCCTTCGTG
>BB1320	AGACCAACGTCACCCTGCTGGGCTTCGTGCGCAACACGGACGCCACCATCTATTCCCATCCGCAGCGCAT
>BB1321	TGAAGCAGACGCTGGGCGAATCCGCCGGCACGCAGACCTTCGATTCGGTCATGCATACCGACGTGGTCAT
>BB1322	GCCTACCTGCCCGAATCGCAATGGGATGTGCCGCTGGACTACGAGGCCTATGTGCAGATCTCGGCCATGG
>BB1323	TACACGGCGTCATCACCTTCTATCCGCATTTCCGCAGCGAGCCGGCGGGCCGCCATGTGCTGGAAATCTG
>BB1324	TGTATGCCCAGTGGCTGGACCCCGACGAACACCTGCTGATCCACCTGGCCGTGCGCAATACCGGGCTGTT
>BB1325	ATATCCTGCGCTTCATCGAGTACATGGACGTGGGCAGCACCAACGGGTGGAACCTGTCCGAAGTGGTGCC
>BB1326	AACTGCAGCCCTTCGGCAACCAGGACTCGGCCATCATCACCTCCGTGCCCTGGTCCACCGGCCTGGCCCG
>BB1327	AACGATACCGTCATCTTCTGCATGCCGGGCTCCAACCACGCCTGCAAGCTGGGCTGGAACCGCATCATCC
>BB1328	AGCAGGCCACCGAGACGCTGTATCTCGACCACTATCCCGGCATGTGCGAACGCGAGCTGGAAACCATCGC
>BB1329	TGGCCGAACTCGTCGGCAAGCGCACCGAAGACTGGCCGCTGGCCGAAACCGTGACCGGCGCGCAGCTGCT
>BB1330	CATCGTCATCGAACAGATACGCCTGCAATACAAGGCTGGAGGAAAAAGCGGTGAGTGGCGCAACGATTAA
>BB1331	AACGGGCCAAATACTTGGAAGAGGTCTACGACGATACTAAGATCGAAGGCAAGCCGCGCAATTTCATCGG
>BB1332	ACGCACCGGAGGTTCCCCATGACCGATGCAGATCCGCATTTCGACAGCCTGTTGCCGCCCTTGACGCTGA
>BB1333	TGGCGGCTGAACCTGCGGCGCTACGCCGATGAGTACCACTACGCCTTCGACAGTTTCGACGAGCGCTATG
>BB1334	AATTCATCGAAACCGAAACCGCCGGCTGCACGCTGGGGCCCAATGCCTTCCAGGTTGCCGATCTCGTCAA
>BB1335	GGCATCGTGATGGTCACCGAGTTCATGGTGATCGAAAGCTGGCTCAACGAACAGACCGAAAACCACCAGC
>BB1336	CTGGCCAACTTCGGCAATATCCTCACCTACGTGCGCGCCCATCAGAGCCTGCCGGACCACCCTGCCCTGG
>BB1337	CCAGCTGGCGAACATGGAGCCCTATCCGGAGTCGGTGCCCATCAACAACCTGGTGCAAGTCGAAGGCACG
>BB1338	AGCCAGATCCGCCAGGAACTGAGCGCCGCCAAGGCCCGGGGCCTGGACGCCTCCGGCGAGCTCGACTACC
>BB1339	AGCAGGACTATCCGATCACCGCCTACGCCGCCGTCAGCACGGTGTCGCGCGAGCAGGTGCGCGACGAATT
>BB1340	AAGACGTCCAGCGTGCATTACTACTTCCCGTGCAAGGACGACCTGCTGTACGAAGCCGTCGAGAACTACA
>BB1341	AGAAATTTCGGGATCTGCTCAATTCGGCCGAATTCATCGTCTCGCCGGGCGTCTACGACGGCTACAGCCT
>BB1342	TTTCGAGGATGACAAACAGGGGTTACATGAACGCGTCGTTTCTCCATCTGGGCACGCCGATCCATTACGC
>BB1343	TCGTACAAGCTGTACATGATGTACAAGGGAGCGGCGGGGCTGTCCAAGGGCTTTACCGATATCGACGACG
>BB1344	ATTCGTACAACTTCAAGGTCATCATTCCCGAGGAGGCCTCGTTCGACCGCTTCCAGTCCAGCCACGCCAT
>BB1345	AGGTCGATGTCCAGGCGTATGCCGAAGCGAAGACGCAACTGCTGATGGCCGACACCGTGGTGCTGACCAA
>BB1346	TCTATCCGAGCCTGACCTATGATCCCAAGGGCGATTTCGAGGCCATCTCCAAGGTGGTGTTCTATCCGAA
>BB1347	TGGGCTACATGTCGGGCAACGGCCTGTTGTCCGCGCTGGGATTGGGATTGCGCATCGGCCAGGCGATCGC
>BB1348	GCAGCAGGAGGCCGACTATCTCGCGTTCCTGTGCGCGGTCGTGGCGGGCTTCGAAGTGGCGGTCAGCATC
>BB1349	ATTCGGTCGCCGAGCTCATCGACTACGCCCGCAAGCATCCGGACAAACTCAACTACGGTTCATCGGGCAA
>BB1350	GCCGCATGGAAGCCGCCTCCTGGAATGCCCTGGCCGGCAATTGGTGCGAACTGGACGAAGGATTCCGGCT
>BB1351	TGGCCACGCAACGCATGAGCGACGCCGATATCGCACAATTGCAGCGCGACATGGACGCGCACTACCAGAG
>BB1352	TGCGGCGCGAGGTCGAGGCATCGTTGCGCAGGCTCGGCGTCGAAGCCATCGATCTGTACCAGATGCACTG
>BB1353	TTCGCCATGTTCAGCTTCAGCCTGGGCCTGTACTGGCTGTACGTCAGCATGCACGACTACGGCGGACTGG
>BB1354	AAGAATCGATCTTCCCCGAAGGCGAGAACCAATGGCGCCTGACTGCCTCGACGGATATCAGCCATTTCAA
>BB1355	TGAACCGCGAGTTCCGTGGCCGCGACTACGCCACCAACGTGCTCACATTCGAATACGGCACCGGCCCCGA
>BB1356	AGAGCGGCGGCGTGGTGCTGCGCACGCGCCGCACCGACCTGCGCCCGCGCACGCCGCGCCAGCGCGACTA
>BB1357	AATACGTGCACGAGATTCCCGGTATCGAACGGATCCGCTACACGACCTCGCATCCGAAGGAAATGACCCA
>BB1358	TCGTGGCGCGCGCGCGCCCCGAAGTGCTGCTTGACGACGGCATCTACGGCATGGGCCGCATGTTTGCCGG
>BB1359	TGGAATTTTTCCGGATTCATCGCACCATCCCGTTCATGCGCCATGCCCTGGTGCTGAACATCATCAGCCT
>BB1360	CTGTATGGCTTCATCGCGATCGCCATCTTCATCATCGTGTACTACCACCTGTTCGGCATCTTCTCGACCA
>BB1361	CCATCGTTCTGATGTTCGTGATCCTCTATTTCCTGATGATCCGCCCGCAGATGAAGCGCCAGAAAGAACA
>BB1362	AGGAGTCGATGCGCATCCAGCGCTCGCTGAATTCCGATATTGTCATGGTTTTCGACGAGTGCACGCCGTA
>BB1363	TTTCCATAGAACGTATCGCGTGCCCACCCCTCTTACGCTTGCCGATTTCGACTATCACCTGCCGCCCGAG
>BB1364	TGGCCGGCTATGTACTGGGGGCCAGCGGCAAGCGTTACGTGGTGGTCAGCATGGTCAACCACGAGAACGC
>BB1365	AAGCTGGGCGGTTCAAGGTCCTGATGGTCGATACGCTGGCGGGTTCGGGGCTGTTCCGCATGAATGTCTT
>BB1365	CAGATCTACACGGCCTCGATCGACCAGGGCCTGAACGAAAACGGCTACATCATGCCCGGCCTGGGCGATG
>BB1366	TATTCTGCAACGTGGTCGACGATGCCGAACTGTCGTCCTTCCAGGTGCCGTCCGTCGTCGACCGGTCGCC
>BB1368	CATGGACACCACGGTGACCGATTGGTACTGCCCCAGCGTCAACCTGGTGATGCGCCAGGACATCGACCAG
>BB1369	GATCCGACGAAGCAACGAAAGAGAAACTCATCGACAGCGTCAAGACCAGCCTCAATGATGCCGAGACCTT
>BB1370	TCCTGACGCTGGCGGTCCTGGTATTCACCATCACGATCGCGGTGGCCTTCTGGCCTACCGAGTCGCGCTA
>BB1371	AACATGGTCAAGTCCATCTGGCCCAGCCTGGGCAAGGCCAATACCTCGCGGCTGTTCTGGCAGGCGTTCG
>BB1372	TTGAAGTATCGCGACCTCCGAGATTTTCTTGCCCAGCTTGAACGCCAGGGCGAACTCAAACGCATCACCG
>BB1373	ATCAGCTCCGTCTATCTGGGCATTGCGGTCATCGTGACAGTGAGCATGGGGTTTGCCTTGCCCGGTCTGC
>BB1374	GCTTAGCCACTCGTACCAACGATTTTCTGACATTCCAGGTTGTGGAGCTTTTCAAGGAAGCGCAGGCCCT
>BB1375	AACCGGCAGGCGTCAATCTGGCGCATCTGTTGCTTGGGCATGACGGCGCGCTGGCCTGGGTGGAAAGCGT
>BB1376	GGCAGCATCTTTCCGGCGTGCGCTGCCGCATCGTTCACTTTCGCAGCTCCAACCTACGTCATCGCCATCA
>BB1377	GCGCTGATGTCATATCTCCTGTTCGAGCATACGTACACGCAACGATTGATCGAACTGGGTTATGCCGATA
>BB1378	TGGATTTCCCCGAGTATTTCGGCGGCAATCTCGACGCCCTGTACGACTGTTTGTGCGACACCGTGCTGGA
>BB1379	ACAAGATGGATTGGGTGGTCGAGAAGGCGGTCGAACTGGGCGCCTGGCGGGTCAGCCCCATCGCGGCGCA
>BB1380	TTCGCGGTGGTTACGTCTTGCGCGACGCACACGACGCGCGTGCGGCTATCATCGCCACGGGCTCGGAAGT
>BB1381	TGTCGGTCGATTTCAACCACAACCCGGCCTCCAGCAACTTCGACGCGACCCTGACCAAGGTGTCCGGCAA
>BB1382	TGATCCCAAACGGTCGCTGGTGGCGATCGTGGGCGGCTCCAAGGTGTCGACCAAGCTGTCCATCCTGCAA
>BB1383	CTGTTCTGCATGACCTACTACGGCTCGCAGATGGTGGTGGAGCACTACAACATGATGGGGCCGGTGAAGG
>BB1384	TGAGCGACAACCTTCTCGTCATCAACGCCGGCAGCTCCAGCCTCAAGTTCTACCTGTACGAGATCGCCGA
>BB1385	TGTGTTCATCATGGACGTGCCCACCTATCCCGAGCCGCTGTTCATCACCGATGCGGCCATCAACATCTTC
>BB1386	AATTTCGAGAACCTCAACCCCGCCAACACGCTGTGGAGCAAGCAGTACAACCTCTACGCCAAGGTCGATA
>BB1387	TTGCCCGCCCCCCTGACCCTGTACGTCGACGCCCGTTTTCGCAGCCCCTACGCCATGTCGGCCCATGTCG
>BB1388	ACCACTGGTGCAGCAAGGGCCATATCCTGTTCTGCCTGGAAGGCGAATTGCACACCGAACTGGAAGACGG
>BB1389	CGACCTGCAGTTGCTCGCCGACTACAACCAGTGGATGAACCAGCGCCTGTATGCCTGTGCCGCGCAATTG
>BB1390	TGGAAATCATCGAAGCCGATTTCAACGACGCCGCCCATGCCCGGGCCATCATCGCCCTGCTCGACGAGTA
>BB1391	TGTACCTGGAGGTGCGCTTCAAGCCGCATCCGCGCTACCGCGCCGAGGGCCGCGATCTCTACATGAACCT
>BB1392	AAAATCGTGGTGACCCAGGCGACCGTGATCGGCAAGACGCGCGCATTGAGCGCCGAGGAACTGGCCCATG
>BB1393	TGTGCTCGCTGCTCAATGCGCGCCACCTGCTGTACGGCCCCTTGCTGGCGCGTTTCCTGCCCGAGTCCCT
>BB1394	CGCGCTGCCGTTCATGCTGTCGACGCGCAGCCGCCTGTTGCGGCGCCTGTCGGAAGAGGGTTCGGCGCTC
>BB1395	TAGGTCTCAGCCTCGTCCTGGCGTTGACATTCGTTCTCGCCTTCGAATTCATCAATGGCTTTCACGACAC
>BB1396	ACGAACTGCTCATCGGCCTGGTGTCGATTTCCGATCGCGCTTCCACCGGTGTCTACCAGGACCAGGGCCT
>BB1397	GATGCGGTGCTGACCACCACCACCTGGCAGGGCAAGACCGACGCAAGCCTGTCGACCCGCCTGCCGCAAA
>BB1398	ACCACGGGCAGGGTTTCATCAGCATGTTCTGCCACATGTCGGAGATCGACGTGAAGGTGGGCGACGAGGT
>BB1399	AGGTCAAGTACGACAACTGCCTGGACGAGCAGCAGCAATTGCACCAGCAGGCCATCCACGAACTGCAATA
>BB1400	GTGACGCTGGAAATGTCCCCCTACGACCTGACCAAGGGCCGTATCAACTTCCGCCACAAGGACGAGCGCT
>BB1401	ACGTCTACGTCGCCCACAAGGCGCCGTGGCACGACATCACCGATGACCTCCCGCGGCATCCCGAGGGCCG
>BB1402	CTGACCGTCGCCGAGGTGACCTACAGCAACAGCATCAGCGTCTCCGAGCATGTGGTGATGATGGTCCTGG
>BB1403	TGGCCTGCCCGCAATGCGGCGAGCACGCGCCCAAGGCGGTCACCGCGCCGTTCCTGGCCGACATGAATCC
>BB1404	TTCCTCAACGGCCTGTGGCTGCTCGAGAAGATCGGCGACAAGGAGATCTGGATCATCAACATTTTCTCGG
>BB1405	TTCATGTCGAATTCAACAAGGCGCCGGAAGACCAGGCGACCAAGACCCACAACCGCTGGCACCCGGATAT
>BB1406	AACCGAAGACCGGCTGCTGCACGTGCTCTACGGCACCTTGAACGATGACACGCAATGGCAGCAAGTGCTG
>BB1407	ACAGCCTGTTGTACCTGGGCGGCCAGGCCATCGTGCGCATCACCGGCCTGCGCAATCCGTGCGCACAATT
>BB1408	TGAAAGAAGACGGCAAGACCATTGCCGACTACGACTACAACGTCGACGTCACCAAGAAAGTGGTGGACAT
>BB1409	CCGACATCCATACCTATACCGGCGGCTGCCTGTGCCAGGCAGTGCGTTTCCGCGCCACCGGCCCGCTGCT
>BB1410	TCATTGCCGACACCAAGTTCGAATTCGGGCTGGACGACAACGGTACGCTGCACCTGATGGACGAAGTGCT
>BB1411	ATTTGGCAGGACGTCTATTGCCCAGTGACAGCGATGGGTGCCGTCTACCTGAAGCTGACGGTCCTCGACG
>BB1412	GAGAACGTGCTCGATGGCGCCGAATCGGCGCGGGTGAGCGAGGCCATGCTGGCTTTCAACCGCCTGGTCA
>BB1413	TCGCCCTTCATCCCATAAAGGCAAACGCGAGGGGAGCGATGAAATGCTCATGATGTTGCCATTTCTGAGC
>BB1414	TGATTTTCCTGCGCAATCCCGGCCGCGGCTCCCGCATCGTCAATACCCTGGTCCTGCTGGCGGTCAGCCT
>BB1415	TGATCATGGGATCTTCCAGCGACTGGGAGGTCATGAAACACGCCGTGGCCATGCTGCAGGACTTCGGCGT
>BB1416	ACAACAGCGGCCACTACACCATCGACGCCTGCGTCACCAGCCAGTTCGAGCAGCAGGCCCGCGTCATGGC
>BB1417	CCGCCAAGGGCCGGCCGTCGAATCATCCGGTCATCGTCCACATCGCTCCCGAAGGCGATGTCGATTACTG
>BB1418	TGGCCGGATTCAGCGCCACCAACAGCAAGGGCGAATGGGAAGGCATGGATGTCGACATCTGCCGCGCCGT
>BB1419	TTTGCGCACACGTTGTGGACGCTGGGCTACCTGCGCAAGAATCCGGACAGCAAGAAATTCTCGCTGTCGC
>BB1420	TGGCCGTGCTGCATTTCGATTCGCACACCGACACCTATCCCATCGCCGGCTACAACACCGCCACCACCTT
>BB1421	GTGGATTCGGTGCAGTTCAACATGATCAAGGACATGCCGGACACCAAGGTCTCCACCTACCAGGACTACT
>BB1422	TGCTGCAGCTGTTCTACATCTACTACGGCATGCCGGAGCTGGGGGTGGTGATCAATGCGTTCGTGGCCGG
>BB1423	GACTTCCAGGTGCTGCGGGACCTGGATCTCGATGTCTACCAGGGCGAACGGGTCATCCTGTGCGGCCCGT
>BB1424	ATTCCCGCCGATGCGCCGCAGACCCGGCCGGCCGCGCTGACCGAGGCCGTGCCCGCCGAGGGCCGCCTGA
>BB1425	TGCCCGCTGCCTTTCAGCAAGGACGTTCCATGAAATTCGCAGATCTGCGTGCCGGTATGGTGATCACCGG
>BB1426	ATGCCGCGCCCGCATATCCACGATCCGGATTTGAGTTTTTCGTATCTACACTGGAGTACCCGCATGTCCT
>BB1427	GCATTCCCGAACTGATTTCGCGCGCCTTCCACGTGGCGACCTCCGGACGTCCGGGGCCGGTGGTCATCGC
>BB1428	CCGAGTATGCCGGACGCATCCGCCACCACCTGGACCAGATCGAGAAGGACACGTTCGGGCTGGTCAGCCG
>BB1429	ATGCTCGAAACCCTGTACGCCACCGGATTGCGGGTGTCCGAGCTGGTCTCGGTCAAGGCGCTGGACGTCA
>BB1430	TGGATCCGCACGCCGTGGTCAAGACGCTCATCATGGAAGACGAGGGCGGCCATCCGCTGGTGGTGCTGAT
>BB1431	AAAAGCGCGGCCACAATTTCACCCTCAACCATGACTTCGCCAAGGTCGAGCCGCAGCACTACGACGGGTT
>BB1432	ATGCACCAACCGCGTGCCGGGGATCCTCATGTGCGAAATCTTCATCCGCGCCAACCAGCGCTCGTATTCC
>BB1433	ATCCACCGCTATTCGACCGACACCGAGTACGAGGTCGAGATCAACAACCGCACCCAGACGTTCCGCAACA
>BB1434	TTCTTGGCCTGCTGGGACTTGCAGGCGGCCGACTTGGCGTTGGTCCTGCACGGGTCGGCTTTGGCGGCGT
>BB1435	ATCCGTCGTTCCACTTCCTGTCGTGGAGCTATTTCGTCTGCGGCTTTCACACCGCGTTCATCACGCTGCA
>BB1436	GAAGTGCCGGCCTACCGTCTGTCCAGCTTCGCGACCCAATTGGTGTGGCGCGAAGCGATCCGCCTGGAAG
>BB1437	GGGCGTGAACAAGAACCTGGGGTTTCCGGCCGGTTGCGACCACAAGGAGCCGTTCACTGCCTGGCTGGCC
>BB1438	TACATGATCGACGAAGTGCACATGCTGACCGGGCATGCCTTCAACGCCATGCTCAAGACGCTGGAAGAGC
>BB1439	GCCGCCATGACGTCAAGCGGGTGGCCATCGACCCCAGCCTGCTGGGCGAGGACAAGGACATGCTCGAAGA
>BB1440	ACCAGAACATGATCGAGTCCAGCCACGGCTACCGCGGGCTGTACTACGTGCTGATGGGACGCATCGCGCC
>BB1441	CTGGCTGGGCCCGCGCTTAGGGGAACATACCGAGGAAGTCCTGAAGGCGCTGGGGTATGATGCAGCGGCG
>BB1442	TCGACGCGATCTCCAACACCGACCCGGTGGTGTCCATGCTGGAGACCAGCGGCGACATCCAGATCATCGT
>BB1443	AAGCGCAAGGCCGTGCTGTTCATCACGCACGACCTGGACGAGGCCATCGCCATGAGCGACCGGGTGATCG
>BB1444	TGAAGGTATGGGGGCGCATATGGGCCTGGTTCGTCTCCAACGGCGATATCTATGGCCATCTGTGGGTGAC
>BB1445	TTATGCCCAGCCAACTCGAAGCGTTGCGCCGCCATACCGTTGTCGTTGCCGATACCGGCGATTTCGAAGC
>BB1446	AAGTGGTGTTCAACACTTCGATGACCGGATACCAGGAAATCCTGACAGACCCGAGCTACGCCGGGCAGAC
>BB1447	AGACCATCATGGTCAACTGCAACCCGGAAACCGTCTCGACCGACTACGACACCTCCGATCGCCTGTACTT
>BB1448	TACGCCGCCGATGGCGCGCGGCTGGGGCTGCTGGGCCGGCGCGCGCAGGCGCTCGAGGCGCTGGCGTCCA
>BB1449	AAATCTGGTTCATCCGACACGGCGAAACCGACTGGAACCGCCAACGCCGCCTGCAAGGCTGGCAGGACAT
>BB1450	AGCAGGCTGGCGAACCCATGCTGGTCGCGTTAATCTCCATGATTCAAAAAATCTGGAAGCCCGGCGCCGC
>BB1451	TCGAATGCCGCAACATCCGGCTTTCCTATGGCAGGAACGAAGTCCTCAAGGACATCAGCATCCATATCGA
>BB1452	GTCATCTTCGTCGAATCGCTGCATTACTTCCCGTTCATCCTGATGAACCTGGTGGTCGCGCTGCGCAACA
>BB1453	TGATCGATTTCTTCGGCCTGTCGAGCAAGTACTCCAAGTTCCCGGTCGATTTCGTCTATCCGTCCGAGAC
>BB1455	CGCGGTCATCGCGCCCGACGAACGCCTGTCCTGGCCCAAGAACATCGCCATGGGGGCCCAGCACGTGGTC
>BB1456	ACCAGGTCAGCCTGGCGATTTCGCAAATGGACGAAACCACCCAGCAGAATGCCGCGCTGGTCGAACAGGC
>BB1457	GAACGCCAGGGCTTCATCGAAGGCCGGATCTCCGAACTCGAGGGTACGCTTTCGAACGCGCACCTCATCG
>BB1458	TGACCAAGACGCGCCCGGCGCGCAAGGCCGCCGAAGCGGCTGCGCCCGCCGCTGGCGCACGCCCCGGCCG
>BB1459	CCTCAAGCCCAACGGGGCGTTGATCGTCAAGGCTTTCCACGGCAGCGGGTTTTCCCAGATCGTGCAGTCG
>BB1460	CGCCGAGCGCCGCTCCATCGTCATGCCCGAGGAAGAGCGCAAGAATACGGCCTACCACGAGTCCGGCCAC
>BB1461	TGGCAAATAACTTCCAGTGCGGGCGCTTTGAGTTTGATCTCGAGCGCCCGCTTGTCATGGGCATCGTCAA
>BB1462	TGATCAGCGCCTCGCACAATCCGTACCAGGACAACGGCATCAAGTTCTTCTCCGCCCATGGCATGAAGCT
>BB1463	AGCAGATCCAGCGTCTGCGCTACGACGTCTTCACCGAGGATATGGGCGCCGTGTTTCCCCAGGCACAGGA
>BB1464	CGAAATCGAAGTGATCGCCAAGCAATACCGCAAGACCGGCTGGAAGGAAGCCTATGGCTCGTCGGGCACC
>BB1465	GAATATCCGGGTGCGTTCCATCGTGGGGCGCTTTCTGGAGCACTCGCGCGTGTTCTATTTCTATGCCGAT
>BB1466	ACGACCTTCGGCTGGACCAACTACCTGTCGAAAGTGTCGCCCGCCTGGAAAGAGCAAGTGGGCGAGGGCA
>BB1467	GCCTATGAAGCAAAACAATAACGCGCTGATGGATGCGCTGTTCAAGAACCTCACCCGGACCTTCGCCTTC
>BB1468	TGTCCAACCAGTTCATGTCGCTGAACATGAACGCGCCCATGGCCAACCTGCCGGTCGTCATCTACCAGTA
>BB1469	AAGATCGAGGAACTGATCGCCGAACTCAAGCACGAGTACACGGTGGTGATCGTCACGCACAACATGCAGC
>BB1470	ATGATGAGCGACAGTATTTCCTCCGCACGCGTCGAGGTTTCACCTACCGAGCCCCTGGTGCTTTCCAACG
>BB1471	TGGCTATGCTCACCTGGCGCTCAACGCCTGGATCAGGAAAAACGGCCTCAACGTCTCGATCATCCCGTAT
>BB1472	ATTGAATTGAAGGCGGGAGACACCGCTTTTTTTCCGCCGCAGACAACCGGAACCTGGGAGATCAGGAAGA
>BB1473	TATCACCTGAAGAAAGACCACGGGATAACTGCGACGGTAGTCGAAGCGAACCGGATCGGTTGGGGCTGCA
>BB1474	TGTCGATGGGCGATTTCTTTCGCAGCGATCGCGTGGAATCCGCGGTTACGGAAAAGCACAAGATCAGCAC
>BB1475	ATGCCTTGTGCCAGTTGCGGTGGAGCAAGGACTTCAAGGATCTGGCGCCCGAACAGCAGGACGAGACCTT
>BB1476	CATGACGTTCAACTGGCAGGACAACGACCTCAGGATGAATCAGTACATGAAGCTCAAGGCGGGGGAAGTG
>BB1477	TCTGGTCATCCAATATCACCCCGGACAAGGAAACGGGCATCGGCGATTGGACCTTGGATCAGTTCCGCGC
>BB1478	TGCCTGCAGCATCTGTTGCCGCTCGATAGCCAGGAAAAACCCGTGCGCCTTTCCCGCAGGAAGCTGTTGA
>BB1479	TCGCCCGCAACGGCCTGGTCAGCATTCTTCCTTTCCAGTTCACCTTGCGCAGCGAACCGTACGAATTGGT
>BB1480	AGAAGGGCCTGGGCTGCGTGCACAGCCTGAGCCACGCGCTCGGGGGGATCGATCCGCGCCTGCACCATGG
>BB1481	TGGCGGCCCGGCGCAAGGAGCCCATTCCGGTGTACGCGGAAATGAGCAGCGTCAATCCCTTTTTCGTGCT
>BB1482	TCGCTGGCCGGGCGAAACGGGCAAGATGCTCAGCCACCCGACACCGGAAGACCCGACGCTGCCCAATGCG
>BB1483	AGGACGGGGTCAAGGACCTCCTGCTGCAGAGCATGTACGAGTTCCGGCACCTGCAGGAAGGCGAGGCCAT
>BB1484	AAGTGCTCGCGGAATGCGCCTATGAAACGGTGTCGAGCAATCCCGAGGTCGTTGCCGCCTACATGGGAGG
>BB1485	ATTACGTCGTGGAGCATGGAGAGGTGATCGATGCCTTTTCCAATGCGGAAATCGCAAGCCAGAGCGCTCG
>BB1486	GTCCGGGCTTCCCTATCCCAATGTCATCCCCGGCGGCATGAACCTGGGTTTCATGTTCCTGCCGTATTAC
>BB1487	TGCTGATTCTTGCCATGCAGTATTACCTGGCGCCGCTCGGAGAGTGGGTCATGGTGATCCAGGGGGCGGT
>BB1488	ATATCGAGAACGGGCGCGTCCGCGAGGATGGACAGGTCATGCACGACATGTATCTGGTCGAGGTCAAGAA
>BB1489	AAGGCGTGACGACCCTGCTGGTCGAACAGGACATCCACCTCGCCCTGTCGAGCGCCGACCGCGGCTACGT
>BB1490	GCGGGTGCTGCTGTGCGACGAAGTCATGGCGGGACTGAACCTGGTCGAGATCGACGAGGTCATCGACGTG
>BB1491	GTACACCGGCTACGCATCCTTCGGCAATTCGGTCTTCTATGGGCTGGGCAGCTATGGCGTAGCCATCGCC
>BB1492	TGGACAATCCATTGGGCGTCATGGTGGGAGGATTGTTCCTGGGCATCGTCGAATCGCTCACCACGCTGTA
>BB1493	ACGAGCGCTACAGCACCAACGCCACGGACTTCAACTCGCTGCTGTCGCAGATCAAGAGCAGGAAGGTGGA
>BB1494	TTCAAGCCTTACCCGGGCTGCGCCTTCAACCAGGCGCCGGTCCATGCGTTGCGCGAGCTGTTGCGACGAA
>BB1495	TTCCTGGTCGTGCGCAACGGCGACTATGGCCATTGCCTGCATTCCGAGGAGGGCAGCTACCCGGTCAAGG
>BB1496	ACAGCGCGATCGGGGCGATGAGCGACGCGCAATGGACCGATGTGCTGACGGTCAATCTGTCCGGCGCGTT
>BB1497	GCCGGGGCCGATGATCGTCAACAAATACGTGTACAAGAACCTGGCCTTCGATCCGAAGACGGCGTTCGCG
>BB1498	CCAGGGCGTGCGCAACGGTCCCGACCGGTCCAGGAAGATGGCATTCAACCGCGACGTGGACATCGGCGAC
>BB1499	GCAACTGACCCCCCATTACGCCATCGGCTGCAAGCGCGTCCTGATTTCCAATGACTACTACCCGGCCTTG
>BB1500	TTGCGCAACGCGGACTTCATCGGCCTGGACCTGACCTGCGACATCCTGGATTACCTTGCGCCCAGCCTGT
>BB1501	TTCGACACGCAGGACTACCAGATAGGTTCCAGGGCGTTCCTGGAAAAACAACGCCCGCAGTTCATCGGTC
>BB1502	AGAAGCTGTGCAAGGAGGTGCTGTTTCGCCCGGAGCTGACCGAGGATGCGCGTTTCCTGACCAATATGGA
>BB1503	ACACCGTTCCGGACTTCGGTATCTATGAATTCGATGGCAAGGCATTCGCCCTGAAGGACGTCGTACCCGG
>BB1504	ATCAATGGCGTCATTGTCGGGTTGCTGCTGGCGTTACCGGCCTTGGCCATTACGTTGGTATTCGGCATAG
>BB1505	GTCCGCGAGTTCCTGTTCTTCGACATCTCCGAAGTCCAGATGGCCAGCCTGCGTTTCTTCATCATCGGCG
>BB1506	CATCGTCGAGCTCAACGAGCAGGGCATTACCGTGCTGATCATCGAACACAACCTGCAGGCGCTGTCGGAG
>BB1507	ATCGTGCTTGCCGATACGGCCCAGGCCCTTTTGCAGAACCAAGAAATGGCGGACCTGTACATAGGCCGGT
>BB1508	TGAACGAGGCTTTTTCTACCCAAGGAGTGGTTTCGATGTCTGAAGAACGTACTGTGTCCCAACCGGCCGA
>BB1509	TATCTGGGCGGCAAATTCCTGGCGTCGATGGTGCTGGAAAACGATGACGCCTGGCGACACTCGGCGCTGG
>BB1510	TGGCGAATTTTCAGGCAACAATACACAGCCGTCCTCTATCCCCGGAATTTATGACCCAAGCCAGACGCCC
>BB1511	CCATGAAGGCGTTCATGGGCCCCCGCATCAAGCGGGTGGTGGTGTACGACGGGGAAGTGCCGGCCATCGG
>BB1512	GTCGTCGAACAGGATCCGGCGGTCTGGCAATCGATCTTCGACGTGCACGTCAACGGCGCCTTCCATTGCG
>BB1513	ATCATCAACCTCAGTTCCGTGGCGGGACGGCTGGGCTATCCCATGCGCACGCCCTATGCCGCGTCCAAGT
>BB1514	ACCTGCATTTACCGCGAACTGCCCATGCGCCGGCTCTACGAGGTCTTCCTGACCTCCGCCAAGATGACCG
>BB1515	TAATGGTGTTCAGCAATGTGGTGCTGCGTTTCATCTTCAATTCAGGCATTCCCGTTTCCGAGGAACTGTC
>BB1516	TGAGCAGGCAAGACACCATTCCCAGAACCAGACAGGAGAGACAGATGAAGTTCCACTACAAGCGTGTTGC
>BB1517	ATCGTCGACGACGAAGGCGTAGTCCGGGAAGGCAACTACGTATGGCGCCCGAAGGGCAATCGCCACATCG
>BB1518	ACGGCCAGTGGTTCAAGGGCAAGAGCCTGGACACGAGCTGTCCCATGGGCCCGGTGGTGGTGCATCGCTC
>BB1519	TACAAAAGAAAGCGGGTGCGCAGTCCGTGTTCGAGGACGTCAGCGCCCTCTTGCGGGACATGATGAAAGA
>BB1520	TCACCAACCGGTTCGTCCGCTGCCCGCAGATCCAGCAGGTCTATTACGTCACGGGCGACTTCGACTTCCT
>BB1521	AGAAGAACGGCTGGACCATCGTCTCGGACACCTCCTGGCCCGGCTATGAACACATTCCGTCGCTGGTGAT
>BB1522	TTGCACAACCCCGCCTACGACTTCAACGACGAGGCCATTCCCTACGGCGTCGGATTCTTTGTTGCCATCG
>BB1523	ATACGGCTGCGCCGGTCCACGCGGGAACCCTGGAGGATGTGAAAGCCAGGGGGAATCTGCTGTGCAGTTC
>BB1524	TAGGATACGTGGGCGTTTCGAATGCCGTCGCCAATCTCAAGGCGGCCAACATCGCGTCCGGGTTCGGCTT
>BB1525	TACACCGGCTATGCGTTCCTGGCTTTCTTCTATTGCGCATGCTGCTACGCGATGTCGCGCTATTCACGTT
>BB1526	ATATCGCCATGCATTACCTGTCGCGCGTGCGCATCCCCGACCAGGCCGGGAAATTCCCGGGCCAGTTGTC
>BB1527	CGTCGTCGCGCACCTCTGGCTCGAGGACATCAGCTGGCACGATGCCATGCTCAACACCGCGCTGATCATC
>BB1528	ACTACGACGCCACCGTCATCGTCGACCAGCTCTATTCGCGCCTGCTCTACACCGGCACCCGCTACACCCA
>BB1529	CAACATGATCGACCTGGCCGCGGCCGAGCGGCTCGGCATTCCGGTGGTCAACACGCCCGGCGCCAACGCG
>BB1530	TTCGCACAATCCCCATGAAGCCATGGACATGGCGGACTTCGCCTGCGCCACCCAATTGTTGTCGGACATC
>BB1531	GCCATCTTCCTGTCGTGCACCAACCTCGCCACCCTGGACATGATCGAGCGCATCGAGAACGAGCTGGGCA
>BB1532	GCGCGCGGCATACGCTGGATGCCGTTCAGCAATGACGTCAACGCCCTGTTCAATACTTTCAGCCAGGCCG
>BB1533	ACTCGGCGATGTTCCTGGACTATCCCGGCACGCTGTCGGTGGAGATGCGCACCATCGAGGACTATCTCAA
>BB1534	AACCCTCCAGGAATCCTCACCATGAAAAAAGCCCTGCTCTGCTCGCTGCTTGCCTTGCCCGCGCTCTGTT
>BB1535	ACGACTACGCAAAGGTATTGACGGACCAGCTCGCGCAGTTGCAAAACCTGTGGCAGACCTCCGCATGGAA
>BB1536	TTCTTCGCCCTGCCGCCCGAACTGAAGTGGGTGCCGTTGCTGCAGGAGCCGTTCAAGGTCGTATGCCCGG
>BB1537	AGGTCAAGGATTTCGCCCAGAAGATGATCGATGACCATACCAAGGTCGGCGTGCAGCTCGATACCCTGGC
>BB1538	TGTTCGCCGCCATCGTATTCGGGCACTTCATCGGCAAGATCGAGATCCGCAAGGTAAGCCTGGGCACGGT
>BB1539	ATGGACACACTGGATCTGGATGCGCTCAGGACGCTGGTCGTCATACAGGAGAAGGACGGCTTTGCCGCGG
>BB1540	ACCTGATCTCGGAAGACCCCGACCAGAGCTATGCGCTCTATCTCAACGTCATGCGTCCGGGCAAGCGCAT
>BB1541	CGTGGATCGACGCGGGGTTGCCGGTGCAGTCCAGCCCCGATATCCCGCCGGACGAAGCCTGCGTCGACTA
>BB1542	CAAGCTGGTGCATTCGTTCCTGGCGCCGTACCAGATCCGTTGCACTTTCTTTGCCGCGGACGGCTCGGAC
>BB1543	ATGTGCTGATCAATCTGCACACCATGAATCCGCTGTTCGATTCGCGTCCGTACTGCGTGTACAAGACCCC
>BB1544	TGGTGACCATGCCCAATCTGCTGGTGGTCTCGCCTTCCACGCCGTATCGGTCCGTCAAGGACGTGATCGC
>BB1545	ATCACCACCAGGACCTGGCGCGGCTGCGCGCGGCGTTCCGGCGCCTCGATACCCTCATCGTGCACGAGAC
>BB1546	TGGCCATCTGCTATGACATGTGGTTTCCCGAGGTGTGCCGCAACTACGCCCTGGACGGCGTCGATGTGGT
>BB1547	GGAGCTTGCCGGCTTTTCGGCCGGCTACACCGACACGCCCATCGTCCGCGACATCTCGCTGACCATTCCC
>BB1548	TGAACCGCGCCGGCCAGACCTTTCTCATCGTCGAGCACAACATGAATTTCGTGATGCGCCGCTGCCACCA
>BB1549	CGTTGCGTCGCGGCGGCGCGCGGCGCCCTGGCTGCTGGCCGGCGCGCTGGTGCTGCTGGCACTGCCGTTC
>BB1550	CTTCGGCTCGGTCGTGCTGCAGGACGCGCTGGCTTTCATCATCATGATTCTTATCCTGCTGGTGCGCCCG
>BB1551	TCAAGGCGTACAAGGAAAAGTACAAGGAAGACCCGCTGCTGCAAAGCGCCATCTCGTACGAGAACATCCA
>BB1552	ACGTCCAGGACATGAACGGCGCCTGGAAAAAGGCCGATCCCAACGCCGTGGGATTGACCAACCTGCAGAT
>BB1553	GGCCGACCCGGTATCGACCGAGGCCGAGCTGGTCGCGTACCTGAACGAACGCTACGCCAGGCCGGTCAAC
>BB1554	GCGAACCGCTGCGCCTGCATCGGGTGCCCGACATCACCGATGTGCGCAAGATCCTGGATATCTTCCGCAT
>BB1555	AGTTCAGCGAACGCTACGGCTTCGGCCTGCAGGACTGCGCCAACACCCTGGTGCTGCGCTACAGGAAGGA
>BB1556	AGATCCGCTTCGAGAACGTCACGTTCCGCTATGGCCCGCACGAGCAGCCGCTGTACCGCGACTTCTCGGT
>BB1557	CGGGGCATTCTCATCACGCTGGACTATCCGCAGGACCAGATGGAAGGTCCGCCCTTTTCCGTGGACGACG
>BB1558	GGCGCTGCTGGGCGGCTGTGCCGTCTATACCCCGCACGGCGCGGTCGTGGTGGATCCGCCCGACCGCGGC
>BB1559	CGCAGTCAACCCCTACAGCAGCGGCGGTTTCCACGACGCCGGCCCGGACTACCCCGATACCGGCCGTTGA
>BB1560	CAAGCCGCTGATCGACGAATGGACCGATAACGTCGCGCGTGAAATACGCAACTACGTGCGCAGCAAATAA
>BB1561	TGGCCGATGCCGGCGATGTGGCTTTCGACACCTCGCTGGATAACATCAGCATTTCGTTTGCCGCCGCGCG
>BB1562	ACTCCAAGCCTTTCATCGACACCACCTTCAACCCTAGCGCATTCTGGCTATCGGACAATATCTGGTCGTC
>BB1563	TGTATGTCATGCGCTACGGCGACTTCCCGGCGGCGCTGGCCATGCACAACGGCGTGCCGCAAGGCCTGTC
>BB1564	AATCCCTGCGCATCATGGCGGTCATGTGCAAGGAGCGGCATCTCGACACCGAGCTCTATCTGTATTTCCT
>BB1565	CACCTTCGCCCACGCGACCGAATACGAGGACGACAGCTTCCCCGAGGCAGTGTCCAGCTACACCCTGTTC
>BB1566	TGCTTGTGGTGAAAACAAAATTCTCCGATTTGACGCACGAAGACATTGATCGGATTCTCGAAATCGTGAA
>BB1567	AATACGACGAATTCCATTATCGGCACCAGATGCCGGGCGGCATGACGGAGAACTGGCGCTTCCAGTTGCG
>BB1568	CGTCATCGTGATGTACGACGCGCCCGCCGAACTGGACGCCTGGATGCACGGCGACCACTACCGCGAAGTG
>BB1569	ACATCGTCGACCTGCTGGCCACCTATCCCGACCGCTTTCTCGGTTTCCTGGGCGTGGATCTGGACAACAT
>BB1570	TCTTTTATTTGACGATATGCTCAAGTCTATGCTTTCGGATTTACGGCAACGGAAGCTGCTTCCAGCATAA
>BB1571	AAATGAAAGATAACAACGTCTCGAATCGCGCGACCCTCGTCCTGTATGAGAACCGCTCCATCCCGCTCTA
>BB1572	ACATACGGACCGTCCAGGTCTACTCCAGCGCGGATGAGGATTCATTGCCTGTCAGGTTGGCCGATGAAGC
>BB1573	AAACCGACGAGGAAGCGCTGGAGATCGTCAAGAAGTGGCTGGCCTATTTTCCCAGCAACCAGAACGAGCC
>BB1574	GCGACACGGTCGCCGAAGACCAGGAGATCGCCATCCTGGAATCCATGAAGATGGAGATCCCGGTGCTGGC
>BB1575	TCGAGGGCCAGTTGGCCCAACCCTATGTCCTGAAGCTGGTCTCGCCCGACGTGATCCACAAGACCGAGAT
>BB1576	AGCGCCTCGGAACTGCTGGAGTACTTCCTGGCGGACGAGCAGACGCGCGTCATAGGCATGTATCTCGAAA
>BB1577	TGGCCTATGCGGAAAGCCAGGGGGTGAAGGTCTACCATCCGAGCGCCGAGGAAATGACGCAGTGGCGCAC
>BB1578	CTGATCCTGGTGTTTTCGGTGGTGTTCACCTACGCCGCCTACCAGACCGTGCAATTCGCAAGCATCCAGA
>BB1579	AACGAAGGCTATCCACGCCCGTACAGCCTGTCGGTGATCGGCGCATCGTGCGCGTTCTCCATCCTCATCC
>BB1580	GAGCTGTATCTGGCCAGCTTCATCGCGGCCGGCTTCGGGACCTGGCTGGTGGGCACGCTGTTCGATCTGC
>BB1581	CTGCGCAAATACATCGCCGAAGGCGCGCGCCTGGATGCGCGGCGCCTGGCCGACCCGCGCTCGCCGCTGG
>BB1582	ACATGGACGAGACCCAAGCGCTGGTTGCCGTGGTCTACCGATTTTTCAGCGGCCTGGACCGGCGCGACAA
>BB1583	CCGACGTCACGCTGTTCGACGTGCTGGAGGCAGCGCGCTATGTCACGCCGGCCCTGGAAATCCTCGACGC
>BB1584	CTGTCGCTGGACATCAATTTCTCGCTCGAGAAGGTCGACCTGTTCAAGGCCCGCATCGACGTGGCGGTGC
>BB1585	TGGGTCTACGGCATCGCCTTCATCCCGATGGCGGAGGTGTTCGCGATCGAATTCACCGTGCCGGTCTGGA
>BB1586	TCTATGCGACCGACAACCTGTGCACCCATGGCAACGCCCGGCTGTGCGACGGCTTCCAGGAAGGGCACGA
>BB1587	CGATGTGTTCGAGGTGGACATTTCCGGGGTGGGCGTATTGCGCAACCCGGTCGACGACGATTCTAGATAA
>BB1588	ATGCTGTCATCGGCAATCTGGCTCAGCGAAGAGAACATTACGGCACTGGTTTCCCTCAAGGAGGCGATAG
>BB1589	TTTCGCCGCATCTGGAAACGGTCTACGGCATGGACCTCGCGTACACGGGACGCCATCTGTACGTGCTGTA
>BB1590	GCCATCGATGGCGAGGATATCCACGCACGCGCCAATTTCCTGATCACCGAGGCGATGTCGGATGCCGATC
>BB1591	CTGTGCTGGAAGAACAAGGGCCAGGAGACCTCGTTCACCTGCCCTTACCATCAGTGGAACTTCAACCTGG
>BB1592	AACCTGAATGGCATGAACATGTACTTCGACCAGATCGGCAACACCATTGCCGGACGCAAGGTCGAAGTGA
>BB1593	TCGCCAGCCCCATCCTGGGGGTATACCTGGGCATGGATGTGGAGATCCTCATCCCCGCCTTCATCGTGAC
>BB1594	GATACACCGGCCTGATGTCGCTCGGACATGCCGCGTTCTTCGGCATGTCCACCTATACCGTGATCGCCCT
>BB1595	ACCATGCTCCAGACCGAGAACCTGTGCAAGGCCTTCGGCAGCGTCGTGGTGACCCGCAACGTCAGCCTCA
>BB1596	AGATCGTCGAGATCCTGCGCAAGCTGAAATCCGAAGGCATGGCGGTCCTGCTGATCGAACAGAACCTGAG
>BB1597	TCAACGTGTCTTCCGGCGCCGCGCAATTGGGTTCGGCCGGCAGCTGGGTGCACTACGCGGCCACCAAGGG
>BB1598	GTCACTTCCTTTCGATTGGTCCTTCCCCTACGCCAGCCGCAAAATGCCCGTGCTGGCATCCAATGCGGTA
>BB1599	AACTGGTGTCGATGGTGGCCTATACGCCCAATATCCTGCTGGCCAACCCGTCGCAGCCGTTCAAGACCCT
>BB1600	GGCGACTACCTGGACTGGACCACTGCCCACCGCGAATTCCACGAATACCTGTGCAGCTTCTGCCGCCAGC
>BB1601	TATTACGCGGCCTGGGGGTTCCTGGGCAACACCGTGCGACAGTACTCCCGCCTGGCCATCCACCTGGATC
>BB1602	CTGGCCTGGCGCAACGACGACAACGTGCCCCAATGGCTGGTCAACCGCGAGTTGCGGCCGCGCGATGTGC
>BB1603	TGTACGGCATGCAGCGCAGTACGCCGCGCTACCTGGACCTGACCGGCCCCATCGTCGAACGCGGCGCCAT
>BB1604	CCTTCGCGGTGGAAAGCAAGACCTACAAGCCGGTGGACAATCTGTACGGCACGCCCGGCTGGTACAACCC
>BB1605	TCCGCAGCGACGGCACGTTCGCCGAGCAGTTGACGCTGCAGTCGCGCTTCGTGATGTCCAACGTGGCCCG
>BB1606	ACCTCTCTCTGGGATCCGATCCAGATCGGCCGCATGAATCTCGCCCATCGCCTGGCGATGTCTCCCCTGA
>BB1607	TTTGTCTCAAAAATGGATCAAACATGGATTTGTCCGCGCTTGCCGACTTCAACCTGGTTGCCGCCCATGG
>BB1608	TTTTCGAACCGTGCGCACCGGTCTTCATCGCACCGGTGCACGCCCGGGCGGAAATCATGATTTCCTGCGT
>BB1609	ACGTCGGACCTGCTGATCGTGCAACAGGAAATGCAATCGTGGGTCGTCATGATCGATCTACAGAGCACGG
>BB1610	CCCTCCGGCGTCAGTCTTGACGCGCCTGAGCAATGAACAATGCGCCGAAGGAGACAAGCATGGCCATTAA
>BB1611	ATCCGCATTGCGATATCGTCCTGACCGGCGAGGACATGCCCGAAGTGGCGGGATGGCTGGAGATCGACCA
>BB1612	AGGTATTCCTTACCTGGGTATCAGCCAGATCCTGACTTGGCACTTGGCATATGTACTGAAAAAATATTCA
>BB1613	ATACCCTACCCTACCCCAGCCTTCAGGTACGCGAACTTCTGCAATTGCTTGCGCACCACTACCAGTTGCA
>BB1614	CACGTCCTCAACGAGGCCGGAAAGCTGCGTGACCTGGCTGCCATGTATCGCAGCGCGCTCTACCAGGGAT
>BB1615	ATCCATCCAGACGTCACTCTGGTCGGAGGACAGCGAGGACTGGATCGTCGCGCAGACACGACTGCCCGAA
>BB1616	AGCGCATCGCATTCCTCGGCGGCGTACGCCAGATTCTCAAAGACCTGCCCACGCAGATCTACGCCGACAT
>BB1617	GAAGCCGGGCGACACCATCCCGGGCTGGGACAACCAGAAGGTCAGCCGGATCGAGGTTCCTCTCAATGAT
>BB1618	AAGACATCCAATCCATCATGCGTGCCGCGGAAGAGCTGGTCGAGCAGACCCGCAAGGCGTTGTGCAGCGT
>BB1619	GGGCAGCTTGCAGGGGTTGGACGAGGTGCAACAGCAGGCGTTGTACGCGATCGCTCATGGCGCCTACGAA
>BB1620	TACACCTTGATGGCGGTGTTGCAACAGGCCAGTCAACAGATGCGGGAGGCCGCCCGTATCGCTCGTGATG
>BB1621	GGCTGGCCGGACGTCTGCTGACAGCGTTGGGGGTGGATCAGTCGCAGGCCGACCAAATTGCCAAGATCGT
>BB1622	ACGAGGCGCGCAATATCTATGCGTTGATCCTCACGCTCTATCCCGATTCCGCGGACGCCGTGTTGCGCAC
>BB1623	TTCAGATTCAGGCTCAGACTCAGGCTCAGGCTCACCCATGGCCTCGTCGATACATCCATCGGAACCGATA
>BB1624	TATGCTCGATCTGCAGGCCAGGTTGCTACAGGCATCCGTGGAGTACGAGTTGGTGGGCAAGGCAATAGGG
>BB1625	ACGCGCTGGTCCCGCGGCGAAGGGCGCGGCGGCGCTGGCGCCGGCGCCACGGAAGGAGCCGGGCATGACT
>BB1626	ATGATATTCAATCTCCTGCCCAGCCTGACCCTGCATGCCAGTCGCCACGACGAGACGTTTCCAGCCGATT
>BB1627	AGAAGATGATAGAAACGGTAAGCCGCACGATCGACTACTTCGCGGGTATCGAGAACGAGATGATCGAACT
>BB1628	TTTCTCAGACAACTAACCGACGAACGCGAAGCATTCGAGGATACCGTACTGCGCATGGCTGAAATCATCG
>BB1629	ACCTGGAAAGCCTGCTTGCCATCAAGCATTTTCGCGCCGACCAAGCCCAGCTTGCGCTGAAACGCCAACA
>BB1630	ATCGCGAAGCCCGTATCGTTGTGGACGATACGCTGCTACCCGACACCACCTTGTCGTTACGGGAGGACGG
>BB1631	CGCGTCTTTTCGTGTAACTCAAGGTTGGACTCCCATCATGACGGAACCCGCGACACCTGACCCTGGCGAA
>BB1632	GCACAGCGCGTCATCTGTGGGGCGAGGAGGCATCGCGGGACCTGTCGGAAGACAACCTGCTGGTACTGAC
>BB1633	TCGTGGGAACGCTGTTTTCCCTGTTGCAGGCCTTGACGCAGGTGCAGGAGCAGACCCTGTCCTTCGCCGT
>BB1634	CGCAACCGCGGATACTCGCGGCCATGCTCTTTCTGCCGATGTTCAACCGTCAGTTTCTGCCTGGTCCGCT
>BB1635	TGGCGTTTCGAAAGCTCAAGCCTTCGGCGGAGAAACTGAATCCCGCCGGCAATCTGAAGAATATCTTCTC
>BB1636	TGGCCCCTGCGACGGATGCGTACTGCGGCATAGACCAGGGCGAAACCGCGTTGTACCTGCACCAGCGCGT
>BB1637	TTTCAATGCGCGCACACCCACGGAGTTCATCGAGCGTCTCAGCGGCATCTATGGGTTCAACTGGTTCGTG
>BB1638	GTGATCCTCATGGTCGGCGTGGAAGAACTCTCCTATGAAGAGGCTGCCGCACTGCTTTCGGTTCCTGTAG
>BB1639	CACACAGTGCATATTCCATATTCCATGTTCCCGCTCCGTAGAACGCGATACACCCAAGGATTCGAGACAA
>BB1640	GATGCTTGCGACTACAAGAACGCCGATGTGGCCTGCCTGGTGGGAGCCCCTTCGCTGGCAGAGTTCCTGT
>BB1641	TCTACGAAGACACCGAAGCAGGCCGCACTTACGCAGCCATCGATAAGGTCGCTGCACTAATGCCGACATT
>BB1642	TGCTGGACTCGACAGACGTCGAATCAGGACGGGTATTGCATACGATGCTTGCCGAAATCTCGTCTACCCG
>BB1643	AGGGCTTGCTGCTTTCATGTATCGGATTCGTGGCCAGTGCGTTGGCGCCCAATCTGGCATGGTTCGTGTC
>BB1644	TCGACGCTCCGATTCCCGGCCTCCATGCCTGCATCGACCCGATTGCGGTGGCCCACAACCTGGAAGTCCT
>BB1645	AAGCAAAACCGATACGCTGGAGCTGTCCGTCACCGCCACTACGGCAACCGACGCGCTGTACTGGCTGGAA
>BB1646	GAACTGAAGCCGCACGTGCGAGAAGTATTCGAGATCAGCGGTTTTCTTAGCATATTCCCGGTGGCGAATT
>BB1647	ACGCCATGGACCCATTGGAACAATTGCTGCGCGACTATTGGCCGCATATCGTCTTTGCGATCAGCGTGGT
>BB1648	TGCTGTATCCCAGGATGACGACCGACGTCAACGAGCAAAATGCCCAGGCAATCGGTTTCTATGAAAAGCT
>BB1649	AGGAGTTGTCATCGTGCAGGGTGGTTATACCGGGCGACCTTCCTCTTATACGCCGCAAACTGTGCTTATC
>BB1650	GCCGAGCGGCCCCTTATTCCAGGCAACCGTTTCGGTGGTTCAGGCCGATTCCATCCAGGATACGGGTGAC
>BB1651	TGAAGGCCGGCCGCAAAGTCGATTGGACGCAGGTCTACCAGACCCACGGCAAGATGTCGGATGTGAAGAT
>BB1652	CGCCGCATTTTCGAATTCAATAGAGTGCCCATGGCCAACAACGTCGAACCCTTGATCACGCCGGACGAGG
>BB1653	TCTACTGTCCCGGCGACAGCAAGGTGTACATCGACCTCGGCTTCTTCGACGAAATGGAGCGCCGCCTGAA
>BB1654	CTGCTGTCGACCACCCTGATTCCCAGGGACGAGGAAGACGCGCTCAATGACCCCGAGGCCATCCAGGAGC
>BB1655	TGCTGTTGCTGGTGACGGATGCGCTATGGGTGCTGATGCGTCCCGTATTAGGTCTGGGGGCCGAAATCGT
>BB1656	ATGCACGGTTAGCCCGTCTCAACAAGGCCTTGTTCATCGAGGCCAACCCTATCCCTGTCAAATGGGCGCT
>BB1657	GTCAATGGGCACACCGAGATCTACATCACGCACAACCAGATGCTGGAAAAGCGTGTCGGCTCGGATGGCG
>BB1658	GACCAGACCTGCGTCATCGAAGAGCCCAGCGCCCCCAACCATATCAAGGTCGTGCAACTGCCCAAGATTT
>BB1659	AGCCCAGCCAGCTCAGTGTGTTCGACACAGGCGGCGATCAAGTCGACCTGGAAGACAGTTGGCCCGCGAG
>BB1660	CGGCAACCTGCGCGTCGAATTCAACCGCGTGCACGGCTTCTACATCGAAGTCTCCAAGGGCCAGACCGAC
>BB1661	TCGATATGGCAGATACGCCGAATATGGCAAACCGGGTCCTGTCGTTCCTAAAGACTGTATTTGTCTATGC
>BB1662	CCGACGGTACGTCGAGAAGGCCGATACAATCCCGACTCGGGAACCGCAAATGAGGCTGAGAAATGGGCAG
>BB1663	GCGGGAAAGGCCTGGAATACTTCTCCCAACCAGAAAACGACCCCGACGGGTGGCAGTGCGTCCGCGTCGA
>BB1664	GGCGCTCGCCCTGGCCCTGCACCGCTGGCTCAGCCGAGAAATCGAAAAGGAAGAACGGGAGGAACGATGA
>BB1665	GATTTATCGCCGCACTCAACGAGGCATTTGGTGTCCCGAAAAACGAAGTGCGGTTCATGAATGTCGTCAT
>BB1666	GCTGCCGCCTATTCCCCACGAATGGGCACCGATCATTCCTTCAGCTTTTGCCGGCGCTTTGCTGGAATGG
>BB1667	GCCTGTCTCTCATCATTGACGAGACGTGGAAGAAGGGCCGCAATCATCCCTACCTTAAGGCCTGGGATAC
>BB1668	AGTTCGGTCGCAAGGTGAATCGTGTCGCTGAACCTGGCGAACGGGTACCGGTACAAAATCAGTACTTGAT
>BB1669	CCCTTGTTTGGCCACAAGTCGGGAAAGCGCGAAAAGACCCACTGGCTGACGTTCATGAAGCCGACGTTTA
>BB1670	GCGATTTCCACGACCAGAAAGAAGTCTTCAAAACCATCCACCAGATCACCAATGTGGATGGACATGAGTA
>BB1671	GTCCAATACTCGGGTAATGGCATCGCCATTCAGGGCACGATCACATCGTCTCGTGGTCCGCATATCCTGG
>BB1672	AGTCTGGACGGTATGCCCGAGAAGCGGCTGATCGCTCACGAACTGAAGGCTGATGGTCAGTTCTGCACGC
>BB1673	AACCCCTTGTCGTCGGCTGGCTGTACGAAGGTATCGTCCCGCCCGTCTTTACCGATTCCGTCGTGATCTA
>BB1674	AAGCCGCTGTGATGGGCGAGCGCCCCCGCGTGAAGTCTCGAAAACAGATTCTTGCCGCACTGCAGGACGC
>BB1675	AAGGCCAAACCCGTGCAGGTATCCGGAGCATTCGACGCGCCCCAATTCGCCCGGGATTACATCGCCCTCG
>BB1676	GGCAAAGGCAACTGGAGCAACGACGCGGACATCCCCCTGTGGGCATGGCCCGCAAGCCTGGCGCTGGCAG
>BB1677	CAATACCACACACGAGCGGAAAAGGAACGTGCAGTTTTGGAGTTTGAGAATGCTACGTACCGTGCCTGCT
>BB1678	ACCGAATCATCGTTGACCAGGAGATTTGCCCCCAGCCAGGGGATTTTGTCGTCGCTCGCAATGGCGGCTA
>BB1679	CATCGTCGCGGAGTGCGACAAGATCATCCAGAAAGCCCAGCGGCTTAAGCGGAACGTGGTGCGCGGTGCC
>BB1680	ACCATGCAGCGGAATTCGTGCGGCTGCGTTGCCGCGTCGACACCCGCGCCCAGCTGGACCATGACGCCCG
>BB1681	ATGGGTTGCAGCCGAGACCCTGATATGGGAGGCGTGGCGTCGCAAGGAAGTGCGCCAGGTTCCTACGCGG
>BB1682	AATCATCGCCATGGGCAAATGGCCCGAGGAAGCCGAGCGGGGGTATCAACTTTTGTATGGAGGGGGCGAC
>BB1683	TACATAGTCATGCGGACGTGTGCCGGGGAGCGGACCGTTCAGGATGCCATCAAGTGGCTGATCAAGCACG
>BB1684	AAGCGCAAGAAAGCGGTCAAGAGCGAGAAGCGCAAGACCAAAGTGACGCAGGACGTGCCCGGCGTCCTCG
>BB1685	GTGCCGGCTTTGTGGCAGACACCGAGAAATACAACGCCGCTGCGATCGCTGGCTGGCGCGTCCTGCGGTT
>BB1686	GTCCGCGGCGAGCGAAAAGGAGGTGGCCAAGGTCAAGCAAATTGCGACGCTGCTGAAGGAGCTGGGATAA
>BB1687	CTATGTTCAAGAGCGCCCACGAAGCGCTGACATTCGCGTTGCACTACTCGATGCAGCAGTACGACCGACC
>BB1688	TGAAGCAGATGAAGAGGATCGGGCGCCCAAAGGCCGAGGTGACGAAGGAGCGCATCACTATCCGCTTGTC
>BB1689	GCATGATCGCCCTGGGCTATATCGATGTGCGCCTGTACTGCGTCGTGTACGTGGACCGCAACAACGAACG
>BB1690	ATGACAGCCCTGACAATTTGCGCGCGGTGAACAGAGACTGCCATAGACGGATCACTATGCGTCAAATCGC
>BB1691	GCAATACCGTGCGCTGGTTAGCGAATTCGGTCTTACGCCTGTCGCTCAGGGAAAAGTGAAGGGTTCTGCC
>BB1692	TGTTCGCGGTGGCGCGAAAGAACGCCAAGAGTACGCTCGCCTCGGCAATCTTGTTGTACTGCCTGTGCTG
>BB1693	GGGCATCGAGCAGCAAATGATCGGGTTCCTGGTGTTCACACTGGGGCCATGGCTCAAGCGCATAGAGCAG
>BB1694	CAGAACGGACGATCAGCGTTTACGACGTGATTGGCTATGACTGGTGGACAGGCGAAGGCGTGACTGCCAA
>BB1695	GCACGCCGAAGACGCCGACAAGAAACTCCGTGCCCACCAGCAGATCTCCGAAGACTCCAAGAAGCAGGTA
>BB1696	TGCTGGAGGCGAAGGGCTTGGTCGACCTCTCGGGGATGGACGACGATGACCAGGAGAAGTCGCAATCTGC
>BB1697	ATCCGCTTACTGCGCCGCTCGACAGTATGGTGCTGGGTGTGATGCTGCTGCTCCAGGCCTCGTATCAAGC
>BB1698	AGCCCAACGCTGCTGGCATCCTGGCGTCTGATCTGGGACGGCCAGATCTTCAATATCCAGTCCGCCGAGA
>BB1699	AGATGGACCGCATCGAAGCGAGCCTGGCTCGTGTAGAGGGGAAGCTGGACATACTGCTGGAGGCTCTGGC
>BB1700	ATCTGCGGGACAGGGCCAAGGAGAACCTGCGGGCAACGATTGCGCAGAGCGGCGACGAATCCACCGGCTT
>BB1701	GCCTACCCCGTACATCACCTGGTTCACGGTCATCGATAACCCCTACGACCAGCTAAGCGGACCTCCTGAC
>BB1702	TTATCAAAACCCAGGGCACTCACCTGTTCGTGCTCAACACCCTGGCCACCCCGGATCCGGTCATCCTGAA
>BB1703	ACGGCAAGACGCACACGCTCCATTTCAAGGCGATCAGCCACGTCGAATTCAACAAGTGGGTTGCTGCGTT
>BB1704	CCAGAGCAGAGTGAACTGGGAGCTCTTCGGATGTCTGATCAATTCAGCGCTGCCGATCTACGCACTTTCG
>BB1705	TTTAACGGCAAGGAGAACCATCGCTATGTGTGTGGCTTGGTAAATGCGAAGAATGCATATGGCGCATATT
>BB1706	AACTGAGTTTCAAGGATCTAGCCGACAGCATTATTTCCGACATGGTCCGAATCGCCATTCAGCAGAGCAT
>BB1707	ACTACTCCGATTGTCACTCGCGACGTCATTGTTCATGTGGAGAGCGTGGCGCAGAAAAATGCATTCGATG
>BB1708	ATGGACTTGACGGGGCTGGAGATTACGAACTTTCGTGTCAGCGGTGATCTAGGCTTCAAGAACACCTTGA
>BB1709	ATTGGTCCGATCGATACCTGAACCGGCCCTATGTGCCGGAAGTTGGGGACTGCGCGTCATTCGCTGAGCT
>BB1710	ACGATGTTCTATCCGTCGACGACTTCCTCAATGACTCGAACCGCCAGTTCTATCACGTGGTGCCGCAGAT
>BB1711	TGACGCTGACAGTCCAGCCCAAGTCGACAAATTCGATCCTCGTCCTCAACTGCAACTTCTACGCAGGTAT
>BB1712	GTGAAAGAGATCACCGAGTTCCTCTTGTCTGTCTATCCGGGTCGCGAGTGGCAGTTGCCGCAAGACGGCG
>BB1713	CTTATATGCGCTGGATGGCGAGCATGCGGGAGAAAGGTTTTTTGGTGTGGGTCGCCGAGGCTCGGGCCAA
>BB1714	CTCTTGCAGAAGATCACCGAGGGGGCCATCGGTCCGGCTCTGGCCTTGCTGCCGACCACCATGGACACCT
>BB1715	GGATGTGCAAAACCAGGTTGCTGCTACTGATGATGATGGCGTTGCTGATCGCCTCAAGTCTGATTGGGTG
>BB1716	GGATGCAAACGGCTTTCATCCAGACCCTGAACAGAGAAGTCCCCATGATGACCATGGACAGCCTGGAAAC
>BB1717	GATGGGGAATGATCCCACCCGGGACCAGGCCGGAGAAGTTGGCAGAAGCCAGCAAGAAAAACACGTCCAA
>BB1718	ATGTCGAGCCACGTCTACAAGCAGATTGAGTTGGTGGGGTCGTCCACCGTGTCGTCCGATGATGCGATCG
>BB1719	TGGCCCCCGCCAACTTCGAGTTCGAGCATGTCAGCCTGGGCGACGTCCCGCTCTACAACCAGGACCATGA
>BB1720	ATGCTGGTGACCCGCCATATCTCGCCTGACCGCTACGGGGATTTCCTGGCGTGGATGCGCCAGGGAGAAA
>BB1721	TGCACGATCCCGAGGAAGAGCACGATTGCTTCTCCGACAACACGCACAATTCGCACTACTACAACCAGAT
>BB1722	AGCACGAGGTGCCGGGGCATTTGATGGATTTCGTGACCACCTATTCGACCAACCTTGCCGTGCCGCAGCG
>BB1723	ATGCTGCATGGATTGATACCGCATCGCTGGCGCCGAGCGGGCGCCGCGCTGGCGCTGGCCGCTGCCGCAG
>BB1724	ATTGCTCGAGAAAGTGGAACTCGATCCGGCGCTGCATCGGCTGTCGATCCGCCATCTGGCGGTGGCCGCC
>BB1725	TCGATGGCATCCACATCACCCTGCCCAACAGCACGGTCTGGAACGCCACCATCATCAATTACAGCCGCAA
>BB1726	ACGACTCGGTCAGCCTGCACCGGGAAATCGGCAGCTACCCCGTGCAGATCCTGGCCACTTACGCCGGCAA
>BB1727	AGCTGTTCAAGCAGCGCGCCGGCATCGACGTGCTGCACGTGCCGTACAAGGGCAGCGCACCGGCGGTCAC
>BB1728	CATGGGCTTTGGCGAATTGGTCCTGGTCGCCCCCCGTTTTCCCGACATGACCGCCCAGCCGGAGGCCGTG
>BB1729	AACTATATCCATGGCCTGCCCAATTACGCGGTCTCGATCGCCTTGCTGCATCGCCGCCAGGTGACGCAGG
>BB1730	TCGTCGGGCTGAGCCTGGCGCTGCTCATGCGCCTGGGCCTGCTGTCAGTGATGTCCTGGCTGGTCACGCT
>BB1731	TGATCGTCATCGGCGACTGGATCAACTTCGCGTCCAGTTCGGGCAAGGTGTTCGAGGTGGTCATCCAGTT
>BB1732	ACGAGGCGTCGGCCCTGCTTCTTCCGGGCGACATCTTTGACGCCTGGATCGGGGACGACGTCATCCGGGC
>BB1733	CGTCAAGCTGCACACCAACCAGGGCGACATCATCATCACCCTGAATGCCGAAAAGGCGCCCAAGAGCGTG
>BB1734	TATACAGTGACATGACGAACCAATTCCCGGAGCTGCCCGAACCCTGGAACAACCTGGCCGCCATCTATGC
>BB1735	CAATCCGCGCGAGGCCGAAATGCTGCGCTTTTTCATCGTGCGCAACCACTATCGCAGCCCGCAGAACTAT
>BB1736	ATGGCAGCCCTGGCGTACCGTGGCGACCTGGTATTTGTGGCGCAGTCTGGAACCGGCAGCGGTCCAGTAC
>BB1737	TGCGCGAAATCTTCACCGACTTCCATGAGTTGCACGGCGACCGCATGTACGCCGACGACCAGTCCATCGT
>BB1738	ATGGCGTGCGGCATATCCTGCTGGCGCATCACCGCAACGACCAGGCGGAGACCGTCCTGCTGCGCTTGCT
>BB1739	GAAGAAGAAATGCGTTCGGGCACGCTGATTACTTTTGAGGAAGACGAAAAAATGGAAGCCGCCGTTGTCT
>BB1740	TGGGCAAGTCGCGCAAGCACAGCTTTCTCAATGCCGGGCCCGAGCCCCTGTCGTTCTTCTGGATCCTCAT
>BB1741	GGTGACCGACCTGATCGACCTGCAGCAGACCCGCATTCTCAAGCCGGTTTCGTTCTCGCCCATCCAGTAG
>BB1742	GCCGCGCGGATTATGTGCAGGAAGCGGTTTCGGAGAACCTGGCGCTCAAGCGTACGCTGTTCGCCGAACT
>BB1743	CAGCTGATCGCGCTGGAGCTGGTGGTGACGCTGCTGCCCGCGCCGCTGGGGCGCGCGCTGCGCTTTGCCG
>BB1744	TATACCTTCGTGGTCAGCGTGTTCATTTACCGCGAAATCAAGTGGAAGGACCTGCCCGAGATCTTCTGGT
>BB1745	AACTGAGCCCCGACCAGACCGTGGCCGATGGCTTTGCCGAAGTGATCAAGTATTACTCGGTGACCGCCGC
>BB1746	TTCTTTCCCATTGTGCGCGGCGCCGATTACGTCGCCGCGCTGCTCGATTGGCTTGGACATCATTCCCTAT
>BB1747	AATCCCAAGACTTCATGGCTGGTGGCGCAAAGCGTGCTGGCCACGATCCGCCGCCATCTGGCGCGCTTTA
>BB1748	TTCCTGGGCTGCAAGTACGTCATCCCGATCATGCAGCGCCAGGGGGCCGGCGTGATCGTCAATACGGCGT
>BB1749	AATATCCACTATCACTACCGGCACAAGCACGAGTTGGTGGAAGACGTCACGATCGAGTATTGCCAGCGTA
>BB1750	ATTTCGGCCTGGTGCACGACATCACCCCGTCGGTGTCCACGCTCAATGAAGACCTGGGCCTGCAGCATGT
>BB1751	ATCGCAACAAGGTGCGCCCGGGCTTCAGCAGCGAATTCGGCGTCTCGCATTTCATTTACAGCTTCGTGCT
>BB1752	ACGATTACCTGGAGGGCTTCCCGACGCTGTTCGCGGAAATGGGGCGCATGGGCATCACCAGCGTCCACAA
>BB1753	CCGTGATGGTGGCGCAATACATAGAATTCGGTATCAGCGAGACCATGAACTGGGGCATCTCGACCGCCTT
>BB1754	ACCGCTCCTATCTGTCGTTCCCGGCCGAGTCATGGTCGTGGCAGCACTACCGCCAACTGGTGGACAGTCC
>BB1755	ATCTGCAATGGGAACTGCGCAAGCTGAACAAGGAGTCCGGCGCCTCGTTCCTGTACGTGACGCACGACCA
>BB1756	CAATCCTGCCCGCTGCCCATCGGATTCAATTACTCCATCTACAAGATGGACGAATACCGCTACCAGCCGC
>BB1757	TGTATTGCCATTCGGCCGGGCGGGTCCTGCTGTCCGGCTTCACCCCGGAACAATTGGAGAGCTATCTGCA
>BB1758	TCAAGCCCCGGCGCGAATTCATGATCGGGGCGCGCTGGGACAGCCAGTTTGGCTGTATCGTCATCGTTGG
>BB1759	CCTGTCATACCGAAGCAGTTCAACAAAGGAGAAACACCATGAAGTGGATAGCCTCCATGGCGCTGGCGTT
>BB1760	ATTCCTCTATATCTCGGGCATGACGGCGCTCAACGAACAGCGCGAGATCGTCGGCGTGGGCGATATCGCC
>BB1761	TCGAGGCCGTGTTCATGCGTCCGGTGTACGTGGACGAAACGGTGCAGTGCGTCTACCGGGTCGCGCAGAT
>BB1762	CACACGAAATGGATCGGCCCGGTCTGCCCCGGCGACACTTTCGTCGCCACGCTGAACGAACAGGGCGAGA
>BB1763	ATGACCCGACCCAGCGACATCAAGCCCCGCGAAGGGGACACGCCAGGCACCCCCTATGCCGCCTTCGTCG
>BB1764	CGGGTCGGCCAATGGGTGTTCTACCAGCGCAATGAGGCCTGCATCGCCGAGTTCCTCCAGACCATGCAGG
>BB1765	TCCACGTTGTTCCAACCGCTGAACGCCGGCAAATTGCGGCTCGCCAACCGCATCGTGATGGCGCCGTTGA
>BB1766	ATCGTGCGACCCTTGCTGGTCATCCTGACCTGGGTCGCGTTCAGCCTGTACATCCATCACTCGCTGGTCA
>BB1767	AGAGCGTGCTGTCCAGTTTCGTTTTCTATTACCCGTTCTTCATGTCGTATTTCTGGATCGTGGGCGGGCT
>BB1768	TACACCAAGGTGTTTCCCTTGCTGAAGAAATTCAACTATCCCGCGGTGGTCGCCGTCGTCACCAGCTGGA
>BB1769	TGGTCGCTCAACACCATGCTGTACACCAGCCCGATCTCGCACAACTACCGCCTGTTCTTCCACCAGTTCA
>BB1770	TGCCTACCTGCTGAACTGGGCCGCCGGGTTGATGGCCCTGATCGGCTGGGGCGACAGCCTGGTCCTGTAT
>BB1771	AGGAAATGGTGCCGTTTGCCGAGCAGATCACGCAAAGCACCTTCGGCGGGCTCAATCCCGCCGAGCGGGT
>BB1772	AGGCGCTGAAGCTGAAGAAAAAGCGCTGGGCCATCGTCTATCCGAACTACGAATACGGCCAATCGGCCGT
>BB1773	TATCTGGCCATGCTGACCCTGGCGTTCTCGCAGATCGTCTGGTCGGTGGTGTTCCAGTGGGACGACTTCA
>BB1774	ACCTTCGCGTCGCTGACGGTGGTCGAGAACGTGCAGATGGCGCTGCTGTCGCACCATCGGCGCATCTTTT
>BB1775	AGAACGTGCATTTCGCCGAACTGGTTTCCGATCGCGTCTATGTGCTGGAGAAGGGCCAGATCCGCTACAG
>BB1776	TCAACACCAATCTGCACAGCGCGCGCCCCGACAACCTGATCCAGGTCATCCTGCACGGCATCGTCGAGCC
>BB1777	ACTTCACGCTCGAGGTCAACGCCAGCCGCCACACGGTGACGGCGGACCCCGACACCCCGCTGCTTTACAT
>BB1778	CCTTCGACATGTGCGTCAAGTGGTGGTCGGACGATCGCCATATGATGGTTTACTTCGTCACCGGCAAGCG
>BB1779	GGTGGGACGCCATGATGCGGGGCGGCTGCCGGAGATCGTGGCGGGGCTGGATTACCGCGAGGCGGACGTG
>BB1780	ATGAGCAATTTTCGGTATGGCGGCAACGTGCAGGCCAACGGGATCCGGCAGCACTACCTGCGCTATGGGG
>BB1781	GGCGACATTTTGCTGCCGCAGAAGTCGTACGTGAGCGAGCCGATCGTGCTGACGGTGGAAAACGGCTACG
>BB1782	AACCTGTTCGACATGCGCCAGAAATACGCCGCCGTGATGACGCATGACGAGGCGCTGGCAAAGACAAAGT
>BB1783	TGCTGCGCGCTGCGGACGCCTTGCTGGTCACGCGCGCGCCGACGGCGGGGGCGCGGCCCGCGCCGGGGCA
>BB1784	ATGCGACGCCTGAGAACAATATTCATTCTGCTGGTTGCGGCCCTGTCCGTCCTGTGGCTGAGCCAGAACC
>BB1785	CCAGCGAACCCGGCTTCGACCGCTACGACACCGAGCAATTCAGCGTGGGCTGGCAGTTCGAGCACAAGTT
>BB1786	ATATGCTGATGTACCGGCTGTACCAGGCCTGGTCGCAGTCCAACCCGGTGTTCGTCCGCCTGTGCGAAGG
>BB1787	ACTTCTTTGCCCTCATGCTGGGCCGCGAAGTGGGCGAAGACGTCGAGGTGGTGGGGTACCGCGGATCGGG
>BB1788	TTCGTCAACTCGGGCGTGTGCGGACCGTCGCGCATGAGCTACTACACCGGCCGCTATCCCTCCAGCCACG
>BB1789	TCTACCATATCTTCGCCCTGACGGCGAACTGTCTGACCTTCCTGAAGATCGGCGCGAGCAACCTGCTGAT
>BB1790	GCAACATCGTCGGCTCGATGTATGGCGGATCGCTGTTCTCGGTGACCGACGGCGCGCACCCCACCATGCT
>BB1791	AAAAAGTCGCCGAGCAATGGAAAGTCTCGCGCGAGGACCAGGATGCCTTTTCGCTGTCCTCGCACCAGAA
>BB1792	CTGACCGGACCGAAGATCGGCCGTCCCAAGAGCGCCACCTACCGCACCGCAGACGTGGTGGGCCTCGACA
>BB1793	TCCAACAAGTTCGACATCAAGACCATCAACATCAACCCGTCGATCGCGTACAAGGTCAACGACCGCTTCT
>BB1794	CTGGACATGATGCTGACCGGACGCCGGGTCGACGCGCGCCGCGCCGCGGCGCTGGGCCTGGTCGACGCGC
>BB1795	ACGCCCATCATGCAGCGGCATGGACTGGGCCTGCACGACCTGGACCTGTGGGAAATCAACGAAGCCTTCG
>BB1796	ATCTGCCGCCGCAGGTATGGGCCTACATCAGGGAACAGGGTTTCCTGGGCATGATCATTCCGAAGGAATA
>BB1797	CCATCATGGGCACCGACACCCTGCGTTTCGTGACCGGCTGGACATTCGACCAGGCCGAACCGCCCGACAA
>BB1798	TGTTGCGACTCGGTCTCTGGCAAATCCTGAGCGAGCTCGACGACATTTGGGAAATACAGGGAATGGGGGT
>BB1799	ATGACGACCGTTCTCATCGAAGACTATGCGTTGTTGCGAATCGCCATCCAGCACGTGCTGGAGCATGGGC
>BB1800	GCGGTGGTGTCCAAGAGCGGCGAAATCATCTGGGCCGATCGGCTGCTGGTGCTGCTGGCGCGCGACGTGC
>BB1801	CGGGCCGGTCGACTGGGGCCATGATTCGTCCACGGCGTTCTGGATCGACCGCTATCGCGAGCAGGGCGGC
>BB1802	GCGCGGCCCGCGCGGCCGCCTGCGCGAGGAGTCCGAGTCGGGCGTGCGCGAGTTTCCTTCCCAGGAAAGC
>BB1803	TGGGTTTCATGGCCTGCGGGTTCCACCTGGCATTCATCGCTACCCATCTGCCCGCCTATCTGGCCGACAA
>BB1804	ACTTTTCCCGGTTCGTCGTGCCGTCCTGTCCGCGGTGCGGCGGCATCGTCAAGCCCGATGTGGTGTTCTT
>BB1805	GCTGCTCAACATGCTGGTCGATGCCGACCTGGCCTTTCTCATCGACCCCATCGACGGCACCCGCAACTAC
>BB1806	TGGATCGCGCCATCGACGGCATCCTGGCCTCCAAGTACCGCAACGCCGGCCAGACCTGCGTATGCGCCAA
>BB1807	ATTTTGCTAAGCTGCGGTGTGTACGGAAACGTTCTGCGTTTCCTGTATCCCCTGACCATCCCCGATGACC
>BB1808	AGTTCCGCTTCTCGGGCCGGCCGATTTCCTCGCTGCAAGGACTGGAGCCGGACGCGCCGGTGATCTACCT
>BB1809	ACGCCGCCGGGCTTTGTCTTCAATATCAAGGCGTTTCGCCTCTTCACGGGCCACCAGACGCCGCGCGCGG
>BB1810	CGGCCACCCACAACCGCTTCCCGCTCAAGGGCACCTGCCTGGCCATTTATTCGCGCGTGGTCAACAGCCA
>BB1811	ATTTACGGCATGAACTTCGAATACATGCCCGAACTGAAGGCGCCCTGGGGCTACCCGGTCACGCTGCTGG
>BB1812	AAGACCCTGACCGCGCAATGCTACGAGCGCGACCAGTTCGACCGCGACGTGTGCGCCCTGATCCTGCCCG
>BB1813	CTACTCGACCGACGAGACGCCGTACACCTACAACATCTACGAACCGCTGTACGGCTACCATTACCTGAAG
>BB1814	TCAGCCAGGACGCCATCGAGAAATGGAAGACCGAACGCGGCTACGACAAGCCGCTGTTTCTCAACACCCG
>BB1815	CATCATGACGCGCCACCTGCTGCCCAACGTCATGCACATCGTGCTGATCACCGTGGTGCTGGAGTTCTCC
>BB1816	CCCAGGTGCTGGAGCTGCTGGCCGGCATCCAGCGCGAGATGGGCATGGCGGTGCTGCTGATCACGCACGA
>BB1817	ATGCTGGATATAGACCGTATCTCACAGCAAGACCAACGAGTCTCCTCGGGCGACCCCCTAGGCCATGACC
>BB1818	TGTACGCCAAGACCAAGACCCACCACCGCCCGACCCGTTTCGCGGTTCCCCTGTTGACGGCCATCATGGT
>BB1819	AATTCGGCCTGGTCCTGTCCGGGGCCGGCCAATACAGCAGCGACATCCTGCCCAGTTCGGAACAGGTGTC
>BB1820	TGGCGTTCTCCGGCATGGCCTTCTGGTATGTGGGGCGCCAGGCGTTCAGCCTGGGGCGTTGCGTGGTGGC
>BB1821	TCGAATATGGCCTCATCGTGGGCCTGATCGCGGTTGTCATCATTGGCTCGGTGTCGCTGCTGGGCGAGAC
>BB1822	AAATTTGTTGAGGGAGCACGTGTGGTGGGCTGTTTATGTCGCCTTCAACTTGCTGGTCGTCTTTTACGAT
>BB1823	GGCCCGTGCAGCGGCATTGCGTTGGCGGCCGACCAGATCGAAGTGCTGGTGCGCTATCCCTACGCGCAGG
>BB1824	GCGCGCCTGGTTTCCCGATGTATTGAGTGCGCAAGCCATCGTGCAGATCGCGCAGGAGCCTACGACATGA
>BB1825	GTGCCCAAGCCGCGCGCGGCGGGCGGCGGGGGCGGACGCAGTATCGAGGTGGTGCGCGGCGGCGACGTGC
>BB1826	ATCATCGGGGCGTTCTTCCGCAACGTGCAGTATTCCCAGGAGGATCGCGAATTGGTGATCGTGGTCACGC
>BB1827	AGACACACGCTCGCGAATGGGCGGCTCTGGACAAGAGCGCCTGCTTTCTCTTCTGTTCCGGCGATAACGA
>BB1828	TTACCCTGGGCTCGTTCAACGAGGACATCTTCCGCCTGCTCAATGCGGCGGTGAAAGGCCGCTGCAACAT
>BB1829	TGTTCATCATCATCTTCAACAACCAGCTGTTCATGGGCATGTGGCACGACCCCATGGGCTTTCGACTGCT
>BB1830	GCCTGTCGGTGGACCAGAGCATGCATGTGCTGATCCAGGATTTCCGCTCCGTCATGCCGGTGCTCGGCGG
>BB1831	AACTGGCCAGCCAGGCGCGCCACGCCGGCGTGTCCGCGGCCGCCGCGGTGCCGGTGGCGCAGGCCGCCGG
>BB1832	TACCTGGAGAGTTTCAGCCAGCCCATTCCCCAGTGGTTCGGCGAGCGCATCGAGGACAACGTCGGTGGCT
>BB1833	ATCGAGAACATCGAGAATTATTCCAACGGCCTGACCGGTTTTCTGGGCGGGCTGAGCGCCAACACGCTGG
>BB1834	AGCGACCAGGCACCGGCTTGCGACGCTGTCGATGTGTATGTCTGGGAAGGCACTTCGGACATCGCCTTTC
>BB1835	TCACCTATTATGTCGCGCTTTTCCAACAAAAGGATTTCTGGCGCGTACTCAAGACCAAGTCGGTGAACCA
>BB1836	ATATAGACGCCATGGCACTCAAAGTATTCGATCTGCAGTGTGAGCAAGGCCACGTGTTCGAAGGCTGGTT
>BB1837	AGGTCATTCCCCTGGATGCCGCCATGGAATCGACCGATCCGCAGAACCAGGAGTGGCTGCACGACGCCAT
>BB1838	ACTATGCGTTCCCGACCAGCCAGTTGAAGTCGCAGGCCGACGTATTGCGTTTCGCCGCGAAGCTGGAGCA
>BB1839	TTCGCCTATACGCAAGCCATGAAAGACTCCGGCCTGACCTGGGACGCCGCCACGCTCGACCGCTTCCTGG
>BB1840	AACGCAAGGAATGCACGTACTCGTACTTCGGCGATCCGATGTACGTCTTCATGGACGAAGAGTACAACCA
>BB1841	GTCCAGCCGGTGTGGATCAACCTGGAATATCTCAGCGCCGAAGCCTGGGTGGAAACCTGCCACGGCCTGC
>BB1842	AGTCCGAGACACTGTCCGAATCGATGCAGATCGAAAAGAACGGCACCCGCCATGACGTAGTGCTGCTGGT
>BB1843	TGGGATTTATTGCTGGGCTGAAAATTCCGACAATAAGCCATCCCTATTTGCCGGAGGTCGCCATGCGCCT
>BB1844	TGCCGCACAATACGTTCGACACTCTCAAGACTTTCAAGATCGGCAAGAAAACCTGTCAGCTCTATTCGCT
>BB1845	AATGGGACGCCTACGGCCAATACCTGAACTACCATGAGGGCTGGACCGGCTATCGCAACCGCAGCTACGA
>BB1846	AGAAGAAGAACGCCTATGTCATGGACTTCTTCAACCAGTTCGACACCAGCATCTACGACCCCGTCAGCTA
>BB1847	GTGCGGACGCTTCCCGATCCTATAAGCCTGCACCCCAAGCCTATCTGCATGCCTGTGCATTGTTGGACGT
>BB1848	CATTGAAGGTCACACGGACTCCAAGGGCTCGGACTCCTATAACAAGGGCCTGTCATTGCGACGGGCCCAG
>BB1849	AATAAGAAACACCTGCTATTGAAAGATAGCAACGATGTACCGCTGACGAATCCCAAGGTACTGATACGGA
>BB1850	ATCGCGCAAATCGGCCACCAACTCGGTGCTCTGGTTCACCGGCGAAGATATCCCGTTCGTGCCCAACAAG
>BB1851	TTTTATTGTTGTTTCGGTATCAATATGGCCTATTTCCGTCGCTACACCACGCCCCATCCCTATGGGCAGA
>BB1852	AAATCGCCGACGTGCAGCTGTACCTGGTTGCGCTGGCCGATCAGCTTGGGCTGGACATCCCCGCCGCCGT
>BB1853	GTGGTGGACTGGGAGACGGTGGACAACCATATGGTGGATTTCCGCCAATCGGCCGATTTCCAGGAATGGC
>BB1854	TACGTGCGCGAAGGACTGGTAACCCATTGGCGCGTGCGTCCATGGACCACGGTGGTGGGCGAACAGGCCA
>BB1855	CAGTCCCAGGTCTTCTTCACCATCCTGATGTCCATGGCATTCACGGGCGAGCGCATGCGCCTGTGGCAGG
>BB1856	GCAGTCTGCACACCATCACCTTCTGGCTCAGCCTGGAGGCATTCCCGGTCGTGGTCGCGCTCACCTGGCT
>BB1857	TCCATCGCGACGGGGTCGAGGTATGGACCGATACGTCGCAATACTCGAAGACCAACGGTTTTGGCATGAC
>BB1858	GTGCTGGGGTTCGGCATGAATTTCGCGGTGCCGGTGGAAGACCAGAATTGCAGTCTGCGGCGCAACTTCG
>BB1859	AAATCCAGATGGGAGACCGCTCCACGGTCATCGTGCCCAATTCGGAGTTCATCACCAAGACGGTGCGCAA
>BB1860	TGATCAACCTGCTGTTCACGCCGGTCGTCAAGCGCTTTCGCGAACGCCATCCGCATATTCGCCTGAGCCT
>BB1861	ATCGGCGGTTCGGGGGACTTTGCGCGCAACGCGCACCTGTCCATCTTCGTGACCAAGTCCATGGCCAGGA
>BB1862	TGTTCGCAGCGCTTGCCTATTACTCGCCCGAGCACTTCAAGTGGCTGGGGCAATACATCGTTCCCCTGCT
>BB1863	GCACCACCCGGACATCGCCCTGGAGATCGAAACCTCGCAGCAGGTCGTGGACCTGCACCGCGAGGGCTTT
>BB1864	ACCTGAATGATTCGGGCTCCTATGTGGATGGCGTGGTCAAGTACAACCGTTTTCGGCATGGTTTCGATGT
>BB1865	GCATGCGCGCGCTCGAACAAGCCGAACTGCAACGCTACTGCGACAGCGGCGAACCCTACGGCAAGGCCGG
>BB1866	TGTGCTGCTGGCCGAACAGCTCTACCGTGCCTGGGCCATCATGACCAACCACCCCTATCACCGCGCCTGA
>BB1867	TCGACGCCCTCGAGGATGTCAAGGCGCAAGACATCAAGGTGTTCAACACCAGCGAGCTGACCAGTCTGTT
>BB1868	TTCCTCGGGCTGGACCAGGTACAACTGATACCGGCCGCCAACCCCTGGCAACGCCAACCCCTGAAGGCCT
>BB1869	GATTACTACCCGCGCTACAAGCAGTGGTGCGACGAATACTTCTTCCTCAAGCACCGCAACGAAACCCGCG
>BB1870	CCTTCTCCACGGGCATGAGTGGCAACCTTCAGAAACCCCGCAACATGAAACTCCTGGTAATCGGCTCGGG
>BB1871	TCAATGAAACCGAGCTCACCGGCGAAGACGCCGTCAAGATGCAGAAGCTGCTCGACGTCCTGGAAAGCCT
>BB1872	TTCAGGTGCTCGCCGAGGCGTTTTCCCGTATTGGCACGCCGGTTTTCATGGCTGATGTAAAGGGGGATCT
>BB1873	ACCTACTGGCAGAAAATCCAGGCGGTGTGCCGCAAGTACGACATCCTGGTCATCGCCGACGAAGTCATCA
>BB1874	ATTTTCCCGTGGTGCGACTGGAGGACGCGGGCATGGCGGTGCAGATGGCCGAGTACGCGGCGCATGCGCT
>BB1875	ACATCCCGGAAACCGCGCATACCTACGCGTGGTATGCCGAGACCATCGACAAGCAGTACGACGAAATCGC
>BB1876	ACCTTCGACGCGGCCTGCAAGTACATGCTGCAGTTCTATCCGGCGCCGTTCCTGAATGTGATGCGCTACA
>BB1877	TGACTACTGCCACCGCACTTTCGATCAACGGCCAACGCCTGTGGGACTCGCTCATGGAGCTGGCGAAAAT
>BB1878	CTCGAGGGCATACACAGCCACGAGTACCTGGACTATCTCGAGCACGCCTATACCCGCTGGCAGGCGATGC
>BB1879	ACCAGCCAGCTCACCCGCGGCGTTTCCTATACCCGCCCGGAGGGCGTGGAGCACAACGTGATCAACCCCA
>BB1880	GTTTCCGGCCGACATCTACCATGTGCCGTATCCGAACGCGCTGCACGGGGTATCCACCGATGACGCGCTG
>BB1881	AGGTGGTGGAGTACGGCACCCCCGCGCAGATTTTCGACCAGCCGCAGAACCCTTATACGCAGCAGTTGAT
>BB1882	CGCGCACCATGATCCGCGAGGCCTGGTGGATGAGCGTGTGGCCCGGTGTGGCCATCCTGCTGACCGTGCT
>BB1883	GTGCTGCAGTTCGACCTGGGGTTTTCCTACCGCAATCACGTGCCGGTGCTGGACCTGATCGTCGAGCGCC
>BB1884	TGAAACTCACACAACTCTTCAAACTGTCCGCAGCCGCCTTTACCCTGGCGGCGGCCCTTCCGCTGACGAA
>BB1885	ACCGGGTGCTGTACCTGGGCACCTTCTCCAAGACGCTGTTTCCCGGCATCCGCCTGGCCTACATGGTGCT
>BB1886	GCGTCCTATCCGGACGTGCGCTGGGACAAATACCACATCGACATCCTGTGCGCGCACTTCGTGCAGCACC
>BB1887	AGATCGTCACCGTGGCCTTCATGGTGTTCGCGCTGGTGTGCTTCATGCGCGCGGGCTTCAACACGCAGAC
>BB1888	TTGAATGAACCGGATTCACACCTCATGAGCCCCTCCCCGACCACCCACCCCGCCCGCAAACGCCTGCTGT
>BB1889	GTGGACGCCAACTACACGCTCACCCGCGAACACCTGCCGAAGAACTACATCTATCCCCCGCCCACCGGCG
>BB1890	ACGACAACGCCGGCTTTCTCATCAAGCTGGTGTCCAATTCGCTCAACCGGATGCTGGATCTGGAAATGGC
>BB1891	TGGTCATCGCGCTGGAACCCGTCTACGCCATCGGTTTTGCCTGGATCCTGTTCACCCAGGTGCCGACCCT
>BB1892	TGACAGGGTCTTTCTTCGTTTTTTGCTCCGCGCTCAGCTATTCTGTGTACCTGATCTGTTCGGGAGAGCT
>BB1893	ACGAACTGTTCGGCCTGGTGCTGAAGAAGAAGATCAAGGTACGCATCGACCAGCGCTACAGCCTGGCCCA
>BB1894	TACGCCACCGTGATCGTCTGTGAGATCGTCTTCGGGATCCTGGCCTCCATCATCGTGGCCTGGTTCTCGC
>BB1895	ATGCAGGCTCTTTGGATGTTGTTGGCGTCAGCCATGTTCGCCATCATGGGGTCGTTCGTGAAGCTGGCGA
>BB1896	ATCGTGCACCAATGCGGCTCGGGCATCACCGCCTGCCACAACCTGCTGGCCATGGAGATCGCCGGCCTGG
>BB1897	TGCTGGACCCGATCCGCCTGCACGTCGAGGCCAAGCGCTACCTGTGCTTCGTCGAACCTGCCTACGCGAC
>BB1898	TGATGCATGAGTACCTGTACTGCCTGCGAGAGCGGCAGCCCGTGCAGCTGATTGCACGATTTCTGGAACT
>BB1899	TGTCCCGGGGCAGCGACGCATTCCTGTCGATACGCAATCTGGTCAAGCACTATGGCGTCCATCGGGCGCT
>BB1900	TATGGCTTCTGGGGCATCGTGATCGGCGAAGCCTTCTACACCTTCCCGCACGCGCTGATGATCCTGCTGA
>BB1901	TCACCGCCATCTACGAACGCTTCCTGCCCATGCAGCTGGAGAAGGTGGCCGAATATTCGCAGCCCATACC
>BB1902	TCAACCCCCATCTGCCGGCCAATCTGTCCGAGCGCATGATCAAGAACGACTTCGTGTGGGCCGCGACCAA
>BB1903	AACGGCATTCACCTGCTGGTCAGCCCCACCCCCCATGGCGAGCTGATCATCGGCGATTCGCACCGCTATG
>BB1904	CCATGGACATCGCCATTCCCACGGTCAAGCGTTACATGCGGCAGGCCTATGTGGCGTGCCTGCACCTGAT
>BB1905	AATCCCGATGACGATGGCATCATGTCCTATGGCTACATGGACTGGTTTCCCGACGCAAACGGGCAGTTCA
>BB1906	ATATTTTGACGAAGCCCGCTTTGCGCGCGAGCAAGAACTCATTTTCAAGCAATCCTCGCTTTACGTCGGC
>BB1907	TGTCCGATTCGCGCGCGCTGGATCTGTACTTCTATGATTACTTCAGCGTCACCGTGCCCTTGATGTCGCT
>BB1908	AGGAACTCACCACGCAGATGAAAAACGAGCAGCCCGTGGTGAGCCAGCTCATCAAGCAGGCCAACATCGT
>BB1909	GTATCGGAATTTTATTTTGCTATCCGAAATCAACTATAAAAACGACGCCATCCCAATGCAACCTTTTTCG
>BB1910	TGGCCTCATCCAAGCAAGCCGATCCACAGACCGACGCCCGTCCCCTGCCGCAGGATTTCGAAACCGCGCT
>BB1911	ATCGACCTGCACAGCGTGGGCCGCATGCTCACGCGCGACGAACTGCAGACCATGCACAGCATGAAGACCG
>BB1912	AGAACCTGCGGGCGCTGCCGGGCTTGCAATTCCTGCACGTGGTCACCCGCAAAGGCCAGGGCTACAAGCT
>BB1913	ATTCTCCTATTGATCCCGCGATCGTGATGCCCGATGTGCAAAGCTCGACGGATACGCGGCACATCCCGAT
>BB1914	AGACATCCTCAAGGAGTCCATACATGCGTCACTACGAAGTAGTGTTCATCGTTCACCCCGACCAAAGCGA
>BB1915	TTCTCGAATGCGGTGCCATGCGCCACACTCCCGCCGGATTGCCTGCGTTGGAATTGCTGTTGGTCCACGA
>BB1916	GTTGAAGAGATCGACTACAAGGATCTCGACACGCTGCGTGACTTCGTGCAAGAAAACGGCAAGATCATCC
>BB1917	AGAAGTCGCAGGTGCGCATGCCCAATGGCCAGATCAAGGCCGTGGGCGAGTACCCTGTGCAAGCGGTGCT
>BB1918	CCTGCCATGGCGCGACGTACGGGCGTTTTTCCGGGTGGCCGAAACCCTGAGGTTACTATTGCATCCATGA
>BB1919	TTTCCAGGAAATCCAGCCGCTGCTGACCCAGGTGGTAGAACGGATCGACGAGCTGTATCACCGCGAAAGC
>BB1920	AGTGGGTCGACCAGGGATCCATCCTGCTGGTGGTCTACACCGCCTTCTCGGAAGCGGTCAACGAAGGCCT
>BB1921	AGTTCGACATCGTCGTGGCGCAATACCACGACCAGGGCCTGATACCCGTGAAGTACCTGGGGCTGGACCA
>BB1922	GCAGTTCCTGGTCAACCAGTTCGTGTATTTCGAAGGCCAGATGCCCCTGTACGCACAGGTGCGCGAAGTC
>BB1923	CGCGACTCGCTCAAATCGCACGAGAATTTCAAGACCAAGTACGAGCTGCCCTTCCCGCTGATCTCCGACG
>BB1924	CTGAATACCGTCACCGCCTATGGTGACGGCTACATCGAAGTCAACCAGGTCCGCTTTTCCCACGCCATCG
>BB1925	GAAGGTGGCCGTGTCCCCCGGGATCGGCTTCGGCGAGTATGGCGACGAGTACGTACGCTTCGCTCTTATC
>BB1926	ACCGCCAACCGCATCGAATGGGTGGCCGGCATCATCAACGGCACCACCAATTTCATCCTGTCCGAAATGC
>BB1927	ACGAGAACAACGTTCTCGAGGAGTTCTTCCGCACCGGCGTTTACCGCCCGCGCGGTCCCGAGCACACCTA
>BB1928	AACGAGGACACCGGCTTCTACGAGTACGAGAAGGACGGCCACAAGGTCCAGATGAACAAGGACGACGTCA
>BB1929	ACGCACGAATCGATGCGCATCCCCGAGGACACCAAGGAATTCGCCATCAACATGTCCAACATGCGCCACT
>BB1930	TTCATGGTGGTCGCGGTACGCGACTTCAACATGGGCGCGATGGAAAACAAGGGCTTGAACATCTTCAACG
>BB1931	GTATCTGGTGCAGGCAATATTCGACAATTTCCCGGGCAATAATGGCTCGGAACGCGAGATCGAGTATCCG
>BB1932	GTGAAAACTATGCTGTACTGCAGGCCAAGATAGAGAAAGAAATCACCAAACTCAAGCGCAAGGCGGAAGC
>BB1933	GAGAGTGGTTATGGCAAAATTCAGAGCTTTCTTTCAAATATTTCATCCCAATATGGAATATGGGTGGCGG
>BB1934	AGATATTCACGCACAAGGTCGATTACGCCGATCTGTATTTCCAGTACACCCGCAGCGAAGGCTGGAGTCT
>BB1935	CCAGGCCTTGACGTACGGGCAGAGCATCACCGACGGTTGCATCGACTGGGATGCTTCGGTGCAGGTGCTG
>BB1936	TATCGTATGCGGAGCTTCTGTATTCGCCTTCCGGCTGTATGAACAAGCATTGCTTCAAATTGGTCCATTC
>BB1937	TCATGCGCAGCCTCAAGCATGCCTTCGATCCGAACAACATCCTCAACCCGGGCAAGATCATCGCCTGGTA
>BB1938	TTGGAGGCACCGTGACCGGAGAGCACGGTGTGGGTATGGAGAAAATAAATCAAATGTGCGTGCAATTCTC
>BB1939	AAGATGGCCACTGCCTGCTGGACATGACCCCTTATCGCGGCATTGTCAGCTACCAGCCTTCGGAACTGGT
>BB1940	CTGGACCGCTGCCTGACCTGCCGCAATTGCGAAACGACCTGTCCATCGGGGGTGGAGTATGGGCGGCTGG
>BB1941	CCTGGGACTACACCCCTGCCCTGCCCGGTACCGGCGTCCATGGCACGCCGGACCCGCGCAGCCCGCAACG
>BB1942	AACTTCACCTACATGATCCAGTCCAAGGAAAAGGCTACCGGCGAACCCTTGAGCGTGATTCCCGAATACA
>BB1943	ATGCCTGGAGCCTGGAAGAAATCGCCCGCCATGCCTGCCTGAGCGTCAATACGCTGCAGCGTCATTTTCG
>BB1944	ATGATTTCGTTGAACCTGGTTACGCTGTTCTACCTGATCGCCTCGGTCTGCTTCATCCAGGCGCTCAAGG
>BB1945	TGATCATCTTCGTGCTGGCCATCTATGTCGGCTACCACGTGGTCTGGAATGTCACCCCCGCGCTGCATAC
>BB1946	TACCTAAAGAAACCCGGGATGGGGAAACCCGCGTCGCGGCAACGCCAGAGACCGTCAAGAAGTACATAGG
>BB1947	ATGTTTATTACCCAGCCTCTGTCCTACCGACTCGACCTGCCGACCGAATATCCCCACGCGCAATCGTCCG
>BB1948	GCCAGGTCGACGTGCTGTATGACAACCTGCCGTCGTCGCTGCCGCACGTGCAGTCGGGCGCCCTGGTGCC
>BB1949	TGAGCAAACAGGTGAAACATCTTGAGGAGTTTGTCGGCGTCGAACTATTCCTGCGGATCAGGCAAGGCCT
>BB1950	ACCTGGTTGGCGTCGAGTTCGAGTACGTCAATTTTGCCGCCGAATACAAGGACCGGGTGTTCGCCGAGTT
>BB1951	CGCCTGGCTGTCGTTGTTCTTCGCCCTGTTCGTGGGTTATTCGGGCTGGAACATGCTGCGCAGCAAGAAA
>BB1952	TGAAACTGATCGGCTCACTTACCAGTCCTTACGTCCGCAAAGTGCGGGTCGTTATGGCAGAAAAGAAGCT
>BB1953	GGCTTACAACCGCTTCCTTCTTACACCGACATGCAGATTGCCGACCAGCTTACCCAACTCAATGCTCTTT
>BB1954	GGCCCAGTTCGCCAAGCCCCAGGACGCGATCAAATACCGCCAATCGGCCCTCACGCTGATGGCATCGCAC
>BB1955	ATGCAGCCAACCGCAACCTCCGTTCGCATCTGGGACTTGCCCACGCGACTGTTTCATTGGGCCTTTGCGG
>BB1956	TGAACCAACTGTTTGACACCAACCACCTGATCCGCCGTCCCGCGCAAACCAAGCTGGACGACACTCCCAT
>BB1957	ATGGCAACAAAGTGCCTGCTCCAGGGGAGTTTTCCGGATGCCAGCCCGATAATGCCGGCAATGCGCAGTG
>BB1958	ATACCTTCCAGTTCCTGATCGGCTTCGGCGTCATGCTGTACCTGCTGTTCTTCCTGTTGCGCGATGGTTC
>BB1959	GCCTACGATTTCTTCGTCTGGAAAGGCGTGGAGCCCGACATGCATCCGTACGGGTCTTGTTACCACGACC
>BB1960	ACCAGTTGATGTTCGGCCTGTCGGTCGGCAAGCCATGGGACGAGCTGCCCCCCATACGCAAATCCGAATT
>BB1961	AAGCCGATACGCGCGCCTGCCGCGCCCTGGCTGCCGCGCTGCGCGCACGCGACCCCAGCACTGCCATACA
>BB1962	TCAACATCAATTCGCTAGCAGCCCTGGGCCTCATGGAGGAGATCTTCGCCAACTACCACGCCTATCGCGT
>BB1963	TGGAAAACCAGGAAATCATGGTGGCTTTCGCACAAGCCATCCAGCAGGTCACTGCCAAGGTCAGCGCACT
>BB1964	CCTGGCTGGACGATCTGCCGGGTCTGGCTGGACGGAAGCTACCAGTACGAACTGTGGTTCAGCCGCGGCG
>BB1965	GATCGATGCCGAAAGGAGGTGCGGATTGATGAAGACGGAACAGAAACGCGGCTTTCTGGACAGGTTCTTT
>BB1966	ACGCCGGTGAAGGCTTTGCCTTCGACAACGAAACCCCGGCGCACGAGGTACTGCTCAGACCGTTTCACCT
>BB1967	GCGCCTTCAACCTGAACCTGTTGCGGCACGTCAACTCCGTACTCGGCAGCGATTTCGACGTACGCGACTG
>BB1968	TCGGCGACGGCTTTCGCGAAGAGGCAATCAGTATCCTGTACGGCGACCCGGATCGTACGGGCCGGCGGAT
>BB1969	AGCAACATGGATTGGCGCAGTTTTGCATTGAACTACGAGCTCAACGCGGTCATCGTCGGGGCCCGCTTCG
>BB1970	TTTCCGAGGAAGCCTTCGTCAAGAACGCCTGTACGCCGCAGGTGAAGATGATAGAAATCAAGCTGTCGCA
>BB1971	CAGCGCCCTGTCCCTTTTCTTACACCCCCTCCGGGATGTCATCATGAGTATCAATACCTCCACCCTCGAC
>BB1972	TTCGCGGTGTTCGACATGCCGCCCTTGTGGGCCTGGTGCGCGGTGCTGATGGCCGCCCTGCCCATAGGCA
>BB1973	TTTACGAAGCGCACGGTTTCCAGGCCGAAGGCGACGAGTTCGTCGAGGCGGGCATCGCGCATGTCGCGAT
>BB1974	CTGTGCGCGCTGATACCCGCGCTCTCGTGCCGTACCCGCGTGTTGTTTTTGCAACATCCGGCGGAAGCGC
>BB1975	AACAGATCGTGCCCATGGTGCGCAACGATGCCCACAAGCTGATCGAAGAATGCATGCTGGCGGCCAACAC
>BB1976	ACACCGTTCCCTACCTGACCGTAACCAACCTCGCGCGCACCATGCGCGAGCTGAAAGAACGCGATGTCTG
>BB1977	ATATCTACGAGTCGTATCGCAAGGGAGCGCCCACCGGTTGGGGGCTGACCCAGATCAAGAAGAAAGGGCT
>BB1978	ATGGATGTGGCGATCCAGCGCCTGAACCAGGATACGCCGGGCCACGCTTCGATCGTGCAGCTGACCGGCG
>BB1979	AAACGATCAAGATCAAAAAGGCCAAGGTGCCGAAGTTCCGTCCGGGCAAGGCGCTGAAAGACGCCGTCAA
>BB1980	AACCCAAGCCCAAGCCGCAACCCAAACCCGAGGTCCCCCCGGAGCCCAAGAAGATCGAGACGCCGCCTGC
>BB1981	AAAGCGACTTCGTGGGCAAGACGCTGTTCATCATCCTGATCGTCATGTCGCTGGTCACCTGGTACCTGAT
>BB1982	TTTCGGCAGCTTCGACAACAAGGGCTCGGGCAGCCACACCGTGTCGGAGATCAACATGGTGCCGCTGATC
>BB1983	AGATCGTCAATTCCCTGTCTGCCTGGGATGCCGATTTCAGCGAGAATGCCGTCGAGGTGTATGTCTACCG
>BB1984	TGGAAGACTTCTTCTGGCTGATGGTGGTGGGCCAGATCGTCCTGATCGCCCTGTTCACCGGCGTCATCAT
>BB1985	TCCTGTCGATCCGGGTGGCCGATGTGCCCTACGTCTCGGAGGACGAGCGCTTCGAGATGCACAAGATCAG
>BB1986	GACTACAAGATGTCGGCCGAGAAAGCCTACTCGACCGACTCCAACATGCTCGGCGCCACCCACGAGGCCA
>BB1987	ACCCGCGTCTCCTTCGAGGCCGGCATGTACCAGATGGGCGGCTCGGTCATCAACCTGACGTCCAACGACT
>BB1988	CGCTACTACGGCTACAAGCAAGGCAATACGCACGCCCACATCATCACCATGGATTCGTCCTGGCATGGCC
>BB1989	ATGGCAACTCGCGTCAAACAATTCGTTATCCACGGCGTCACCGAAAGCGGTGTCCGTTTTCGCCCGAGCG
>BB1990	ATCGACGTGCCCAGCCGCATCGCGCGGCGCCTGGTCGCGCCCGCCCTGCCCGCCCTGCTGCGCCGCCATC
>BB1991	CGATGGACACGCCCTTCTTCTACGGCCAGGAAAGCCCCGAAGCGGTGGCCTATCACCAGAGCGCCGCCGC
>BB1992	GATGGAAAACCTGATGCTGGACAACCTGGCCTCGTTCTTCAAGACCGGCGGCGTCATCACCCCCGTATAG
>BB1993	ACCTTCGCCATCAATGAAGCGCTGTACAAGAAGCTGGCCTACAACCCCAGCAAGGACTTCTCGTACCTGA
>BB1994	AATACCCTCGAACCGTTCAAGGCTTTCATGGCCGACGAAGCCCGCAAGCGGGCCCAGGTCGTCCGGCAAT
>BB1995	TGATGTACGGCGGCAATGCCAACTTCTACCACGTGCAGGTCAGCGAGTACGCGCAGTTGCTGGACTTCCT
>BB1996	AACGATTTCTACCTCGGCGTGCTGGAAACCATACACGAGTCGATCAGCGGCTTCATGCGCCTGACCCTGA
>BB1997	TGCCCGAGAGCGGTATGGAAGCGGACATGGTTGCGATAGGCCGGGTGCGGGAGCAGATCGATCGCGTCCT
>BB1998	GGTGATTGCCATCATCAACACCTGGAGCGACATCAATCCCTGTCACAGCCATTTCAAGCAGCGTGTCGAA
>BB1999	GTTCGAACGCCATCAACTACGCGCTCTACCAGAGCATGCCTTATCGCAACAGCGATTTCGCCCATATATC
>BB2000	CTGGGCCATCTTGGCAACCCCGGGCATCCTGAGGTGCAGGAAGCCATCCGCCATCTGCACGGCAGGGTGG
>BB2001	AACGCTGCGTAAAGCCACGAGCGTGATTGACAGCGTGGCTGACAAGAACATCATCCACAAGAACAAGGCT
>BB2002	CCTGCCGGTCTCGGGAACCTTCCCTCTGGACGACAGTGATGCTACGCTTGTGGCCTTGCAAGCCAGCGTG
>BB2003	TGCTTTGGTACCCTGGCTTTTATGGCATTGCTACGCTCGGCGGCTACCGTCAGCAGTTTCACCCTGCTGT
>BB2004	ACCCGCTGGACCTGTTCCAGAAAGTGGTCTCCATCAATCTGATCGGCAGCTTCAACATGATGCGCCTGGC
>BB2005	GCAAAGGCACCCAAGCCGCCTTTCTCACCCAACACTACGGCATCCCGCAGATATCCACCGGTGACATGCT
>BB2006	ATCACATCGGCATCTATGCCTATCGCGTGGCCTTCCTGCGCCGTTTCCCGGCCCTGTCGCAGGGACAGCT
[truncated: 2,977 more rows]

## Sheet: Table S3
Table S3. Fold-Change expression values from a direct comparison between the transcriptional profile of B. bronchiseptica RB50 and RB54.
DNA microarray analysis was used to measure mRNA levels present in B. bronchiseptica RB50 compared to mRNA levels present in B. bronchiseptica RB54.
Differences in mRNA levels are listed as mean fold-changes + standard error. Fold-changes were calculated by averaging the data from three biological sample sets.
The fluorescent labels were exchanged in dye-swap experiments performed on all three biological replicates.
ORF, Name, Product, Function, and General Category headings were parsed from both Sanger annotation files [1] and Cummings et al. [15].
Genes identified as Bvg regulated were assessed by using the significant analysis of microarrays (SAM) program [30].
A one-class unpaired SAM analysis using a false discovery rate of 0.063% (<0.1%) was preformed and the Score(d), q-value, and localdr(%) columns are given.
					54v50		50v54 (dye swap)
					Bvg+ (positive)		Bvg+ (negative)
					Bvg- (negative)		Bvg- (positive)		Bvg
ORF	Name	Product	Function	General Category	Fold-Change	SEM	Fold-Change	SEM	Regulated	Score(d)	q-value(%)	localfdr(%)
16S_RNA					1	0.136241	1	0.0323265
23S_RNA					1.2957	0.206053	-1.08763	0.0285155
BB0001	gidA	glucose inhibited division protein A			-1.69268	0.279177	2.35273	0.138105
BB0002	gidB	glucose inhibited division protein B		cell cycle	-1.05984	0.428536	1.65907	0.019
BB0003	parA, soj	ParA family protein			-1.49934	0.0549712	1.3227	0.0147818
BB0004		Putative acetyltransferase, GnaT family	N-acetyltransferase activity		-1.17522	0.145832	1.62945	0.089982
BB0005	parB	probable chromosome partitioning protein ParB	DNA binding	plasmid partitioning (sensu Bacteria)	1.00204	0.0980472	-1.19623	0.0210159
BB0006	ansB	L-asparaginase II precursor	asparaginase activity	asparagine metabolism	-1.21075	0.0781567	1.48032	0.0923988
BB0008	secE, prlG	preprotein translocase SecE subunit	protein translocase activity	protein targeting	-1.7022	0.0679685	1.30634	0.0199156
BB0009	nusG	transcription antitermination protein NusG	transcriptional elongation regulator activity	regulation of transcription, DNA-dependent	1.45667	0.129583	-2.10554	0.0178518	positive	7.30303	0	2.63771
BB0010	rplK, relC	50S ribosomal protein L11	structural constituent of ribosome	translation	1.77358	0.0686406	-1.66943	0.00255495	positive	14.5757	0	0
BB0011	rplA	50S ribosomal protein L1	RNA binding	translation	1.83861	0.0747653	-1.74864	0.00964477	positive	10.7407	0	0
BB0012	rplJ	50S ribosomal protein L10	structural constituent of ribosome	translation	1.06286	0.0486538	1.36587	0.0322444
BB0013	rplL	50S ribosomal protein L7	structural constituent of ribosome	translation	-1.45894	0.0679277	1.52392	0.0874004
BB0014	rpoB, groN, nitB, rif, ron, stl, stv, tabD	DNA-directed RNA polymerase beta chain	transcription, DNA-dependent	Global Regulatory Functions	1.06809	0.0987348	1.21852	0.0578355
BB0015	rpoC, tabB	DNA-directed RNA polymerase beta' chain	transcription, DNA-dependent	Global Regulatory Functions	1.5345	0.207361	-1.42104	0.0516309	positive	6.54238	0	4.37723
BB0016		putative lipoprotein		Periplasmic/ Exported/ Lipoprotein	ND	ND	1.63158	0.0976024
BB0017		putative membrane protein	protein kinase activity	protein amino acid phosphorylation	-1.92921	0.0801433	2.54495	0.0732349	negative	-2.75599	0	19.4496
BB0018		probable two-component sensor protein	two-component sensor molecule activity	Global Regulatory Functions	-1.72716	0.0884689	2.96093	0.100372
BB0019		putative peptidoglycan binding protein		cell wall catabolism	-1.77447	0.0760333	2.08223	0.0608075	negative	-2.33388	0.0184158	21.257
BB0020		probable two-component response regulator	two-component response regulator activity	Global Regulatory Functions	-2.80281	0.0528014	4.79779	0.185521	negative	-6.31681	0	5.41987
BB0021		Two-component response regulator	two-component response regulator activity	Global Regulatory Functions	1.25245	0.314466	-1.39517	0.0510978
BB0022		putative metal transporter	cation transporter activity	transport	-2.85338	0.339283	2.03749	0.604255
BB0023		conserved hypothetical protein		Conserved in organism other than E. coli	1.05902	0.028161	1.34134	0.0759185
BB0024	rpsL	30S ribosomal protein S12	structural constituent of ribosome	translation	1.67065	0.162651	-1.2007	0.035165
BB0025	rpsG	30S ribosomal protein S7	structural constituent of ribosome	translation	1.35905	0.0624019	-1.07816	0.0157455
BB0026	fusA, fus, far1	elongation factor G	translation elongation factor activity	translation	1.4548	0.123128	1.14597	0.0378029
BB0027	tuf, tufA, tufB	elongation factor Tu			-1.07232	0.0481883	1.27092	0.0202195
BB0028	rpsJ, nusE	30S ribosomal protein S10	tRNA binding	translation	-1.44381	0.0252275	1.46748	0.0238966
BB0029	rplC	50S ribosomal protein L3	structural constituent of ribosome	translation	-1.25694	0.0564181	1.44221	0.0215645
BB0030	rplD	50S ribosomal protein L4	structural constituent of ribosome	translation	-1.31493	0.0560726	1.51015	0.0119262
BB0031	rplW	50S ribosomal protein L23	RNA binding	translation	-1.30844	0.0660681	1.5153	0.0142947
BB0032	rplB	50S ribosomal protein L2	structural constituent of ribosome	translation	-1.30693	0.0475372	1.57187	0.0242188
BB0033	rpsS	30S ribosomal protein S19	structural constituent of ribosome	translation	-1.5646	0.0931349	1.98509	0.0480519
BB0034	rplV	50S ribosomal protein L22	structural constituent of ribosome	translation	-1.95097	0.0514355	2.45808	0.048892	negative	-3.76841	0	14.9346
BB0035	rpsC	30S ribosomal protein S3	nucleic acid binding	translation	-2.81374	0.0181428	3.28086	0.152305	negative	-11.1329	0	0
BB0036	rplP	50S ribosomal protein L16	structural constituent of ribosome	translation	-2.10477	0.0556792	2.09341	0.034002	negative	-3.5528	0	15.8905
BB0037	rpmC	50S ribosomal protein L29	structural constituent of ribosome	translation	-3.56775	0.0289628	4.03563	0.165334	negative	-8.42935	0	0.98886
BB0038	rpsQ	30S ribosomal protein S17	structural constituent of ribosome	translation	-6.86983	0.0166175	8.37013	0.534551	negative	-13.4899	0	0
BB0039		putative hydrolase	hydrolase activity		ND	ND	1.05323	0.0725282
BB0040		putative aldehyde dehydrogenase	oxidoreductase activity	metabolism	-1.0343	0.0857934	1.66156	0.0674807
BB0041	rplN	50S ribosomal protein L14	structural constituent of ribosome	translation	-1.11454	0.176035	1.54867	0.0705691
BB0042	rplX	50S ribosomal protein L24	structural constituent of ribosome	translation	-1.17923	0.0908411	1.64519	0.108003
BB0043	rplE	50S ribosomal protein L5	structural constituent of ribosome	translation	-1.63194	0.0333487	1.37572	0.0243065
BB0044	rpsN	30S ribosomal protein S14	structural constituent of ribosome	translation	-1.64749	0.0944334	2.51843	0.0914765
BB0045	rpsH	30S ribosomal protein S8	structural constituent of ribosome	translation	-1.24964	0.116203	1.64809	0.0330002
BB0046	rplF	50S ribosomal protein L6	structural constituent of ribosome	translation	1.32381	0.149144	1.17191	0.0513249
BB0047	rplR	50S ribosomal protein L18	structural constituent of ribosome	translation	-1.31981	0.0610944	1.79246	0.0253257
BB0048	rpsE	30S ribosomal protein S5	structural constituent of ribosome	translation	-1.02561	0.0799036	1.19379	0.0687034
BB0049	rpmD	50S ribosomal protein L30	structural constituent of ribosome	translation	1.27933	0.15755	1.02775	0.0304918
BB0050	rplO	50S ribosomal protein L15	structural constituent of ribosome	translation	-1.46657	0.0877542	2.17171	0.0467679
BB0051	secY, prlA	preprotein translocase SecY subunit	protein translocase activity	protein secretion	-1.38666	0.025324	1.66446	0.0170689
BB0052	infA	translation initiation factor IF-1	RNA binding	translation	-1.24837	0.0626749	1.76906	0.170269
BB0053	rpmJ	50S ribosomal protein l36	structural constituent of ribosome	translation	-1.21714	0.0485054	1.39706	0.034282
BB0054	rpsM	30S ribosomal protein S13	RNA binding	translation	-1.17301	0.0502493	1.51616	0.034531
BB0055	rpsK	30S ribosomal protein S11	structural constituent of ribosome	translation	-1.27339	0.0704442	1.47639	0.00646572
BB0056	rpsD, ramA	30S ribosomal protein S4	structural constituent of ribosome	translation	-1.87519	0.024996	2.18973	0.0315035	negative	-4.04062	0	13.747
BB0057	rpoA	DNA-directed RNA polymerase alpha chain	transcription, DNA-dependent	Global Regulatory Functions	-1.08949	0.0623484	1.38484	0.0262506
BB0058		50S ribosomal protein L17	structural constituent of ribosome	translation	-1.76943	0.0350553	2.37117	0.0869966	negative	-3.32734	0	16.8993
BB0059		histidine triad protein			-1.41133	0.0292191	1.79557	0.0119382
BB0060	cutA, cycY, cutA1	putative periplasmic divalent cation toleranceprotein		Periplasmic/ Exported/ Lipoprotein	-1.62449	0.0326639	1.99876	0.0257449	negative	-2.33905	0.0184158	21.2355
BB0061		thiol:disulfide interchange protein	electron transporter activity	electron transport	-1.78566	0.030577	2.04536	0.0472096	negative	-3.59548	0	15.7005
BB0062		putative membrane protein		Cell envelope	-1.68584	0.0634585	2.08927	0.0598419
BB0063	hemB	putative delta-aminolevulinic acid dehydratase	porphobilinogen synthase activity	heme biosynthesis	-1.7371	0.0388126	2.14064	0.0542581	negative	-2.89922	0	18.8166
BB0064		putative GTP-binding protein			-1.45558	0.0387002	1.64167	0.0448429
BB0065		putative cytochrome C precursor	electron transporter activity	electron transport	-1.87124	0.0843459	2.5495	0.0629175	negative	-2.4146	0	20.92
BB0066		putative membrane protein		Cell envelope	-1.71462	0.127697	2.52817	0.0576449
BB0067		putative cytochrome c asssembly protein		cytochrome c oxidase biogenesis	-2.95545	0.0652314	3.86868	0.115588	negative	-5.14203	0	9.29313
BB0068	lysA	diaminopimelate decarboxylase	diaminopimelate decarboxylase activity	lysine biosynthesis via diaminopimelate	-1.44834	0.0615352	2.07415	0.0751624
BB0069	cyaY	conserved hypothetical protein		Conserved in organism other than E. coli	-1.87107	0.0232659	2.2993	0.0385959	negative	-4.76986	0	10.7236
BB0070		penicillin-binding protein 1A	penicillin binding	peptidoglycan biosynthesis	-2.16646	0.0480664	2.46437	0.0282913	negative	-4.11797	0	13.4145
BB0071	aroK	shikimate kinase I	amino acid biosynthesis	metabolism	-2.32543	0.0187805	3.10998	0.0503578	negative	-8.25703	0	1.23787
BB0072	aroB	3-dehydroquinate synthase	aromatic amino acid family biosynthesis, shikimate pathway	metabolism	-1.43359	0.0467223	1.71189	0.0343712
BB0073		putative phosphohydrolase	magnesium ion binding	GTP metabolism	-1.84919	0.0247811	1.84859	0.0421162
BB0074		putative glutathione S-transferase	transferase activity		1.24757	0.0922855	-1.10506	0.028789
BB0075	uvrA	excinuclease ABC subunit A	ATP-binding cassette (ABC) transporter activity	nucleotide-excision repair	-1.27888	0.0345135	1.58285	0.00819797
BB0076		putative transport protein	transporter activity	transport	-1.41647	0.0279662	1.4899	0.0499635
BB0077	ssb	single-strand binding protein	single-stranded DNA binding	DNA replication	-1.29416	0.0278388	1.47017	0.044485
BB0078	bfrC	ferric siderophore receptor	receptor activity	transport	-1.29034	0.032295	1.36104	0.0158266
BB0079		conserved hypothetical protein		Conserved in organism other than E. coli	-1.31994	0.0299991	1.44408	0.0161503
BB0080		putative aldolase	aldolase activity	metabolism	-1.21447	0.0200535	1.53252	0.0401412
BB0081		putative exported protein		Periplasmic/ Exported/ Lipoprotein	-1.32219	0.446973	1.66839	0.037225
BB0082		GntR family regulatory proteins	transcription factor activity	Global Regulatory Functions	-1.52979	0.0437052	2.14987	0.0740752
BB0083		transcriptional regulator	transcription factor activity	Global Regulatory Functions	-1.19748	0.0449466	1.77734	0.0223881
BB0084		putative chlorohydrolase	hydrolase activity		-1.20025	ND	1.60059	0.109627
BB0085		putative exported protein		Periplasmic/ Exported/ Lipoprotein	-1.23085	0.0408599	1.57961	0.0319955
BB0086		putative glycosyl transferases	transferase activity	biosynthesis	ND	ND	5.15058	0.380532
BB0087		hypothetical protein		Unknown proteins, no known homologs	-1.74342	0.0316591	2.10439	0.0524437	negative	-3.33232	0	16.8769
BB0088		LysR family regulatory protein	transcription factor activity	Global Regulatory Functions	-1.57372	0.145718	2.03616	0.134213
BB0089		periplasmic solute-binding protein		transport	-2.31635	0.0212512	2.47577	0.0472401	negative	-7.71717	0	2.13853
BB0090		ABC transport system permease protein	transporter activity	transport	-2.28868	0.0172828	2.55261	0.0557462	negative	-8.31871	0	1.14668
BB0091		ABC transporter ATP-binding protein	ATP-binding cassette (ABC) transporter activity	transport	1.06716	0.165848	1.29681	0.0870447
BB0092		conserved hypothetical protein		Conserved in organism other than E. coli	3.27041	0.735472	-2.04165	0.0259595	positive	7.86148	0	1.61854
BB0093		putative exported protein		Periplasmic/ Exported/ Lipoprotein	1.02465	ND	ND	ND
BB0094		TetR-family transcriptional regulator	transcription factor activity	Global Regulatory Functions	4.53882	0.556582	-4.07943	0.0114471	positive	14.8267	0	0
BB0095	glcB, glc	malate synthase G	glyoxylate cycle	metabolism	-2.05732	0.12676	ND	ND
BB0096	glcC	GntR-family transcriptional regulator	transcription factor activity	regulation of transcription, DNA-dependent	-1.62206	0.0875774	ND	ND
BB0097		putative dehydrogenase		metabolism	1.07668	0.124	ND	ND
BB0098		Putative exported protein		Periplasmic/ Exported/ Lipoprotein	-1.42865	0.157032	1.03625	0.0200371
BB0099		UbiA prenyltransferase family protein	prenyltransferase activity	biosynthesis	-2.21777	0.156942	3.09951	0.10374	negative	-2.55214	0	20.3355
BB0100		putative aminotransferase	alanine-glyoxylate transaminase activity	biosynthesis	-2.0968	0.028398	1.86185	0.0183566	negative	-5.3622	0	8.48975
BB0101		conserved hypothetical protein		Conserved in organism other than E. coli	-1.16609	0.0375195	1.17668	0.0184668
BB0102		putative dihydrodipicolinate synthase			-1.35079	0.0370959	1.45505	0.0227774
BB0103		putative desaturase	catalytic activity	metabolism	-1.14355	0.126024	1.0203	0.016429
BB0105		putative fatty acid desaturase	oxidoreductase activity		-1.03584	0.01	-1.45509	0.0148586
BB0106		conserved hypothetical protein		Conserved in organism other than E. coli	-1.01088	ND	-1.32783	ND
BB0107		conserved hypothetical protein		Conserved in organism other than E. coli	1.02682	0.494975	-1.27725	0.0263502
BB0108		probable amino acid permease	amino acid-polyamine transporter activity	transport	-2.83681	0.0931431	2.24091	0.188792	negative	-5.0238	0	9.73809
BB0109		Putative methyltransferase	S-adenosylmethionine-dependent methyltransferase activity		-1.12676	0.186656	1.13385	0.0386164
BB0110		putative adhesin		cell adhesion	8.57848	1.21175	-4.09847	0.0281501	positive	6.71625	0	3.94243
BB0111		putative dehydrogenase	oxidoreductase activity, acting on CH-OH group of donors	metabolism	1.21084	0.084384	1.08143	0.0812216
BB0112		putative membrane protein		Cell envelope	-1.09641	0.368215	1.34124	0.0205
BB0113		conserved hypothetical protein		Conserved in organism other than E. coli	-1.31687	0.0517412	1.41404	0.0369475
BB0114		putative membrane protein		Cell envelope	-1.64662	0.0163954	1.715	0.0254477
BB0115	aspS, tls	aspartyl-tRNA synthetase	magnesium ion binding	translation	-1.23893	0.0453008	1.49524	0.0151056
BB0116		putative endonuclease	endonuclease activity		1.14661	0.0963577	1.20153	0.0226961
BB0117		putative phospholipase	catalytic activity	metabolism	1.19277	0.227661	-1.2837	0.00913395
BB0118		putative membrane protein		Cell envelope	-3.02953	0.121621	4.37697	0.286117	negative	-4.5403	0	11.6466
BB0119		putative membrane protein	transporter activity	transport	-14.2506	0.00480869	23.6821	0.757743	negative	-28.4096	0	0.0231736
BB0120		putative membrane protein		Cell envelope	-2.87246	0.0586545	4.30199	0.215799	negative	-5.20016	0	9.07778
BB0121		NAD dependent epimerase	catalytic activity	nucleotide-sugar metabolism	-1.69872	0.0530419	1.89791	0.0571591
BB0122		DegT	transaminase activity		-2.16444	0.0528772	2.74192	0.04527	negative	-4.32853	0	12.5226
BB0123		putative asparagine synthetase	asparagine synthase (glutamine-hydrolyzing) activity	metabolism	-2.20314	0.0590752	2.28595	0.162192	negative	-4.46065	0	11.9735
BB0124		putative UDP-glucose 4-epimerase			-1.33867	0.0433185	1.88401	0.0294137
BB0125		putative phosphoesterase	hydrolase activity		-1.25264	0.0274873	1.55675	0.0437542
BB0126		conserved hypothetical protein		Conserved in organism other than E. coli	-1.21653	0.104977	1.4934	0.0332686
BB0127		putative C-methyltransferase	S-adenosylmethionine-dependent methyltransferase activity		-1.09411	0.0890204	1.65087	0.0215722
BB0128	wbmS	hypothetical protein		Unknown proteins, no known homologs	-1.5351	0.0521439	1.85081	0.0243227
BB0129	wbmR	putative formyl transferase	hydroxymethyl-, formyl- and related transferase activity	biosynthesis	-1.26267	0.0141739	1.89861	0.0125
BB0130	wbmO	hypothetical protein		Unknown proteins, no known homologs	-1.13751	0.150326	1.27817	0.00940449
BB0131	wbmN	ABC transporter ATP-binding protein	ATP-binding cassette (ABC) transporter activity	transport	1.73208	0.28887	1.07467	0.0567331
BB0132	wbmM	ABC transporter ATP-binding protein	ATP-binding cassette (ABC) transporter activity	transport	-1.34358	0.168509	1.91197	0.114192
BB0133	wbmL	ABC transporter integral membrane protein	ATP-binding cassette (ABC) transporter activity	transport	-1.04752	0.0973654	1.39022	0.0273561
BB0134	wbmK	hypothetical protein		Unknown proteins, no known homologs	1.05171	0.10191	1.24772	0.0338908
BB0135	wbmJ	hypothetical protein		Unknown proteins, no known homologs	13.1978	4.77823	-7.88889	0.0103615	positive	10.0286	0	0
BB0136	wbmI	putative asparagine synthetase	asparagine synthase (glutamine-hydrolyzing) activity	asparagine biosynthesis	1.23356	0.113957	1.28583	0.0419397
BB0137	wbmH	nucleotide sugar epimerase	catalytic activity	nucleotide-sugar metabolism	-1.02132	0.161134	1.28298	0.0216182
BB0138	wbmG	nucleotide sugar epimerase	catalytic activity	nucleotide-sugar metabolism	1.17218	0.169868	1.93683	0.0518601
BB0139	wbmF	nucleotide sugar epimerase	catalytic activity	nucleotide-sugar metabolism	1.37583	0.100937	1.14923	0.0823566
BB0140	wbmE	putative exported protein		Periplasmic/ Exported/ Lipoprotein	-3.27032	0.0520009	5.12022	0.47884	negative	-8.56066	0	0.810962
BB0141	wbmD	putative membrane protein		Cell envelope	-5.19283	0.0785136	21.1676	1.68214	negative	-4.83252	0	10.4767
BB0142	wbmC	putative glutamine amidotransferase	asparagine synthase (glutamine-hydrolyzing) activity	metabolism	-10.7397	0.0514903	23.6587	1.95927	negative	-8.97102	0	0.317848
BB0143	wbmB	hypothetical protein		Unknown proteins, no known homologs	-4.44776	0.0424535	6.52475	0.540589	negative	-8.91783	0	0.376577
BB0144	wbmA	putative glycosyl transferase	transferase activity	biosynthesis	1.06349	0.102257	1.09383	0.0141782
BB0145	bplL, wlbL	lipopolysaccharide biosynthesis protein		Cell envelope	1.21702	0.0354753	1.05489	0.0143047
BB0146	bplJ, bplK, wlbjK	putative membrane protein		Cell envelope	1.78988	0.317	-1.24465	ND
BB0147	bplI, wlbI	lipopolysaccharide biosynthesis protein		Cell envelope	1.17287	0.139419	1.18186	0.0291884
BB0148	bplH, wlbH	putative glycosyl transferase	transferase activity	biosynthesis	-1.20164	0.0412543	1.36703	0.0157551
BB0149	bplG, wlbG	probable sugar transferase	transferase activity		-1.17789	0.0474387	1.42668	0.017669
BB0150	bplF, wlbF	lipopolysaccharide biosynthesis protein		Cell envelope	-1.30433	0.031305	1.50311	0.0245611
BB0151	bplE, wlbE	probable glycosyl transferase	transferase activity	biosynthesis	-1.8979	0.0716926	1.67212	0.104844
BB0152	bplD, wlbD	UDP-N-acetylglucosamine 2-epimerase	UDP-N-acetylglucosamine 2-epimerase activity	UDP-N-acetylglucosamine metabolism	-1.28257	0.117343	1.9855	0.093288
BB0153	bplC, wlbC	lipopolysaccharide biosynthesis protein		Cell envelope	-1.71486	0.0646699	2.093	0.0682558
BB0154	bplB, wlbB	probable acetyltransferase	transferase activity		-1.42724	0.089257	1.74221	0.124544
BB0155	bplA, wlbA	probable oxidoreductase	oxidoreductase activity	electron transport	-1.61502	0.108536	1.71872	0.0160364
BB0156	rfaC, waaC	probable heptosyltransferase	transferase activity	metabolism	1.42168	0.114686	1.10729	0.0874656
BB0157	kdtA, waaA	3-deoxy-D-manno-octulosonic-acid transferase	sugar binding	carbohydrate metabolism	1.24342	0.140813	-1.01986	0.0179377
BB0158		putative exported protein		Periplasmic/ Exported/ Lipoprotein	2.74886	0.702371	-1.12433	0.0880595	positive	5.95333	0	6.01545
BB0159		putative exported protein		Periplasmic/ Exported/ Lipoprotein	3.48742	0.962753	-3.81811	0.0161234	positive	10.8024	0	0
BB0160	baf	Bvg accessory factor		regulation of transcription, DNA-dependent	-1.14994	0.0565435	1.42937	0.0143583
BB0161	birA	putative biotin protein ligase	biotin-[acetyl-CoA-carboxylase] ligase activity	protein modification	1.32543	0.0872598	1.23364	0.0187207
BB0163		putative integral membrane protein			-1.21406	0.112779	1.62428	0.0308689
BB0164		probable ATP-binding component of ABCtransporter	ATP-binding cassette (ABC) transporter activity	transport	1.2772	0.232776	1.16854	0.0375864
BB0165		putative exported protein		Periplasmic/ Exported/ Lipoprotein	-2.85731	0.0247651	3.78086	0.192955	negative	-10.3756	0	0
BB0166		putative exported protein		Periplasmic/ Exported/ Lipoprotein	-1.88498	0.0475839	1.79382	0.0273284
BB0167		conserved hypothetical protein	catalytic activity	Conserved in organism other than E. coli	1.08358	0.0939153	1.17782	0.108446
BB0168		putative penicillin-binding protein precursor	serine-type D-Ala-D-Ala carboxypeptidase activity	proteolysis and peptidolysis	2.14404	0.444405	-1.52882	0.0148169	positive	5.87157	0	6.26307
BB0169		probable class IV aminotransferase	transaminase activity	metabolism	1.19831	0.098791	-1.01343	0.0172578
BB0170		conserved hypothetical protein		Conserved in organism other than E. coli	1.20313	0.0975998	1.02278	0.0222985
BB0171	lipB	lipoate-protein ligase B	acyltransferase activity	lipoate biosynthesis	-1.10987	0.0573363	2.17015	0.0507559
BB0172	lipA, lip	lipoic acid synthetase	sulfurtransferase activity	lipoate biosynthesis	2.47692	0.399105	-1.6088	0.0264324	positive	8.25004	0	1.02744
BB0173	rfbC, rmlC	dTDP-4-dehydrorhamnose 3,5-epimerase	lipopolysaccharide biosynthesis	Cell envelope	1.79446	0.187077	-1.19092	0.032465
BB0174	rfbD, rmlD	dTDP-4-dehydrorhamnose reductase	dTDP-4-dehydrorhamnose reductase activity	extracellular polysaccharide biosynthesis	1.58756	0.130844	-1.07396	0.0171766
BB0175	rfbB, rmlB	dTDP-glucose 4,6-dehydratase	dTDP-glucose 4,6-dehydratase activity	nucleotide-sugar metabolism	-1.14067	0.027348	1.25021	0.0137961
BB0176		conserved hypothetical protein		Conserved in organism other than E. coli	-1.10635	0.0689066	1.28298	0.0393831
BB0177		putative exported protein		Periplasmic/ Exported/ Lipoprotein	-1.72662	0.063917	2.2777	0.0534248
BB0178	hslU, htpI	ATP-dependent Hsl protease ATP-binding subunit	chaperone activity	Folding and Ushering	1.0493	0.0633639	1.32167	0.0365855
BB0179	hslV, htpO	ATP-dependent protease heat shock protein	endopeptidase activity	Folding and Ushering	1.5841	0.206341	-1.18595	0.0480951
BB0180	dksA	putative dnaK suppressor protein			1.17246	0.190405	1.05447	0.0463989
BB0181		conserved hypothetical protein		Conserved in organism other than E. coli	1.06712	0.12131	1.20878	0.0582891
BB0182		putative regulatory protein	transcription factor activity	Global Regulatory Functions	2.15994	0.301872	-1.54986	0.0163275	positive	7.9522	0	1.47218
BB0183		putative transport protein ATP-binding	ATP-binding cassette (ABC) transporter activity	transport	-1.52411	0.112688	1.20348	0.099403
BB0184		putative ABC transporter permease protein	ATP-binding cassette (ABC) transporter activity	transport	1.32308	0.225874	-1.0873	0.0373478
BB0185		putative periplasmic solute binding protein	binding	transport	1.79454	0.262482	-1.65911	0.0483727	positive	5.64188	0	6.98523
BB0186		conserved hypothetical protein		Conserved in organism other than E. coli	1.25064	0.238454	-1.0618	0.0515086
BB0187		putative membrane protein		Cell envelope	1.10959	0.133935	-1.41046	0.0456299
BB0189		putative outer membrane protein	receptor activity	transport	1.08382	0.301259	1.51636	0.134227
BB0190		putative integrase	DNA binding	DNA recombination	-1.33137	0.118176	1.9449	0.0277273
BB0191		conserved hypothetical protein		Conserved in organism other than E. coli	-1.30034	0.12255	1.74739	0.028711
BB0192	dapF	diaminopimelate epimerase	diaminopimelate epimerase activity	lysine biosynthesis via diaminopimelate	1.25114	0.20824	1.1918	0.0360744
BB0193		putative acyltransferase	lipopolysaccharide core region biosynthesis	Cell envelope	1.12228	0.157992	1.21106	0.0454753
BB0194		putative acyltransferase	lipopolysaccharide core region biosynthesis	Cell envelope	1.08286	0.10506	1.22929	0.0573445
BB0195	metK	S-adenosylmethionine synthetase	magnesium ion binding	one-carbon compound metabolism	1.05251	0.127595	1.39395	0.0829864
BB0196		conserved hypothetical protein		Conserved in organism other than E. coli	1.02826	0.162001	1.08989	0.0324414
BB0197		putative glycosyl transferase	transferase activity	biosynthesis	1.3108	ND	1.29184	0.0632036
BB0198	acyH	adenosylhomocysteinase	adenosylhomocysteinase activity	one-carbon compound metabolism	-2.41833	0.172817	5.06514	0.420516	negative	-2.68594	0	19.7563
BB0199		putative membrane protein		Cell envelope	-2.20912	0.0323054	1.91096	0.0415217	negative	-5.7266	0	7.23731
BB0200		putative methylenetetrahydrofolate reductase	methylenetetrahydrofolate reductase (NADPH) activity	methionine biosynthesis	-3.12077	0.0390321	3.33658	0.111473	negative	-6.82796	0	4.05721
BB0201		putative transcriptional regulator	transcription factor activity	Global Regulatory Functions	-1.50015	0.157349	1.84027	0.111123
BB0202		putative aminohydrolase	hydrolase activity		-2.24738	0.0187081	2.51077	0.0295834	negative	-7.57117	0	2.41523
BB0203		putative integral membrane transport protein	transporter activity	transport	ND	ND	1.32291	0.0686691
BB0205		5-formyltetrahydrofolate cyclo-ligase familyprotein	ligase activity	metabolism	-1.60523	0.0855967	2.1396	0.0605729
BB0206		putative transglycosylase			1.0494	0.155711	1.09383	0.0719241
BB0207	cca	tRNA nucleotidyltransferase	RNA binding	translation	-1.53352	0.070685	1.84631	0.0314824
BB0208		conserved hypothetical protein	S-adenosylmethionine-dependent methyltransferase activity	Conserved in organism other than E. coli	1.15038	0.516376	1.08567	0.0292329
BB0209		putative ATP-dependent RNA helicase	nucleic acid binding		-5.17664	0.0149926	2.5163	0.206153	negative	-15.6991	0	0
BB0210	ung	uracil-DNA glycosylase	uracil DNA N-glycosylase activity	carbohydrate metabolism	ND	ND	-1.00083	0.0551298
BB0211		haloacid dehalogenase-like hydrolase	hydrolase activity	metabolism	-1.46412	0.367338	3.5232	0.105
BB0212		phosphorylase family protein	catalytic activity	nucleoside metabolism	1.1841	0.319256	1.09735	0.0496378
BB0213		conserved hypothetical protein		Conserved in organism other than E. coli	ND	ND	1.13774	0.0222436
BB0214		AraC family transcriptional regulator	transcription factor activity	Global Regulatory Functions	-1.18416	0.0389244	1.68181	0.0679348
BB0215	fur	ferric uptake regulation protein	transcription factor activity	Global Regulatory Functions	-1.17979	ND	1.55344	0.0694198
BB0216		conserved hypothetical protein		Conserved in organism other than E. coli	-1.24619	0.181625	2.00052	0.0242314
BB0217		putative Na+		sodium ion transport	1.15568	0.158577	1.3836	0.0388207
BB0218		hypothetical protein		Unknown proteins, no known homologs	1.72637	0.303386	-1.08519	0.0570731
BB0219		putative glycosyl transferase	transferase activity	biosynthesis	1.36331	0.267323	1.04577	0.0651245
BB0220		conserved hypothetical protein		Conserved in organism other than E. coli	1.10405	0.164517	1.24234	0.062719
BB0221		acetyltransferase (GNAT) family protein	N-acetyltransferase activity		1.60911	0.288401	-1.44012	0.0344917	positive	3.52588	0	15.2508
BB0222		conserved hypothetical protein		Conserved in organism other than E. coli	2.06062	0.376852	-1.07075	0.0530861	positive	8.5653	0	0.613914
BB0223		metallo-beta-lactamase superfamily protein			-1.10428	0.086698	1.99009	0.0751721
BB0224		ArsR family regulatory protein	transcription factor activity	Global Regulatory Functions	-1.35043	0.0403071	1.68703	0.036686
BB0225		putative membrane protein		Cell envelope	-1.53765	0.0631451	2.04557	0.0258242
BB0226		putative membrane protein		Cell envelope	-1.84765	0.0382695	2.25932	0.0348784	negative	-3.4033	0	16.5587
BB0227		putative phenylacetate-CoA ligase	ligase activity	metabolism	1.42743	0.563996	1.01906	0.0684596
BB0228		ABC transporter ATP-binding protein	ATP-binding cassette (ABC) transporter activity	transport	-1.12147	0.004	ND	ND
BB0229		putative exported protein		Periplasmic/ Exported/ Lipoprotein	-1.82651	0.0196977	2.62365	0.0920462	negative	-4.74874	0	10.8072
BB0230		putative branched-chain amino acid transportsystem permease	transporter activity	transport	1.00971	0.170351	1.34497	0.095529
BB0231		putative branched-chain amino acid transportsystem permease	transporter activity	transport	-1.0564	0.419	1.05572	0.0287456
BB0232		putative high-affinity branched-chain amino acidtransport ATP-binding protein	ATP-binding cassette (ABC) transporter activity	transport	-1.32113	0.0584451	2.65886	0.0839808
BB0233		putative AMP-binding enzyme	catalytic activity	metabolism	ND	ND	ND	ND
BB0234		cyclic nucleotide-binding protein			-2.8831	0.0677006	4.66191	0.219554	negative	-6.03605	0	6.25157
BB0235		probable transporter	lysine permease activity	transport	1.70727	0.518222	-1.11656	0.0668194
BB0236		probable LysR-family transcriptional regulator	transcription factor activity	Global Regulatory Functions	-3.62464	0.0585956	3.61982	0.136908	negative	-8.84797	0	0.456003
BB0237		putative exported protein		Periplasmic/ Exported/ Lipoprotein	-3.14878	0.077173	5.15907	0.361341	negative	-5.16715	0	9.19978
BB0238		putative exported protein		Periplasmic/ Exported/ Lipoprotein	-1.71062	0.151915	2.36418	0.0878724
BB0239		conserved hypothetical protein	alanine racemase activity	Conserved in organism other than E. coli	-4.59764	0.0188485	6.54764	0.239162	negative	-16.0341	0	0
BB0240		probable aminotransferase	transaminase activity	biosynthesis	-1.75658	0.073498	2.61697	0.0883727
BB0241		amino acid-binding periplasmic protein	transporter activity	transport	-1.25365	0.194523	2.95733	0.283178
BB0242		putative membrane protein		Cell envelope	1.11176	0.199052	1.31856	0.0449957
BB0243	hmgcL	hydroxymethylglutaryl-CoA lyase	hydroxymethylglutaryl-CoA lyase activity		-2.14853	0.0478724	2.02962	0.0454263	negative	-4.29732	0	12.6536
BB0244	smf	conserved hypothetical protein		DNA mediated transformation	-2.05287	0.0411909	1.78919	0.051201	negative	-4.60298	0	11.3917
BB0245	lrp, alsB, livR, ihb, oppI	leucine-responsive regulatory protein	transcription factor activity	Global Regulatory Functions	-1.36643	0.0646638	2.13922	0.0491276
BB0246		conserved hypothetical protein		Conserved in organism other than E. coli	-1.02359	0.261079	1.39884	0.0181179
BB0247	def, fms	polypeptide deformylase	formylmethionine deformylase activity	protein biosynthesis	-1.75299	0.0725726	3.27506	0.118175
BB0248	fmt	methionyl-tRNA formyltransferase	methionyl-tRNA formyltransferase activity	translation	1.03782	0.0706751	1.14416	0.0151848
BB0249		conserved hypothetical protein	pyridoxamine-phosphate oxidase activity	pyridoxine biosynthesis	-1.36913	0.0990176	1.76036	0.0154299
BB0250		probable haloacid dehalogenase-like hydrolase	hydrolase activity	metabolism	-1.37624	0.0836453	1.89623	0.0199191
BB0251		hypothetical protein		Unknown proteins, no known homologs	-1.6464	0.0642992	2.18517	0.0224931
BB0252		putative lysine decarboxylase			-2.9082	0.10909	7.1394	0.565329	negative	-4.57012	0	11.5251
BB0253		bacterioferritin	ferric iron binding	iron ion transport	-1.34119	0.072162	1.42606	0.066
BB0254		conserved hypothetical protein		Conserved in organism other than E. coli	1.93882	0.210953	-1.50024	0.0813563	positive	9.02578	0	0.108009
BB0255		putative 4-oxalocrotonate tautomerase	isomerase activity	aromatic compound metabolism	1.01815	0.263872	1.31328	0.076758
BB0256		conserved hypothetical protein		Conserved in organism other than E. coli	1.06078	0.005	ND	ND
BB0257		putative exported protein		Periplasmic/ Exported/ Lipoprotein	1.02291	0.639133	-2.16018	0.0024037
BB0258		probable transcriptional regulator	transcription factor activity	Global Regulatory Functions	-1.14292	0.150403	2.04793	0.0534225
BB0259		putative dioxygenase	oxidoreductase activity, acting on single donors with incorporation of molecular oxygen, incorporation of two atoms of oxygen		1.02718	0.338531	1.53753	0.146178
BB0260		conserved hypothetical protein		Conserved in organism other than E. coli	-1.39646	0.108	1.8068	0.0999044
BB0261		putative amino acid efflux protein	lysine permease activity	transport	1.65674	0.184541	-1.1918	0.0167053
BB0262		conserved hypothetical protein	S-adenosylmethionine-dependent methyltransferase activity	Conserved in organism other than E. coli	1.73601	0.319307	-1.05982	0.00946367
BB0263		putative exported protein		Periplasmic/ Exported/ Lipoprotein	-4.6104	0.0393357	11.0528	0.2937	negative	-9.97051	0	0
BB0264		putative two-component sensor kinase	two-component sensor molecule activity	signal transduction	-1.50833	0.0789771	2.14701	0.117254
BB0265		putative two-component response regulator	two-component response regulator activity	Global Regulatory Functions	-1.04174	0.098511	1.73612	0.0487439
BB0266	trkA	Trk system potassium uptake protein	cation transporter activity	potassium ion transport	-1.0838	0.150499	1.39219	0.0717669
BB0267	trkH	Trk system potassium uptake protein	cation transporter activity	transport	-1.58642	0.0339685	1.81286	0.0339183
BB0268		probable MarR-family transcriptional regulator	transcription factor activity	Global Regulatory Functions	-1.47729	0.0335749	2.29917	0.0727363
BB0269		conserved hypothetical protein		Conserved in organism other than E. coli	1.8084	0.130001	-1.10989	0.068909
BB0270		conserved hypothetical protein		Conserved in organism other than E. coli	ND	ND	1.96852	0.20783
BB0271		conserved hypothetical protein	aminocarboxymuconate-semialdehyde decarboxylase activity	metabolism	1.11072	0.0401547	1.00269	0.00800424
BB0272	maiA	maleate cis-trans isomerase		metabolism	1.18844	0.0268514	-1.0698	0.0129637
BB0274		conserved hypothetical protein		Conserved in organism other than E. coli	-1.12542	0.0909533	1.34611	0.021738
BB0275		putative isochorismatase			1.01758	0.0506189	1.00186	0.020868
BB0276		probable ring hydroxylating beta subunit	catalytic activity	electron transport	-1.24091	0.0603165	1.5263	0.0453097
BB0277		probable Ring hydroxylating alpha subunit	iron ion binding	electron transport	1.3108	0.363	1.39809	0.178
BB0278		putative ferredoxin reductase	disulfide oxidoreductase activity	metabolism	1.07668	0.282	1.45215	ND
BB0279		ferredoxin	oxidoreductase activity	metabolism	1.99709	1.35488	1.61433	0.142
BB0280		putative exported protein		transport	1.0158	0.406108	ND	ND
BB0281		oxidoreductase, large chain	oxidoreductase activity	electron transport	1.50662	0.421436	ND	ND
BB0282		oxidoreductase, medium chain	oxidoreductase activity	electron transport	-1.35809	0.189	-2.01671	ND
BB0283		putative iron-sulfur binding protein	electron transporter activity	electron transport	-1.85757	ND	1.31421	ND
BB0284		putative exported protein		Periplasmic/ Exported/ Lipoprotein	ND	ND	ND	ND
BB0285		probable ABC transporter, ATP-binding component	ATP-binding cassette (ABC) transporter activity	transport	ND	ND	ND	ND
BB0286		ABC transporter, permease component	transporter activity	transport	ND	ND	1.2732	ND
BB0287		putative membrane protein		Cell envelope	1.09149	0.344395	-1.00223	0.0186475
BB0288		putative membrane protein		Cell envelope	2.33256	ND	ND	ND
BB0289		conserved hypothetical protein	glutamate-cysteine ligase activity	glutathione biosynthesis	-6.57256	0.0262589	8.6017	0.344703	negative	-10.6638	0	0
BB0290		conserved hypothetical protein	S-adenosylmethionine-dependent methyltransferase activity	Conserved in organism other than E. coli	1.09859	0.128157	1.56297	0.0310014
BB0291		conserved hypothetical protein		Conserved in organism other than E. coli	1.05692	0.119216	1.14675	0.0473015
BB0292		rRNA methylase	RNA binding	RNA processing	1.23621	0.0508281	1.11143	0.0309613
BB0293		putative exported protein		Periplasmic/ Exported/ Lipoprotein	1.39912	0.0655091	-1.03386	0.027791
BB0294	gpsA	glycerol-3-phosphate dehydrogenase [NAD(P)+]	glycerol-3-phosphate dehydrogenase (NAD+) activity	metabolism	1.74412	0.347776	-1.37903	0.054
BB0295	secB	protein-export protein	chaperone activity	transport	1.59542	0.211642	-1.54262	0.0280578	positive	5.85101	0	6.32611
BB0296	grxC	glutaredoxin 3	electron transporter activity	electron transport	1.1605	0.109548	-1.35049	0.0223288
BB0297		conserved hypothetical protein		Conserved in organism other than E. coli	1.05893	0.0864732	-1.21885	0.0226601
BB0298	gpmA, gpm	phosphoglycerate mutase 1	glycolysis	metabolism	1.29041	0.0885249	-1.23006	0.0275512
BB0299		putative peptidase	metalloendopeptidase activity	proteolysis and peptidolysis	-1.21465	0.0530068	1.44325	0.035969
BB0300	ctpA	putative carboxy-terminal processing proteaseprecursor	protein binding	Folding and Ushering	-1.01475	0.0508182	1.21935	0.0515185
BB0301	thiF	adenylyltransferase	nucleotidyltransferase activity		1.68109	0.170653	-1.58973	0.0187128
BB0302		putative GntR-family transcriptional regulator	transcription factor activity	Global Regulatory Functions	1.33416	0.0454469	-1.22756	0.0235973
BB0303		putative oxidoreductase		electron transport	1.07451	0.0980289	1.05261	0.0356682
BB0304	thiC	thiamine biosynthesis protein		thiamin biosynthesis	1.42601	0.178048	-1.25337	0.0246063
BB0305		putative lipoprotein		Periplasmic/ Exported/ Lipoprotein	1.11875	0.147528	-1.24787	0.0333548
BB0306		putative restriction endonuclease	endonuclease activity		1.10341	0.13357	-1.32496	0.0268597
BB0307		putative DNA methylase	methyltransferase activity		3.32794	1.2805	-1.67581	0.0627764
BB0308		putative transcriptional regulator	DNA binding	Global Regulatory Functions	5.66776	0.983603	-4.99793	0.0166467	positive	13.0112	0	0
BB0309		putative transcriptional regulator	DNA binding	Global Regulatory Functions	1.02401	0.11327	-1.10304	0.0442505
BB0310		putative transcriptional regulator			-2.84751	0.0431573	5.05977	0.0788352	negative	-6.19325	0	5.77855
BB0311	proB	glutamate 5-kinase	RNA binding	proline biosynthesis	-1.32825	0.0750786	1.72307	0.0609433
BB0312		probable GTP-binding protein	GTP binding		1.18603	0.132272	1.13505	0.0208623
BB0313	rpmA	50S ribosomal protein L27	structural constituent of ribosome	translation	-1.28402	0.183718	1.52838	0.0830544
BB0314	rplU	50S ribosomal protein L21	RNA binding	translation	-1.31271	0.152249	1.70713	0.0785695
BB0315		conserved hypothetical protein		Conserved in organism other than E. coli	-1.49556	0.0800812	1.72659	0.0637943
BB0316	ispB, cel	octaprenyl-diphosphate synthase	transferase activity	isoprenoid biosynthesis	1.10368	0.0988265	1.11226	0.0150665
BB0317		LysR-family transcriptional regulator	transcription factor activity	Global Regulatory Functions	-1.29925	0.113284	1.75456	0.0675432
BB0318	hyuA	putative hydantoin utilization protein A	hydrolase activity		-1.37154	ND	1.07933	0.0420159
BB0319	hyuB	hydantoin utilization protein B	catalytic activity		2.18605	0.0930094	-1.56448	0.0209778	positive	17.1316	0	0
BB0320		putative amino acid deaminase	oxidoreductase activity	electron transport	1.05925	0.0785825	1.02196	0.0533765
BB0321		putative exported protein		Periplasmic/ Exported/ Lipoprotein	1.72629	0.0953383	-1.48235	0.0188418
BB0322	gabD	succinate-semialdehyde dehydrogenase [NADP+]	succinate-semialdehyde dehydrogenase [NAD(P)+] activity	metabolism	1.63444	0.179996	-1.37511	0.0146168
BB0323	cyaC, HlyC	cyclolysin-activating lysine-acyltransferase	acyltransferase activity	transport	2.69996	0.272896	-1.81436	0.015871	positive	11.4876	0	0
BB0324	cyaA, cya	bifunctional hemolysin-adenylate cyclaseprecursor	adenylate cyclase activity	Periplasmic/ Exported/ Lipoprotein	6.73208	2.52305	-4.80398	0.0216089	positive	6.69593	0	3.9921
BB0325	cyaB	cyclolysin secretion ATP-binding protein	ATP-binding cassette (ABC) transporter activity	transport	2.09892	0.309448	-1.7614	0.0300925	positive	6.92985	0	3.43858
BB0326	cyaD	cyclolysin secretion protein	protein transporter activity	transport	3.4827	0.513083	-2.74787	0.0202263	positive	10.7993	0	0
BB0327	cyaE	cyclolysin secretion protein	transporter activity	transport	3.65636	1.57287	-1.21185	0.0670605	positive	5.67106	0	6.89133
BB0328	cyaX	probable LysR-family transcriptional regulator	transcription factor activity	Global Regulatory Functions	ND	ND	1.51274	0.0755
BB0329		probable extracellular solute-binding protein	transporter activity	transport	-1.0325	0.303793	1.69915	0.1955
BB0330	gltJ	glutamate	transporter activity	transport	1.05355	ND	1.26714	0.0218532
BB0331	gltK	glutamate	transporter activity	transport	ND	ND	2.62158	0.160953
BB0332	gltL	glutamate	ATP-binding cassette (ABC) transporter activity	transport	ND	ND	2.5495	0.0340457
BB0333		probable aminotransferase	transaminase activity	metabolism	-1.0556	0.468	1.75228	ND
BB0334		putative membrane protein		Cell envelope	-1.35202	0.107117	1.62862	0.0491686
BB0335		putative exported protein		Periplasmic/ Exported/ Lipoprotein	1.35488	0.564714	-1.0772	0.0145029
BB0336		putative acetoacetyl-CoA reductase	acetoacetyl-CoA reductase activity	metabolism	1.01164	ND	ND	ND
BB0337		putative acetolactate synthase large subunit	acetolactate synthase activity		-2.32934	0.0356146	2.69698	0.0632492	negative	-5.64794	0	7.49934
BB0338		probable GntR-family transcriptional regulator	transcription factor activity	Global Regulatory Functions	1.08912	0.038604	1.49731	0.0445801
BB0339		hypothetical protein		Unknown proteins, no known homologs	1.00329	0.0675739	1.46023	0.0256082
BB0340		hypothetical protein		Unknown proteins, no known homologs	-1.05008	0.0482434	1.55675	0.0402639
BB0341		probable GntR-family transcriptional regulator	transcription factor activity	Global Regulatory Functions	1.0224	0.104459	1.57622	0.0593336
BB0342		probable Zinc-binding dehydrogenase	alcohol dehydrogenase activity, zinc-dependent	metabolism	3.31794	0.753497	-1.05842	0.0567964	positive	6.15665	0	5.42109
BB0343		putative acetyl-CoA synthetase	catalytic activity	metabolism	1.90116	0.81669	-1.02414	0.0315205
BB0344		conserved hypothetical protein		Conserved in organism other than E. coli	1.58338	0.0801068	-1.39457	0.0142185
BB0345		putative membrane protein	transporter activity	transport	2.19334	0.209663	-1.48829	0.0281855	positive	11.2495	0	0
BB0346		probable ABC transporter, ATP-binding component	ATP-binding cassette (ABC) transporter activity	transport	2.60779	0.286067	-2.08824	0.0103768	positive	11.1184	0	0
BB0347		putative exported protein		Periplasmic/ Exported/ Lipoprotein	2.31666	0.236825	-1.80419	0.0119397	positive	10.1793	0	0
BB0348		putative dioxygenase	oxidoreductase activity, acting on single donors with incorporation of molecular oxygen, incorporation of two atoms of oxygen		2.35167	0.310971	-2.00665	0.0215909	positive	8.73559	0	0.413762
BB0349	ilvB	putative acetolactate synthase large subunit	acetolactate synthase activity		2.26592	0.264027	-1.89855	0.0176825	positive	9.46867	0	0
BB0350		putative mechanosensitive channel protein			1.39358	0.0769861	-1.2149	0.0264969
BB0351		LysR family regulatory protein	transcription factor activity	Global Regulatory Functions	-2.35089	0.0522281	2.80924	0.14992	negative	-4.972	0	9.93588
BB0352		CAIB		metabolism	-4.09839	0.0236895	10.4182	1.10085	negative	-10.699	0	0
BB0353		conserved hypothetical protein	citrate (pro-3S)-lyase activity	Conserved in organism other than E. coli	-4.70355	0.0451223	12.3573	1.03083	negative	-6.87615	0	3.93868
BB0354		GntR family regulatory protein	transcription factor activity	Global Regulatory Functions	-2.9683	0.0635817	6.67336	0.371118	negative	-5.01507	0	9.77131
BB0355		conserved hypothetical protein	lyase activity	Conserved in organism other than E. coli	-3.71016	0.0183206	6.12345	0.125591	negative	-12.9687	0	0
BB0356		putative dehydratase	lyase activity		-1.55241	0.0521691	3.09134	0.205052
BB0357		putative exported protein		Periplasmic/ Exported/ Lipoprotein	ND	ND	2.08036	0.269
BB0358		putative exported protein		Periplasmic/ Exported/ Lipoprotein	1.32742	0.126	-1.1524	0.0785
BB0359		hypothetical protein	hydrolase activity		-1.37906	0.0265	ND	ND
BB0360		transcriptional regulator	DNA binding	Global Regulatory Functions	-2.02857	0.0731077	1.68237	0.0431237	negative	-4.46065	0	11.9735
BB0361	scoB	putative succinyl-CoA:3-ketoacid-coenzyme Atransferase subunit B protein	3-oxoacid CoA-transferase activity	metabolism	-1.3083	0.0902256	1.65162	0.119495
BB0362	scoA	putative succinyl-CoA:3-ketoacid-coenzyme Atransferase subunit A	CoA-transferase activity	metabolism	-1.62674	0.049256	2.09776	0.0407224
BB0363		LysR family regulatory protein	transcription factor activity	Global Regulatory Functions	-1.41454	0.0354589	1.93331	0.0179029
BB0364		enoyl-CoA hydratase	isomerase activity	metabolism	1.00988	0.0411384	1.40327	0.0270892
BB0365		conserved hypothetical protein	phosphogluconate dehydrogenase (decarboxylating) activity	pentose-phosphate shunt	1.26263	0.134809	1.34124	0.0246965
BB0366		putative exported protein		Periplasmic/ Exported/ Lipoprotein	1.24352	0.158265	1.66031	0.0655447
BB0367		branched-chain amino acid transport systempermease	transporter activity	transport	ND	ND	ND	ND
BB0368		branched-chain amino acid transport systempermease	transporter activity	transport	ND	ND	ND	ND
BB0369		ABC transport system ATP-binding protein	ATP-binding cassette (ABC) transporter activity	transport	ND	ND	ND	ND
BB0370		ABC transport system ATP-binding protein	ATP-binding cassette (ABC) transporter activity	transport	2.03444	0.145437	-1.74801	0.00894341	positive	11.6536	0	0
BB0371		putative short chain dehydrogenase	oxidoreductase activity	metabolism	2.0106	0.184707	-1.88963	0.0074637	positive	9.80206	0	0
BB0372		conserved hypothetical protein		Conserved in organism other than E. coli	1.09438	0.2025	ND	ND
BB0373		putative short chain dehydrogenase	oxidoreductase activity	metabolism	1.23189	0.254516	1.46893	0.1
BB0374		NADH:flavin oxidoreductase	oxidoreductase activity	metabolism	-1.78193	0.0446524	2.70764	0.137146	negative	-3.08875	0	17.9703
BB0375		putative exported protein		Periplasmic/ Exported/ Lipoprotein	-1.26095	0.205748	1.56338	0.058919
BB0376		putative membrane protein		Cell envelope	3.00331	0.72135	-2.67887	0.0107887	positive	7.24157	0	2.76277
BB0377		putative membrane protein		Cell envelope	4.22678	1.3745	ND	ND	positive	6.94688	0	3.39984
BB0378		sensor kinase protein	two-component sensor molecule activity	signal transduction	1.93657	ND	ND	ND
BB0379		transcriptional regulatory protein	two-component response regulator activity	Global Regulatory Functions	2.75118	1.00714	-2.98578	0.0204135	positive	6.16577	0	5.39514
BB0380		conserved hypothetical protein		Conserved in organism other than E. coli	1.17123	0.0517395	-1.05071	0.0156073
BB0381		hypothetical protein		Unknown proteins, no known homologs	3.69595	0.657983	-3.0654	0.0183787	positive	9.49224	0	0
BB0382		hypothetical protein		Unknown proteins, no known homologs	2.4778	0.27216	-1.6506	0.0284405	positive	10.5438	0	0
BB0383	hemA	glutamyl-tRNA reductase	glutamyl-tRNA reductase activity	translation	-2.33633	0.0294378	2.50456	0.0584791	negative	-6.50626	0	4.89219
BB0384	prfA, sueB, uar	peptide chain release factor 1	translation release factor activity, codon specific	translation	2.04767	0.342924	-1.27354	0.0348703	positive	6.37182	0	4.8253
BB0385	hemK	heme biosynthesis protein	protein methyltransferase activity	protein amino acid methylation	2.00438	0.532587	-1.57008	0.0458342	positive	4.81613	0	9.89832
BB0386		conserved hypothetical protein		Conserved in organism other than E. coli	-2.95352	0.0223272	2.39872	0.097108	negative	-9.56785	0	0
BB0387		probable flavoprotein			1.17069	0.132075	1.24407	0.0805627
BB0388		putative exported protein		Periplasmic/ Exported/ Lipoprotein	ND	ND	3.41321	ND
BB0389		4,5-dihydroxyphthalate decarboxylase	4,5-dihydroxyphthalate decarboxylase activity		ND	ND	ND	ND
BB0390		molybdopterin dehydrogenase	oxidoreductase activity	electron transport	1.0662	0.1185	ND	ND
BB0391		probable 2Fe-2S ferredoxin	electron transporter activity	metabolism	ND	ND	1.91477	0.0637272
BB0392		probable dehydrogenase	oxidoreductase activity	electron transport	1.29273	ND	ND	ND
BB0393		conserved hypothetical protein		Conserved in organism other than E. coli	-1.56283	0.0830017	3.02486	0.19876
BB0394		conserved hypothetical protein		Conserved in organism other than E. coli	-1.61397	0.057009	1.95443	0.10149
BB0395		putative exported protein		Periplasmic/ Exported/ Lipoprotein	-1.35484	0.190301	2.24109	0.208681
BB0396		conserved hypothetical protein		Conserved in organism other than E. coli	-1.99248	0.164555	8.3865	1.68072
BB0397	cysI	putative sulfite reductase	sulfite reductase (ferredoxin) activity	electron transport	-1.56195	0.184695	4.3635	0.651945
BB0398		conserved hypothetical protein		Conserved in organism other than E. coli	-1.92951	0.138361	4.67254	0.65411
BB0399		putative branched-chain amino acid transportATP-binding ABC transporter	ATP-binding cassette (ABC) transporter activity	transport	1.06858	0.127018	1.31645	0.034866
BB0400		putative branched-chain amino acid transportATP-binding ABC transporter	ATP-binding cassette (ABC) transporter activity	transport	1.10124	ND	1.30675	0.114
BB0401		putative branched-chain amino acid transportpermease	transporter activity	transport	-1.28758	0.322593	1.73587	0.0688937
BB0402		putative branched-chain amino acid transportpermease	transporter activity	transport	1.03982	0.146598	1.28842	0.0143374
BB0403		putative LysR-family transcriptional regulator	transcription factor activity	Global Regulatory Functions	-3.27451	0.105633	4.77869	0.145904	negative	-5.07016	0	9.56253
BB0404		putative branched-chain amino acid bindingprotein			ND	ND	2.95837	ND
BB0405		putative amidase	amidase activity		ND	ND	2.3401	0.093768
BB0406		putative carbonic anhydrase	carbonate dehydratase activity	carbon utilization	-1.82331	0.0605321	2.06708	0.0427699
BB0407		putative exported protein		Periplasmic/ Exported/ Lipoprotein	-2.10278	0.0430977	2.77589	0.223024	negative	-4.62159	0	11.3164
BB0408	psiF	phosphate starvation-inducible proteinprecursor			1.13545	0.157033	1.63484	0.107817
BB0409		conserved hypothetical protein		Conserved in organism other than E. coli	-1.86634	0.1535	2.6149	0.106132
BB0410	catD2	3-oxoadipate enol-lactone hydrolase	3-oxoadipate enol-lactonase activity		-1.13248	0.014	1.49689	ND
BB0411		conserved hypothetical protein		Conserved in organism other than E. coli	-1.34809	0.123022	1.96065	0.0793711
BB0412	catC2, mmlJ	methylmuconolactone isomerase	muconolactone delta-isomerase activity	aromatic compound metabolism	-1.18252	0.0693118	1.98599	0.0802035
BB0413	catJ, pcaJ	3-oxoadipate CoA-transferase subunit B	3-oxoadipate CoA-transferase activity	metabolism	1.30547	0.0900044	-1.18566	0.0293159
BB0414	catI, pcaI	3-oxoadipate CoA-transferase subunit A	3-oxoadipate CoA-transferase activity	metabolism	-1.8736	0.0675423	2.75953	0.0658269	negative	-2.77461	0	19.3677
BB0415		probable transcriptional regulator	DNA binding	Global Regulatory Functions	-2.18317	0.0597902	5.39954	0.406157	negative	-3.71135	0	15.1865
BB0416		probable short-chain dehydrogenase	oxidoreductase activity	metabolism	1.48029	0.190839	-1.05599	0.0350345
BB0417		short-chain fatty acids transporter	short-chain fatty acid transporter activity	transport	ND	ND	ND	ND
BB0418		3-hydroxybutyryl-CoA dehydrogenase	3-hydroxybutyryl-CoA dehydrogenase activity	fatty acid metabolism	-1.38945	0.186886	2.16292	0.135389
BB0419	sphB1	autotransporter subtilisin-like protease	pathogenesis	transport	59.3361	4.26191	-17.1206	0.0102442	positive	4.32607	0	11.8404
BB0420	ppc	phosphoenolpyruvate carboxylase	tricarboxylic acid cycle	metabolism	-2.04679	0.101755	3.16984	0.0715249	negative	-2.51194	0	20.5075
BB0421		Conserved hypothetical protein		Conserved in organism other than E. coli	-1.42343	0.179633	4.15555	0.586929
BB0422		putative acetyltransferase	N-acetyltransferase activity		2.67001	0.865449	-1.12631	0.0777722	positive	6.00155	0	5.87173
BB0423		putative hydrolase	hydrolase activity		1.42352	0.8981	1.59352	0.0637262
BB0424		putative regulatory protein			1.11642	0.16	1.6743	0.0555208
BB0425		putative 2-hydroxyacid dehydrogenase	oxidoreductase activity, acting on the CH-OH group of donors, NAD or NADP as acceptor	L-serine biosynthesis	-1.33066	0.108634	2.12697	0.0815653
BB0426		probable extracellular solute-binding protein,family 5	transporter activity	transport	-1.0924	0.20274	1.70521	0.0659929
BB0427		putative acetyl esterase	catalytic activity		ND	ND	1.13898	0.0449592
BB0428		probable transcriptional regulator	transcription factor activity	Global Regulatory Functions	-2.01929	0.0744605	3.71582	0.112845	negative	-4.44647	0	12.032
BB0429	leuA	2-isopropylmalate synthase	2-isopropylmalate synthase activity	metabolism	1.05644	0.31589	3.59279	0.123297
BB0430		probable transcriptional regulator	transcription factor activity	Global Regulatory Functions	-1.30761	0.221039	2.04432	0.0687225
BB0431	ilvD	dihydroxy-acid dehydratase	dihydroxy-acid dehydratase activity	isoleucine biosynthesis	-1.01384	0.178974	1.82162	0.105631
BB0432		conserved hypothetical protein		Conserved in organism other than E. coli	1.14026	0.178151	1.5727	0.0719321
BB0433		putative 5'(3')-deoxyribonucleotidase	hydrolase activity		-1.27822	0.0653502	1.60253	0.046558
BB0434		putative 2'-5' RNA ligase	ligase activity		-1.56805	0.137975	2.8193	0.0588095
BB0435		putative exported protein	transporter activity	transport	-1.13306	0.125783	2.06471	0.028696
BB0436		putative multidrug-efflux system protein	transporter activity	transport	-1.04381	0.275896	2.20973	0.0536755
BB0437		HlyD family secretion protein	protein transporter activity	protein secretion	-1.77094	0.0598946	2.56421	0.0429444	negative	-2.34413	0.0184158	21.2144
BB0438		LysR family regulatory protein	transcription factor activity	Global Regulatory Functions	-4.94442	0.0215551	9.04971	0.284866	negative	-10.7963	0	0
BB0439		putative membrane protein		Cell envelope	-1.16615	0.147921	1.74376	0.130927
BB0440		conserved hypothetical protein		Conserved in organism other than E. coli	1.38683	0.187692	-1.11321	0.0367402
BB0441		putative potassium channel protein	potassium channel activity	potassium ion transport	1.53561	0.150078	-1.11091	0.0271249
BB0442		conserved hypothetical protein		Conserved in organism other than E. coli	-1.22536	0.272691	1.75601	0.120423
BB0443		probable glutathione S-transferase	transferase activity		-1.28164	0.0466853	1.76512	0.0713953
BB0444		putative exported protein		Periplasmic/ Exported/ Lipoprotein	-2.19864	0.134316	3.53974	0.188016	negative	-3.07128	0	18.0486
BB0445		conserved hypothetical protein		Conserved in organism other than E. coli	-1.84792	0.130305	3.54971	0.125863
BB0446		putative metal-activated pyridoxal enzyme	alanine racemase activity		-2.17137	0.0667448	3.24265	0.0908672	negative	-4.2949	0	12.6637
BB0447		probable haloacid dehalogenase	hydrolase activity, acting on acid halide bonds, in C-halide compounds	metabolism	-2.06448	0.0340372	2.77164	0.0172577	negative	-5.20479	0	9.0607
BB0448		probable transcriptional regulator	transcription factor activity	Global Regulatory Functions	-2.52432	0.0299939	3.3762	0.0712034	negative	-7.16845	0	3.25584
BB0449		putative integrase			1.1679	0.153639	1.22622	0.0588612
BB0450		autotransporter		transport	-3.99327	0.0306404	5.45754	0.157654	negative	-9.28674	0	0
BB0450A		hypothetical protein		Unknown proteins, no known homologs	-3.94974	0.0198251	6.54577	0.226115	negative	-12.1442	0	0
BB0451	ecnA1	entericidin A anti-toxin precursor			-2.11712	0.0329009	2.94946	0.0803349	negative	-5.15201	0	9.25598
BB0452		autotransporter		transport	3.20564	0.82849	-2.68222	0.109144	positive	6.25326	0	5.14935
BB0453		conserved hypothetical protein		Conserved in organism other than E. coli	1.07258	0.290185	1.52962	0.0613449
BB0454		putative exported protein		Periplasmic/ Exported/ Lipoprotein	-1.39318	0.0602969	1.37106	0.0475792
BB0455		putative substrate-CoA ligase	ligase activity	metabolism	2.58321	0.312273	-1.27543	0.0271544	positive	9.88121	0	0
BB0456		probable transcriptional regulator	DNA binding	regulation of transcription, DNA-dependent	5.77672	1.2214	-4.9065	0.0115121	positive	8.8813	0	0.254816
BB0457		probable enoyl-CoA hydratase	isomerase activity	metabolism	5.72075	1.34034	-5.21382	0.0144784	positive	7.76303	0	1.78328
BB0458		probable carboxymuconolactone decarboxylase	catalytic activity	aromatic compound metabolism	3.41855	0.788307	-3.36212	0.0136454	positive	5.29832	0	8.13811
BB0459		putative exported protein		Periplasmic/ Exported/ Lipoprotein	2.19229	0.366416	-1.02936	0.0620512	positive	6.42732	0	4.67714
BB0460		zinc-binding dehydrogenase	alcohol dehydrogenase activity, zinc-dependent		-1.53462	0.0224937	2.35708	0.0774061
BB0461		conserved hypothetical protein		metabolism	1.40149	0.2175	ND	ND
BB0462		LysR-family transcriptional regulator	transcription factor activity	Global Regulatory Functions	-1.63194	0.289	4.68175	0.144374
BB0463		conserved hypothetical protein	oxidoreductase activity	metabolism	1.44042	0.181776	-1.00333	0.0553973
BB0464		putative dehydratase		metabolism	1.57808	0.22002	-1.0394	0.0802642
BB0465		putative exported protein		Periplasmic/ Exported/ Lipoprotein	ND	ND	1.60626	0.170619
BB0466		probable LysR-family transcriptional regulator	transcription factor activity	Global Regulatory Functions	-1.64553	0.128943	3.05623	0.2105
BB0467		conserved hypothetical protein		Conserved in organism other than E. coli	-1.35809	ND	1.80385	0.031798
BB0468		putative molybdopterin oxidoreductase	electron transporter activity	electron transport	ND	ND	ND	ND
BB0469		short-chain fatty acids transporter	short-chain fatty acid transporter activity	transport	-1.23341	0.23058	1.19801	0.124628
BB0470		putative GntR-family transcriptional regulator	transcription factor activity	Global Regulatory Functions	-1.33954	0.037181	1.58927	0.080451
BB0471		putative exported protein		Periplasmic/ Exported/ Lipoprotein	-2.69344	0.0285577	4.26326	0.217542	negative	-9.19644	0	0.0852479
BB0472	cspA	cold shock protein	DNA binding	Global Regulatory Functions	-3.87403	0.0853709	5.50267	0.387849	negative	-4.93142	0	10.092
BB0473		probable LysR-family transcriptional regulator	transcription factor activity	Global Regulatory Functions	-2.65792	0.0208273	4.747	0.352473
BB0474		putative exported protein		Periplasmic/ Exported/ Lipoprotein	ND	ND	ND	ND
BB0475		putative sulfatase	sulfuric ester hydrolase activity	metabolism	-1.17511	0.198033	2.18076	0.083999
BB0476		conserved hypothetical protein		Conserved in organism other than E. coli	-1.51724	0.0510888	2.27734	0.0775041
BB0477		conserved hypothetical protein		Conserved in organism other than E. coli	1.84817	0.214725	-1.10922	0.0271424
BB0478		conserved hypothetical protein	N-acetylglucosamine-6-phosphate deacetylase activity	N-acetylglucosamine metabolism	-1.31036	0.10109	1.71396	0.0773107
BB0479		hypothetical protein	ATP binding	transport	-1.37883	0.0854163	1.80005	0.0524874
BB0480		conserved hypothetical protein		Conserved in organism other than E. coli	-1.44138	0.091233	1.82912	0.0789222
BB0481		putative TetR-family transcriptional regulator	transcription factor activity	Global Regulatory Functions	-1.4724	0.0819664	1.9215	0.0893437
BB0482		hypothetical protein		Unknown proteins, no known homologs	1.69779	0.122614	-1.06227	0.0408082
BB0483		conserved hypothetical protein		Conserved in organism other than E. coli	3.04416	0.434776	-3.07712	0.0102361	positive	9.71683	0	0
BB0484		hypothetical protein		Unknown proteins, no known homologs	1.04625	0.197537	-1.21429	0.0188295
BB0484A		hypothetical protein		Unknown proteins, no known homologs	-5.60783	0.0211659	7.9943	0.649281	negative	-11.7599	0	0
BB0485		plasmid-related protein			-5.18796	0.0499224	10.1251	0.5537	negative	-7.92613	0	1.76754
BB0486		hypothetical protein		Unknown proteins, no known homologs	-1.65339	0.163918	2.96955	0.192211
BB0487		hypothetical protein		Unknown proteins, no known homologs	-1.54797	ND	3.04909	0.0978082
BB0488	virB6	plasmid-related membrane protein		conjugation with cellular fusion	-2.43119	0.0497688	3.45632	0.277695	negative	-4.98333	0	9.89247
BB0489		plasmid-related lipoprotein		Periplasmic/ Exported/ Lipoprotein	-1.51992	0.2375	1.41627	0.0724366
BB0490		putative membrane protein		Cell envelope	1.10462	0.0599453	1.55406	0.0494312
BB0491	virB5	plasmid-related exported protein		Periplasmic/ Exported/ Lipoprotein	1.48133	ND	1.11288	ND
BB0492		hypothetical protein		Unknown proteins, no known homologs	ND	ND	1.35895	ND
BB0493	virD2	plasmid-related protein			1.74653	1.44503	-1.53709	0.020664
BB0494		hypothetical 20.3 kDa protein, plasmid-related protein	DNA binding	regulation of transcription, DNA-dependent	1.16006	0.227643	-2.7628	0.0130548	positive	3.55011	0	15.1444
BB0495		hypothetical protein		Unknown proteins, no known homologs	ND	ND	1.1222	0.017
BB0496		hypothetical protein	hydrolase activity		-1.4616	0.114763	2.17133	0.100373
BB0497		hypothetical protein	ATP-binding cassette (ABC) transporter activity	transport	-1.11875	ND	3.49291	0.135771
BB0498		hypothetical protein		Unknown proteins, no known homologs	ND	ND	2.36185	ND
BB0499		hypothetical protein		Unknown proteins, no known homologs	-3.32045	0.0194421	5.32581	0.443119	negative	-11.2484	0	0
BB0500		putative integrase			-1.55746	0.096628	2.26388	0.0348991
BB0501	htpG	heat shock protein	heat shock protein activity	protein folding	2.74363	0.573052	-2.56672	0.0109608	positive	7.13939	0	2.97663
BB0502		probable glutathione S-transferase	transferase activity		1.09948	0.167867	1.37055	0.0386289
BB0503	ampD	N-acetylmuramoyl-L-alanine amidase	N-acetylmuramoyl-L-alanine amidase activity	peptidoglycan catabolism	-1.06517	0.116787	1.59093	0.0176053
BB0504		putative exported protein		Periplasmic/ Exported/ Lipoprotein	-1.3879	0.054966	2.15017	0.0461203
BB0505		putative membrane protein		cytochrome c oxidase biogenesis	-1.25214	0.097324	1.80054	0.030709
BB0506	ffh	signal recognition particle protein	RNA binding	SRP-dependent cotranslational membrane targeting	-1.41277	0.104164	2.00228	0.052917
BB0507		putative membrane protein		cell wall catabolism	-1.32163	0.131344	2.05655	0.0821176
BB0508		conserved hypothetical protein		sulfur metabolism	-1.31036	0.0489528	1.88463	0.050114
BB0509		prolyl iminopeptidase	prolyl aminopeptidase activity		-1.44072	0.0448845	1.686	0.0208047
BB0510		putative methyltransferase	S-adenosylmethionine-dependent methyltransferase activity		-1.3726	0.105091	1.96603	0.0619204
BB0511		LysR family regulatoy protein	transcription factor activity	Global Regulatory Functions	-2.28931	0.0441612	3.27589	0.299191	negative	-5.35898	0	8.50127
BB0512		conserved hypothetical protein		metabolism	-3.0378	0.0241495	4.40783	0.272695	negative	-9.30721	0	0
BB0513		putative hydroxymethylglutaryl-CoA lyase(pseudogene)			1.47519	0.397947	-1.14068	0.0813735
BB0514		putative exported protein		Periplasmic/ Exported/ Lipoprotein	-1.66105	0.210816	3.779	0.285343
BB0515		conserved hypothetical protein		Conserved in organism other than E. coli	-1.07195	0.051	1.49689	0.074
BB0516		putative transcriptional regulator	DNA binding	regulation of transcription, DNA-dependent	-1.30146	0.159726	1.86599	ND
BB0517		putative dioxygenase subunit	iron ion binding	electron transport	1.00919	0.202154	-1.32915	0.0147736
BB0518		putative hydroxylase	catalytic activity	electron transport	1.50642	0.240804	1.24461	0.0240412
BB0519		putative exported protein		transport	1.37466	0.111801	ND	ND
BB0520		putative membrane protein		Cell envelope	1.32766	0.0481191	ND	ND
BB0521		integral membrane protein			1.37415	0.490874	1.26798	0.0447095
BB0522		oxidoreductase	electron transporter activity	electron transport	1.54174	0.289954	-1.09211	0.0398113
BB0523		putative ferredoxin	oxidoreductase activity	metabolism	1.17158	0.18217	-1.11759	0.0414697
BB0524		conserved hypothetical protein	hydrolase activity, acting on glycosyl bonds	Conserved in organism other than E. coli	-1.08919	0.141905	1.3111	0.0250821
BB0525		conserved hypothetical protein		Conserved in organism other than E. coli	1.38523	0.275816	1.40431	0.0422798
BB0526		putative phage-related protein		Laterally acquired elements	1.22914	0.246253	1.07498	0.0106416
BB0527		conserved hypothetical protein		Conserved in organism other than E. coli	1.12822	0.122038	1.2855	0.0279761
BB0528		putative DNA-binding protein	DNA binding		-1.0063	0.138077	1.66174	0.149932
BB0529		hypothetical protein		Unknown proteins, no known homologs	-1.247	0.118651	1.90617	0.052909
BB0530		regulatory protein	transcription factor activity	Global Regulatory Functions	-1.22384	0.098599	1.89768	0.0551624
BB0531		putative exported protein		Periplasmic/ Exported/ Lipoprotein	-1.17522	0.176899	1.99316	0.0510435
BB0532		putative acyl-CoA synthetase			ND	ND	ND	ND
BB0533		enoyl-CoA hydratase	isomerase activity	metabolism	1.23782	ND	ND	ND
BB0534		putative exported protein		Periplasmic/ Exported/ Lipoprotein	ND	ND	ND	ND
BB0535		hypothetical protein		Unknown proteins, no known homologs	1.95167	0.591852	1.01222	0.107546
BB0536		conserved hypothetical protein		Conserved in organism other than E. coli	1.49855	0.631817	2.37257	0.30387
BB0537		putative sulfurtransferase	transferase activity	metabolism	6.07527	1.98817	-3.6855	0.0146914	positive	5.03885	0	9.06514
BB0538		LysR family regulatory protein	transcription factor activity	Global Regulatory Functions	3.4438	1.12216	-1.1921	0.0128582	positive	7.12146	0	3.01491
BB0539		thiamine pyrophosphate enzyme		metabolism	1.06102	0.261725	2.08969	0.0900083
BB0540		conserved hypothetical protein		metabolism	-1.38736	0.1775	ND	ND
BB0541		enoyl-CoA hydratase	isomerase activity	metabolism	1.35596	0.5335	-1.08812	ND
BB0542		putative exported protein		Periplasmic/ Exported/ Lipoprotein	-3.18379	0.0258666	3.78737	0.0774796	negative	-9.30182	0	0
BB0543		putative transcriptional regulator	DNA binding	regulation of transcription, DNA-dependent	-1.32875	0.225861	2.02537	0.252162
BB0544		putative exported protein		Periplasmic/ Exported/ Lipoprotein	ND	ND	ND	ND
BB0545		conserved hypothetical protein		Conserved in organism other than E. coli	1.60032	0.210709	1.04298	0.0675
BB0546		conserved hypothetical protein		Conserved in organism other than E. coli	1.19916	0.4055	1.23219	0.037
BB0547		putative ligase	ligase activity	metabolism	ND	ND	-1.45575	0.2825
BB0548		LacI family regulatory protein	transcription factor activity	Global Regulatory Functions	ND	ND	1.82312	ND
BB0549		putative membrane protein		Cell envelope	1.43027	0.183455	-1.16176	0.0674542
BB0550		hypothetical protein		Unknown proteins, no known homologs	1.30815	0.392919	1.11102	0.0183848
BB0551		conserved hypothetical protein		Conserved in organism other than E. coli	1.32533	0.119218	-1.14695	0.0212577
BB0552		putative Zinc-binding dehydrogenase	alcohol dehydrogenase activity, zinc-dependent		1.27186	0.26681	1.50155	0.0536043
BB0553		conserved hypothetical protein	catalytic activity	metabolism	-1.26229	0.106603	1.94189	0.126763
BB0554		putative carboxymuconolactone decarboxylase	catalytic activity	aromatic compound metabolism	-1.25681	0.112076	2.03065	0.0720359
BB0555		enoyl-CoA hydratase	isomerase activity	metabolism	-1.276	0.0895681	1.9099	0.0682937
BB0556		iron-containing alcohol dehydrogenase	iron ion binding	metabolism	1.45243	0.168864	1.53355	0.0717527
BB0557		CaiB		metabolism	ND	ND	ND	ND
BB0558		putative racemase		metabolism	ND	ND	4.35957	0.230955
BB0559		putative exported protein		Periplasmic/ Exported/ Lipoprotein	1.12365	ND	1.11848	0.0395095
BB0560		LysR family regulatory protein	transcription factor activity	Global Regulatory Functions	-2.79687	0.0487706	6.14602	0.324231	negative	-9.12612	0	0.155029
BB0561		conserved hypothetical protein		Conserved in organism other than E. coli	1.84711	0.717832	-1.12188	0.0218394
BB0562		putative exported protein		Periplasmic/ Exported/ Lipoprotein	-1.02624	0.3695	-1.39699	0.0272091
BB0563		acyl-CoA dehydrogenase	acyl-CoA dehydrogenase activity	electron transport	ND	ND	ND	ND
BB0564		putative exported protein		Periplasmic/ Exported/ Lipoprotein	1.34939	0.109288	1.09611	0.0409064
BB0565		conserved hypothetical protein		Conserved in organism other than E. coli	-1.16269	0.24456	ND	ND
BB0566		aconitase family protein	lyase activity	metabolism	ND	ND	ND	ND
BB0567		LysR family regulatory protein	transcription factor activity	Global Regulatory Functions	-3.23003	0.0605313	4.07423	0.138981	negative	-6.24848	0	5.6168
BB0568		putative exported protein		Periplasmic/ Exported/ Lipoprotein	-1.02491	0.339825	ND	ND
BB0569		putative membrane protein		Cell envelope	2.31955	ND	-1.03096	0.0100885
BB0570		putative hydrolase	hydrolase activity		ND	ND	1.55282	0.0772798
BB0571		putative branched-chain amino acid transportATP-binding protein	ATP-binding cassette (ABC) transporter activity	transport	ND	ND	ND	ND
BB0572		ABC transporter ATP-binding protein	ATP-binding cassette (ABC) transporter activity	transport	ND	ND	ND	ND
BB0573		putative branched-chain amino acid transportsystem permease	transporter activity	transport	ND	ND	ND	ND
BB0574		putative branched-chain amino acid transportsystem permease protein	transporter activity	transport	1.02272	0.0135688	1.17067	0.00655744
BB0575					1.14099	0.125	-1.14503	0.0175
BB0576		TetR family regulatory protein	transcription factor activity	Global Regulatory Functions	-1.03983	0.132853	1.27941	0.0893061
BB0577		hypothetical protein		Unknown proteins, no known homologs	-1.38759	0.0823409	1.79577	0.0619823
BB0578		conserved hypothetical protein		Conserved in organism other than E. coli	-1.32768	0.0933049	1.75414	0.0584292
BB0579		conserved hypothetical protein	racemase and epimerase activity, acting on amino acids and derivatives	metabolism	-1.38389	0.0764264	1.82042	0.0670079
BB0580		short chain dehydrogenase	oxidoreductase activity	metabolism	ND	ND	ND	ND
BB0581		acyl-CoA dehydrogenase	acyl-CoA dehydrogenase activity	metabolism	ND	ND	1.22287	ND
BB0582		short chain dehydrogenase	oxidoreductase activity	metabolism	ND	ND	ND	ND
BB0583		putative ligase	ligase activity	metabolism	1.35415	ND	-1.24465	ND
BB0584		hypothetical protein		Unknown proteins, no known homologs	1.14185	0.198313	1.47577	0.0550355
BB0585		enoyl-CoA hydratase	isomerase activity	metabolism	ND	ND	1.8865	0.0906697
BB0586		putative exported protein		Periplasmic/ Exported/ Lipoprotein	ND	ND	ND	ND
BB0587		conserved hypothetical protein		Conserved in organism other than E. coli	1.92674	0.901435	1.34155	0.0217343
BB0588		conserved hypothetical protein		Conserved in organism other than E. coli	-1.5726	ND	1.62925	ND
BB0589		conserved hypothetical protein	citrate (pro-3S)-lyase activity	Conserved in organism other than E. coli	ND	ND	1.62117	0.093006
BB0590		conserved hypothetical protein	oxidoreductase activity	metabolism	-1.21929	ND	-1.03761	ND
BB0591		acyl-CoA dehydrogenase	acyl-CoA dehydrogenase activity	metabolism	ND	ND	-1.07289	ND
BB0592		CaiB		metabolism	-1.52104	0.143121	1.60222	0.0246289
BB0593		CaiB		metabolism	-1.54452	ND	3.6988	0.12141
BB0594		putative exported protein		Periplasmic/ Exported/ Lipoprotein	ND	ND	ND	ND
BB0595		hypothetical protein		Unknown proteins, no known homologs	ND	ND	-1.54298	0.0120738
BB0596		nitroreductase family protein	oxidoreductase activity	electron transport	-2.31807	ND	1.2064	0.0259787
BB0597		enoyl-CoA hydratase	isomerase activity	metabolism	-1.02397	0.265311	-2.08059	0.0234043
BB0598		extracellular ligand binding protein			1.12557	0.0262064	1.5435	0.132975
BB0599		putative branched-chain amino acid transportsystem permease protein	transporter activity	transport	-1.29659	0.0503108	-1.43626	0.0243923
BB0600		putative branched-chain amino acid transportsystem permease protein	transporter activity	transport	-1.21351	0.0736304	1.1606	0.0444169
BB0601		ABC transport system ATP-binding protein	ATP-binding cassette (ABC) transporter activity	transport	-1.42067	0.0694129	2.49565	0.120798
BB0602		ABC transport system ATP-binding protein	ATP-binding cassette (ABC) transporter activity	transport	-1.55551	0.0809473	2.33844	0.0844762
BB0603		NADH:flavin oxidoreductase	oxidoreductase activity	metabolism	-1.37868	0.0605438	2.27071	0.0598666
BB0604		short chain dehydrogenase	oxidoreductase activity	metabolism	3.35949	0.854484	1.95733	ND	positive	8.82101	0	0.319231
BB0605		putative exported protein		Periplasmic/ Exported/ Lipoprotein	-1.1542	0.0513939	1.45029	ND
BB0606		acetyl-CoA hydrolase	acetyl-CoA metabolism	metabolism	1.09715	0.0228059	1.70257	0.112962
BB0607		AMP-binding enzyme	catalytic activity	metabolism	-1.27842	0.0915	ND	ND
BB0608		IclR family regulatory protein	DNA binding	regulation of transcription, DNA-dependent	-1.4903	0.0815093	1.4245	0.0278908
BB0609		IclR family regulatory protein	DNA binding	regulation of transcription, DNA-dependent	10.9414	1.9367	-1.03661	0.0498172
BB0610		putative pyruvate carboxylase	gluconeogenesis	metabolism	-2.13563	0.027	3.17461	0.165639
BB0611		acyl-CoA dehydrogenase	acyl-CoA dehydrogenase activity	electron transport	-1.20234	0.0347755	-1.33223	0.0190992
BB0612		putative enoyl-CoA hydratase	oxidoreductase activity	metabolism	ND	ND	ND	ND
BB0613		putative short chain dehydrogenase	oxidoreductase activity	metabolism	ND	ND	1.96727	0.167903
BB0614		putative thiolase			1.01317	0.0841167	1.08088	0.0272255
BB0615		AMP-binding enzyme	catalytic activity	metabolism	-1.33088	0.176124	ND	ND
BB0616		IclR family regulatory protein	DNA binding	regulation of transcription, DNA-dependent	ND	ND	ND	ND
BB0617		CaiB		metabolism	-1.11335	0.866913	-1.60933	0.0288105
BB0618		LysR family regulatory protein	transcription factor activity	Global Regulatory Functions	-1.33152	0.025458	2.49094	0.0818997
BB0619		putative acyl-CoA dehydrogenase	acyl-CoA dehydrogenase activity	electron transport	-1.35344	0.0835	1.51479	0.0973959
BB0620	etfB, etfS	electron transfer flavoprotein beta-subunit	electron transporter activity	electron transport	-1.28614	0.253639	1.89271	0.0904904
BB0621	etfA, etfL	electron transfer flavoprotein alpha-subunit	electron transporter activity	electron transport	-2.28302	0.0357178	1.82995	0.0959165	negative	-6.89934	0	3.88224
BB0622		conserved hypothetical protein		Conserved in organism other than E. coli	-1.47641	0.0519652	1.78024	0.0619564
BB0623		LysR-family transcriptional regulator	transcription factor activity	Global Regulatory Functions	-1.27918	0.175758	1.50733	0.0534562
BB0624		conserved hypothetical protein		Conserved in organism other than E. coli	1.0346	0.164008	1.70412	0.0244941
BB0625		putative exported protein		Periplasmic/ Exported/ Lipoprotein	-1.2577	0.0653212	2.06504	0.116964
BB0626		putative exported protein		Periplasmic/ Exported/ Lipoprotein	-1.391	0.0809792	2.28024	0.0856449
BB0627		conserved hypothetical protein	transcription factor activity	Global Regulatory Functions	-1.33767	0.0826163	2.22473	0.0709333
BB0628		conserved hypothetical protein		Conserved in organism other than E. coli	ND	ND	ND	ND
BB0629		putative enoyl-CoA hydratase	catalytic activity	metabolism	ND	ND	ND	ND
BB0630		nitroreductase family protein	oxidoreductase activity	electron transport	-1.95396	0.0550078	1.73239	0.0415337
BB0631		TetR family transcriptional regulator	transcription factor activity	Global Regulatory Functions	-2.071	0.0259576	2.25911	0.1424	negative	-5.75007	0	7.16004
BB0632		putative hydroxymethylglutaryl-CoA lyase	lyase activity		-1.2209	0.1485	ND	ND
BB0633		putative enoyl-CoA hydratase	isomerase activity	metabolism	-1.08328	0.1365	ND	ND
BB0634		CAIB		metabolism	1.22071	0.0925011	-1.49845	ND
BB0635		putative lipoprotein		Periplasmic/ Exported/ Lipoprotein	-1.09745	ND	1.49876	ND
BB0636		iron-containing alcohol dehydrogenase	iron ion binding	metabolism	-1.17031	0.0405	ND	ND
BB0637		enoyl-CoA hydratase	isomerase activity	metabolism	ND	ND	ND	ND
BB0638		putative amidase	amidase activity		2.1385	0.340425	-1.70661	0.0202166	positive	6.33408	0	4.92731
BB0639		conserved hypothetical protein		Conserved in organism other than E. coli	-1.41085	0.0377607	2.64147	0.153373
BB0640		hypothetical protein		Unknown proteins, no known homologs	ND	ND	ND	ND
BB0641		putative aldehyde dehydrogenase	oxidoreductase activity	metabolism	ND	ND	ND	ND
BB0642		NADPH-dependent FMN reductase		metabolism	-1.27157	0.0344787	2.42678	0.0798208
BB0643		putative transport system permease protein	transporter activity	transport	1.45058	0.149387	1.08026	0.0272777
BB0644		ABC transporter ATP-binding protein	ATP-binding cassette (ABC) transporter activity	transport	-1.09269	0.1055	1.6889	0.263
BB0645		putative exported protein		Periplasmic/ Exported/ Lipoprotein	1.21505	0.1385	ND	ND
BB0646		luciferase-like monooxygenase	monooxygenase activity		1.35921	ND	-1.32292	0.0105
BB0647		IclR family transcriptional regulator	DNA binding	regulation of transcription, DNA-dependent	1.34283	0.177928	3.21588	0.055075
BB0648		probable regulator	transcription factor activity	Global Regulatory Functions	-1.09111	0.0486555	2.16011	0.12203
BB0649		probable short chain dehydrogenase	oxidoreductase activity	metabolism	-1.26395	0.0689936	1.99019	0.111593
BB0650		putative exported protein		Periplasmic/ Exported/ Lipoprotein	-1.31216	0.0713684	2.30655	0.0999554
BB0651		aldehyde dehydrogenase	aldehyde dehydrogenase (NAD) activity	metabolism	-1.27339	0.0529504	2.09362	0.0612995
BB0652		putative exported protein		Periplasmic/ Exported/ Lipoprotein	ND	ND	1.77092	ND
BB0653		putative 3-hydroxyisobutyrate dehydrogenase	phosphogluconate dehydrogenase (decarboxylating) activity	metabolism	ND	ND	-2.9969	ND
BB0654		LysR-family transcriptional regulator	transcription factor activity	Global Regulatory Functions	-2.34956	0.0136504	3.94853	0.100172
BB0655		putative transcriptional regulator	DNA binding	regulation of transcription, DNA-dependent	-1.95649	0.0787849	4.62075	0.475896	negative	-2.81204	0	19.2027
BB0656		probable acyl-CoA dehydrogenase	acyl-CoA dehydrogenase activity	electron transport	-1.9194	ND	ND	ND
BB0657		putative acetyl-CoA synthetase	catalytic activity	metabolism	1.48144	0.310386	1.20003	0.0380753
BB0658		conserved hypothetical protein		Conserved in organism other than E. coli	-1.35383	0.0829408	2.3693	0.0488661
BB0659		conserved hypothetical protein		Conserved in organism other than E. coli	ND	ND	ND	ND
BB0660		putative exported protein		Periplasmic/ Exported/ Lipoprotein	ND	ND	1.8809	0.040501
BB0661		putative enoyl-CoA hydratase	isomerase activity	metabolism	1.13103	0.114744	1.17875	0.0476946
BB0662		conserved hypothetical protein		Conserved in organism other than E. coli	1.00514	0.129544	ND	ND
BB0663	gcdH	glutaryl-CoA dehydrogenase	glutaryl-CoA dehydrogenase activity	electron transport	-1.249	ND	ND	ND
BB0664		probable enoyl CoA hydratase	catalytic activity	metabolism	ND	ND	ND	ND
BB0665		probable thiolase			ND	ND	ND	ND
BB0666		putative exported protein		Periplasmic/ Exported/ Lipoprotein	ND	ND	ND	ND
BB0667		putative acetyl-CoA synthetase			ND	ND	ND	ND
BB0668		conserved hypothetical protein		Conserved in organism other than E. coli	-1.27783	ND	1.9551	0.105708
BB0669		LysR-family transcriptional regulator	transcription factor activity	regulation of transcription, DNA-dependent	-1.14277	ND	ND	ND
BB0670		putative hydrolase	hydrolase activity		-1.42375	0.0668356	ND	ND
BB0671		conserved hypothetical protein		Conserved in organism other than E. coli	1.10197	ND	1.8604	ND
BB0672		conserved hypothetical protein		Conserved in organism other than E. coli	-1.39975	0.0669336	2.10982	0.117691
BB0673	gst	glutathione S-transferase	glutathione transferase activity		-1.07029	0.258269	1.1657	0.122937
BB0674		putative exported protein		Periplasmic/ Exported/ Lipoprotein	-1.24975	0.0598222	1.95808	0.070287
BB0675		putative exported protein		Periplasmic/ Exported/ Lipoprotein	-1.43408	0.0487092	1.85584	0.057572
BB0676		putative GntR-family transcriptional regulator	transcription factor activity	Global Regulatory Functions	-1.34463	0.0977744	1.9062	0.0684494
BB0677		probable aldehyde dehydrogenase	oxidoreductase activity	metabolism	ND	ND	ND	ND
BB0678	metC	cystathionine beta-lyase	amino acid metabolism	metabolism	ND	ND	ND	ND
BB0679		conserved hypothetical protein		Conserved in organism other than E. coli	ND	ND	2.43641	0.033
BB0680		putative exported protein		Periplasmic/ Exported/ Lipoprotein	ND	ND	2.42833	0.0716062
BB0681		conserved hypothetical protein		Conserved in organism other than E. coli	1.5442	0.098	-1.3976	0.042553
BB0682		conserved hypothetical protein		Conserved in organism other than E. coli	1.3173	ND	1.63111	ND
BB0683		conserved hypothetical protein		Conserved in organism other than E. coli	1.01778	0.1405	1.65037	0.101302
BB0684		hypothetical protein		Unknown proteins, no known homologs	1.9081	0.752036	-1.08198	0.0520734
BB0685		transcriptional regulator	DNA binding	regulation of transcription, DNA-dependent	-1.43408	0.0403419	1.74203	0.0411509
BB0686	dapA	dihydrodipicolinate synthase	dihydrodipicolinate synthase activity		1.48964	0.112066	-1.18682	0.0378391
BB0687	aatB	aspartate aminotransferase	aspartate transaminase activity	biosynthesis	-1.00891	ND	-1.51967	ND
BB0688		probable solute-binding periplasmic protein	transporter activity	transport	1.00357	0.269509	1.32726	0.0303425
BB0689		putative permease component of ABC transporter	transporter activity	transport	3.33372	2.7735	1.76626	0.1465
BB0690		putative ATP-binding component of ABCtransporter	ATP-binding cassette (ABC) transporter activity	transport	2.26969	ND	1.39623	0.145
BB0691		putative peptidase	metallopeptidase activity	proteolysis and peptidolysis	-1.32531	0.214467	2.43455	0.0840337
BB0692		probable transcriptional regulator	DNA binding	regulation of transcription, DNA-dependent	-1.89769	0.0893471	3.8483	0.205673
BB0693	amaB	N-carbamoyl-L-amino acid amidohydrolase	metallopeptidase activity	proteolysis and peptidolysis	-2.03963	0.0309314	3.59901	0.187647
BB0694		probable amidase	amidase activity		-1.22703	0.0879323	1.28998	0.0142384
BB0695		putative polysaccharide deacetylase	hydrolase activity, acting on carbon-nitrogen (but not peptide) bonds	carbohydrate metabolism	-1.22441	0.090084	1.55394	0.0562784
BB0696	allA, glxA2	putative ureidoglycolate hydrolase	ureidoglycolate hydrolase activity	allantoin catabolism	-1.23893	0.0570029	ND	ND
BB0697		putative membrane protein		Cell envelope	-1.30665	0.105429	2.29246	0.0823053
BB0698		putative membrane protein		Cell envelope	-1.29943	0.0961649	2.1773	0.0789974
BB0699		putative extracellular solute-binding protein		transport	-1.13655	0.0888339	2.17597	0.0952847
BB0700		putative LysR-family transcriptional regulator	transcription factor activity	Global Regulatory Functions	-1.20103	0.0703833	2.11685	0.0995128
BB0701		putative exported protein		Periplasmic/ Exported/ Lipoprotein	ND	ND	2.54174	0.12499
BB0702		putative GntR-family transcriptional regulator	transcription factor activity	Global Regulatory Functions	ND	ND	2.12635	0.104308
BB0703		conserved hypothetical protein		Conserved in organism other than E. coli	1.32019	0.181329	ND	ND
BB0704		putative membrane protein		Cell envelope	1.15363	0.0895	ND	ND
BB0705		putative membrane protein		Cell envelope	1.91399	1.34326	1.19056	0.0484642
BB0706		extracellular solute-binding protein		transport	-2.17707	0.0229676	3.06276	0.0863954	negative	-7.85042	0	1.89862
BB0707		probable GntR-family transcriptional regulator	transcription factor activity	Global Regulatory Functions	-2.04314	0.120167	2.62034	0.116436	negative	-3.88165	0	14.4375
BB0708	glyA	serine hydroxymethyltransferase	glycine hydroxymethyltransferase activity	glycine metabolism	1.77295	0.44366	-1.07396	0.0374867
BB0709	benE	benzoate membrane transport protein			ND	ND	ND	ND
BB0710		probable oxidoreductase	electron transporter activity	electron transport	-1.39349	0.0363194	2.12676	0.0366638
BB0711		putative aldehyde dehydrogenase	oxidoreductase activity	electron transport	-1.56686	0.0638402	2.22987	0.0837773
BB0712		putative LysR-family transcriptional regulator	transcription factor activity	Global Regulatory Functions	-1.48468	0.0164236	1.90141	0.0559983
BB0713		putative transcriptional regulator	DNA binding	regulation of transcription, DNA-dependent	1.00326	0.216454	1.99027	0.0554693
BB0714	hmgL	3-hydroxy-3-methylglutaryl-CoA lyase	hydroxymethylglutaryl-CoA lyase activity		ND	ND	ND	ND
BB0715		conserved hypothetical protein		metabolism	1.47664	0.2575	-1.22616	0.1095
BB0716		putative isochorismatase	catalytic activity	metabolism	1.10438	0.262211	1.53635	0.0799147
BB0717		putative exported protein		Periplasmic/ Exported/ Lipoprotein	-1.34587	0.0686365	2.60605	0.044
BB0718	bcpA	carboxyvinyl-carboxyphosphonatephosphorylmutase	carboxyvinyl-carboxyphosphonate phosphorylmutase activity	metabolism	-1.05937	0.0630776	-1.12936	0.092
BB0719		putative ABC transporter periplasmicsolute-binding protein		transport	-1.1684	0.0395761	-1.38081	0.0275091
BB0720		putative membrane protein		Cell envelope	-1.03723	0.0901691	1.39623	0.00368782
BB0721		putative membrane protein		Cell envelope	1.02239	0.0862756	1.0495	0.0214274
BB0722		conserved hypothetical protein		Conserved in organism other than E. coli	-1.01334	0.074832	1.46893	0.109641
BB0723		conserved hypothetical protein		Conserved in organism other than E. coli	-1.11335	0.127709	1.98882	0.0727768
BB0724		conserved hypothetical protein		Conserved in organism other than E. coli	-1.07507	0.152039	1.75547	0.0476564
BB0725		putative transcriptional regulator	DNA binding	Global Regulatory Functions	-7.82411	0.0405099	17.3312	0.857079	negative	-8.37308	0	1.06822
BB0726		putative exported protein		Periplasmic/ Exported/ Lipoprotein	-1.39646	ND	ND	ND
BB0727		electron transfer component of a dioxygenasesystem	electron transporter activity	electron transport	-1.0492	0.09	1.58948	0.0369519
BB0728	hcaE	hydroxylating alpha subunit of a dioxygenasesystem	iron ion binding	electron transport	1.0886	0.0885	ND	ND
BB0729		putative short chain dehydrogenase	oxidoreductase activity	metabolism	1.16267	0.233	ND	ND
BB0730		hydroxylating beta subunit of a dioxygenasesystem	oxidoreductase activity, acting on single donors with incorporation of molecular oxygen, incorporation of two atoms of oxygen	electron transport	-1.13434	0.019	ND	ND
BB0731		hypothetical protein		Unknown proteins, no known homologs	-1.20338	0.196	1.89861	0.128117
BB0732	cadA	FAD-monooxygenase	monooxygenase activity	electron transport	2.18677	2.17933	ND	ND
BB0733		putative exported protein		Periplasmic/ Exported/ Lipoprotein	1.07162	ND	1.59756	ND
BB0734	hpaG	putative fumarylacetoacetate hydrolase familyprotein	hydrolase activity	metabolism	-1.25107	0.0968934	1.71189	0.19862
BB0735		putative fumarylacetoacetate hydrolase familyprotein	hydrolase activity	metabolism	-1.03152	0.275126	ND	ND
BB0736	hpaE	5-carboxymethyl-2-hydroxymuconate semialdehydedehydrogenase	oxidoreductase activity	metabolism	-1.21929	0.0272641	1.4447	0.0827013
BB0737	hpaD	homoprotocatechuate 2,3-dioxygenase	3,4-dihydroxyphenylacetate 2,3-dioxygenase activity	electron transport	-1.26846	ND	ND	ND
BB0738	hpaF	5-carboxymethyl-2-hydroxymuconatedelta-isomerase	5-carboxymethyl-2-hydroxymuconate delta-isomerase activity	aromatic compound metabolism	ND	ND	ND	ND
BB0739	hpcG	2-oxo-hepta-3-ene-1,7-dioic acid hydratase	lyase activity	aromatic compound metabolism	-1.28257	ND	1.64043	ND
BB0740	hpaI, hpcH	2,4-dihydroxyhept-2-ene-1,7-dioic acid aldolase	aldolase activity	metabolism	-3.89097	0.0148763	6.50435	0.696692	negative	-13.5037	0	0
BB0741		LysR-family transcriptional regulator	transcription factor activity	Global Regulatory Functions	-2.10638	0.074505	2.02071	0.071
BB0742		putative exported protein		Periplasmic/ Exported/ Lipoprotein	-1.00818	0.278825	1.55033	0.0177044
BB0743		Thiamine pyrophosphate enzyme		metabolism	-1.12823	0.210739	1.73488	0.0517157
BB0744		putative aldehyde dehydrogenase	oxidoreductase activity	metabolism	-1.13795	0.0999472	1.70847	0.0608784
BB0745		putative lipase	catalytic activity		-1.08644	0.0801065	1.39157	0.0470919
BB0746		putative transcriptional regulator	DNA binding		-1.21869	0.0710487	1.93766	0.0754566
BB0747		putative exported protei		Periplasmic/ Exported/ Lipoprotein	-1.18304	0.0950198	2.03935	0.0529119
BB0748		putative exported protein		Periplasmic/ Exported/ Lipoprotein	-1.28309	0.077768	2.14892	0.0642735
BB0749		putative lipoprotein		Periplasmic/ Exported/ Lipoprotein	ND	ND	ND	ND
BB0750		probable enoyl-CoA hydratase	enoyl-CoA hydratase activity	metabolism	ND	ND	2.40037	0.146906
BB0751		probable short-chain dehydrogenase	oxidoreductase activity	metabolism	-1.47144	0.1715	2.01543	0.144576
BB0752		conserved hypothetical protein		metabolism	-2.35957	ND	3.53159	0.1475
BB0753		coenzyme A ligase	ligase activity	metabolism	-3.25238	ND	3.28552	0.3495
BB0754		TetR-family transcriptional regulator	transcription factor activity	Global Regulatory Functions	-1.37325	0.189029	1.564	0.072
BB0755		putative acyl-CoA dehyrdogenase	acyl-CoA dehydrogenase activity	electron transport	-1.00355	ND	1.31421	0.009
BB0756		branched-chain amino acid ABC transporter,permease protein	transporter activity	transport	ND	ND	ND	ND
BB0757		branched-chain amino acid ABC transporter,permease protein	transporter activity	transport	ND	ND	ND	ND
BB0758		branched-chain amino acid ABC transporter,ATP-binding protein	ATP-binding cassette (ABC) transporter activity	transport	ND	ND	3.43558	ND
BB0759		putative ABC transporter ATP-binding protein	ATP-binding cassette (ABC) transporter activity	transport	1.1511	0.232	-1.01343	0.0216974
BB0761		branched-chain amino acid ABC transporter,binding protein		transport	ND	ND	ND	ND
BB0762		short chain dehydrogenase	3-hydroxyacyl-CoA dehydrogenase activity	metabolism	ND	ND	3.12676	0.215554
BB0763		enoyl CoA dehydratase	lyase activity	metabolism	ND	ND	1.03273	0.038
BB0764		conserved hypothetical protein		Conserved in organism other than E. coli	ND	ND	ND	ND
BB0765		putative thiolase			ND	ND	1.35708	ND
BB0766		putative hydratase	oxidoreductase activity	metabolism	ND	ND	ND	ND
BB0767		hypothetical protein Xcc2124		Unknown proteins, no known homologs	-1.75398	ND	ND	ND
BB0768		putative exported protein		Periplasmic/ Exported/ Lipoprotein	ND	ND	2.44247	0.0661392
BB0769		conserved hypothetical protein		Conserved in organism other than E. coli	1.14966	0.544023	-1.12995	0.0192283
BB0770		probable transcriptional regulator	DNA binding	regulation of transcription, DNA-dependent	1.05128	0.208045	1.74802	0.183222
BB0771		putative FAD dependent oxidoreductase	oxidoreductase activity	electron transport	-1.85472	0.023896	1.94553	0.194076	negative	-5.2881	0	8.75636
BB0772		putative dipeptidase	membrane dipeptidase activity	proteolysis and peptidolysis	-1.40117	0.0367488	1.69799	0.033965
BB0773		putative exported protein		Periplasmic/ Exported/ Lipoprotein	-1.11836	0.146459	1.52962	0.0392124
BB0774		hypothetical protein		Unknown proteins, no known homologs	-5.32521	0.0534267	5.59261	0.334918	negative	-6.97168	0	3.7087
BB0775		putative transcriptional regulator	transcription factor activity	Global Regulatory Functions	-3.42547	0.0646924	5.70982	0.390408	negative	-5.61203	0	7.62049
BB0776		hypothetical protein		Unknown proteins, no known homologs	-1.81639	0.0463793	2.76761	0.06213	negative	-3.25408	0	17.2282
BB0777		hypothetical protein		Unknown proteins, no known homologs	1.26624	0.265245	1.07125	0.0295642
BB0778		putative membrane protein		Cell envelope	4.76664	2.36554	-2.03456	0.0240633	positive	4.89558	0	9.59722
BB0779		putative membrane protein		Cell envelope	-1.41937	0.353	ND	ND
BB0780		putative type II secretion system protein		protein secretion	-1.09183	0.0515	1.63111	ND
BB0781		putative type II secretion system protein	ATP binding	transport	1.02344	0.164307	1.23964	0.0606987
BB0782		putative type II secretion system protein	nucleotide binding	peptidoglycan metabolism	ND	ND	1.98529	0.192
BB0783		putative membrane protein		Cell envelope	ND	ND	1.39064	ND
BB0784		putative type II secretion system protein		protein secretion	1.51457	ND	ND	ND
BB0785		putative membrane protein		Cell envelope	ND	ND	1.83244	ND
BB0786		putative exported protein		Periplasmic/ Exported/ Lipoprotein	1.35632	ND	1.92751	0.104707
BB0787		putative exported protein		Periplasmic/ Exported/ Lipoprotein	1.29273	ND	ND	ND
BB0788		hypothetical protein		Unknown proteins, no known homologs	ND	ND	ND	ND
BB0789		putative exported protein		Periplasmic/ Exported/ Lipoprotein	-1.83783	ND	ND	ND
BB0790		putative type II secretion system protein			1.20891	0.01	2.10646	ND
BB0791	pilT	twitching mobility protein	ATP binding	transport	ND	ND	-1.01216	0.072753
BB0792	gspO	type 4 prepilin-like proteins leader peptideprocessing enzyme	cysteine-type peptidase activity	proteolysis and peptidolysis	-1.41538	0.0536126	1.97473	0.0421162
BB0793	vrgS	conserved hypothetical protein		Conserved in organism other than E. coli	ND	ND	ND	ND
BB0794		putative exported protein		Periplasmic/ Exported/ Lipoprotein	ND	ND	-1.13975	0.030168
BB0795		putative exported protein		Periplasmic/ Exported/ Lipoprotein	ND	ND	1.0843	0.0536791
BB0796		conserved hypothetical protein		Conserved in organism other than E. coli	ND	ND	ND	ND
BB0797		hypothetical protein		Unknown proteins, no known homologs	-3.22116	0.0309844	4.47044	0.175349	negative	-8.72199	0	0.605974
BB0798		conserved hypothetical protein		Conserved in organism other than E. coli	-1.38372	0.0766475	2.7908	0.16273
BB0799		conserved hypothetical protein		Conserved in organism other than E. coli	-1.94275	0.0521384	2.82042	0.0325851	negative	-3.63607	0	15.5201
BB0800		conserved hypothetical protein		Conserved in organism other than E. coli	-1.87491	0.0336846	2.69366	0.036079	negative	-3.9492	0	14.143
BB0801		conserved hypothetical protein		Conserved in organism other than E. coli	-1.92207	0.0327329	2.66839	0.0224203	negative	-4.3223	0	12.5487
BB0802		conserved hypothetical protein		Conserved in organism other than E. coli	-1.90823	0.0273419	2.7094	0.0309691	negative	-4.66243	0	11.1519
BB0803		conserved hypothetical protein		Conserved in organism other than E. coli	-2.00273	0.0339415	2.84507	0.0272268	negative	-4.51429	0	11.753
BB0804		conserved hypothetical protein		Conserved in organism other than E. coli	-1.8584	0.0308747	2.89167	0.0368837	negative	-4.16051	0	13.2328
BB0805		conserved hypothetical protein		Conserved in organism other than E. coli	ND	ND	1.18279	0.0515
BB0806		conserved hypothetical protein		Conserved in organism other than E. coli	-1.40997	0.16362	2.98043	0.108273
BB0807		conserved hypothetical protein		Conserved in organism other than E. coli	-1.43796	0.156391	2.71665	0.149891
BB0808		conserved hypothetical protein		Conserved in organism other than E. coli	1.06674	ND	1.65301	0.0197416
BB0809		putative exported protein		Periplasmic/ Exported/ Lipoprotein	-1.0072	ND	ND	ND
BB0810		putative ATPase with chaperone activity	chaperone activity		ND	ND	3.91094	0.177967
BB0811		conserved hypothetical protein		Conserved in organism other than E. coli	ND	ND	ND	ND
BB0812		putative lipoprotein		Periplasmic/ Exported/ Lipoprotein	ND	ND	ND	ND
BB0813		putative lipoprotein		Periplasmic/ Exported/ Lipoprotein	ND	ND	ND	ND
BB0814		conserved hypothetical protein		Conserved in organism other than E. coli	ND	ND	ND	ND
BB0815		putative outer membrane protein			-1.19921	0.143	ND	ND
BB0816		putative membrane protein		Cell envelope	1.79928	ND	1.28065	0.0523737
BB0817		conserved hypothetical protein		Conserved in organism other than E. coli	1.02569	0.108749	1.19097	0.0282112
BB0818		hypothetical protein		Unknown proteins, no known homologs	-1.02275	0.130078	1.17543	0.0290417
BB0819		putative calcium			1.04745	0.0995327	1.16438	0.0219439
BB0820		putative lipoprotein		Periplasmic/ Exported/ Lipoprotein	ND	ND	ND	ND
BB0821		autotransporter		transport	1.24504	ND	1.43165	ND
BB0822		putative phospholipase D protein	catalytic activity	metabolism	1.39834	0.256092	1.66546	0.0477119
BB0823	modD	molybdenum transport ATP-binding protein	ATP-binding cassette (ABC) transporter activity	transport	-1.99248	0.0165539	2.44097	0.0122124	negative	-6.5215	0	4.85092
BB0824	modC	molybdenum transport system permease protein	transporter activity	transport	-1.99759	0.0129944	2.46355	0.0210298	negative	-7.16459	0	3.26447
BB0825	modB	molybdate-binding periplasmic protein precursor	sulfate porter activity	transport	-1.72842	0.0272188	2.3809	0.0123275	negative	-3.4723	0	16.2499
BB0826		putative hydrolase	hydrolase activity		-1.9525	0.0202243	2.58596	0.0179504	negative	-5.64103	0	7.52258
BB0827		conserved hypothetical protein		Conserved in organism other than E. coli	-2.04886	0.016987	2.73654	0.0178761	negative	-6.7088	0	4.35761
BB0828		hypothetical protein		Unknown proteins, no known homologs	-1.38497	0.052374	2.12945	0.0349415
BB0829		putative exported protein		Periplasmic/ Exported/ Lipoprotein	-1.18458	0.0642464	1.59729	0.0930403
BB0830		putative membrane protein		Cell envelope	-2.26455	0.0317142	1.71034	0.0312215	negative	-5.76111	0	7.12383
BB0831		putative exported protein		Periplasmic/ Exported/ Lipoprotein	-1.17678	0.0687114	1.60377	0.0389939
BB0832		probable TonB-dependent receptor	receptor activity	transport	1.56355	0.250814	1.45641	0.137201
BB0833		putative regulatory protein	transcription factor activity	Global Regulatory Functions	-1.66308	0.0670446	2.19905	0.183232
BB0834		ornithine aminotransferase	ornithine-oxo-acid transaminase activity	arginine metabolism	ND	ND	1.56307	0.0152889
BB0835		arginase	arginase activity	metabolism	1.26636	0.161609	1.63647	0.0333335
BB0836		two-component response regulator	two-component response regulator activity	Global Regulatory Functions	-1.42213	0.069247	1.7442	0.0391759
BB0837		putative lipoprotein		Periplasmic/ Exported/ Lipoprotein	-1.10172	0.143107	1.67564	0.0679466
BB0838		putative lipoprotein		Periplasmic/ Exported/ Lipoprotein	-1.0169	0.102511	1.10004	0.0168831
BB0839		conserved hypothetical protein		Conserved in organism other than E. coli	-1.03524	0.0937819	1.13732	0.0190332
BB0840	metG	methionyl-tRNA synthetase	tRNA binding	translation	1.02601	0.0865994	1.128	0.0209135
BB0841		putative exported protein		Periplasmic/ Exported/ Lipoprotein	-1.01047	0.104564	1.14229	0.0141684
BB0842		putative iron sulfur binding protein	ATP binding	transport	-1.01301	0.114912	1.14975	0.0190895
BB0843		putative exported protein		Periplasmic/ Exported/ Lipoprotein	1.0542	0.0930238	1.12013	0.0202309
BB0844		putative exported protein		Periplasmic/ Exported/ Lipoprotein	-1.55319	0.0645039	2.50104	0.214051
BB0845	dcd, dus, paxA	deoxycytidine triphosphate deaminase	dCTP deaminase activity	pyrimidine ribonucleotide biosynthesis	1.01726	0.11091	1.66964	0.0527368
BB0846		conseved hypothetical protein		Conserved in organism other than E. coli	-2.24148	0.0470088	2.76533	0.0739054	negative	-6.36609	0	5.28003
BB0847		putative lyase	lyase activity		-2.12761	0.0333029	2.721	0.0323372	negative	-4.87592	0	10.3072
BB0848		putative acetyltransferase	N-acetyltransferase activity		-2.15559	0.0171083	2.6249	0.0319224	negative	-7.31429	0	2.93813
BB0849		hypothetical protein		Unknown proteins, no known homologs	-2.99831	0.0165924	3.58099	0.0350008	negative	-11.2659	0	0
BB0850		probable orn	amino acid metabolism	metabolism	ND	ND	2.68248	0.0172434
BB0851		putative exported protein		Periplasmic/ Exported/ Lipoprotein	-2.0597	0.00944346	2.63215	0.0368921	negative	-8.4875	0	0.90884
BB0852	sodA	superoxide dismutase [Mn]	superoxide dismutase activity	superoxide metabolism	-2.15038	0.0239044	2.65369	0.0441368	negative	-6.28662	0	5.50644
BB0853		probable metal transporter	metal ion transporter activity	transport	-2.02982	0.0486209	2.86143	0.0548374	negative	-4.15101	0	13.2733
BB0854	gcvT	glycine cleavage system T protein	aminomethyltransferase activity	glycine catabolism	-1.22048	0.0482083	1.64913	0.042216
BB0855	gcvH	glycine cleavage system H protein		glycine catabolism	-3.35624	0.0253941	3.32933	0.0705577	negative	-9.18426	0	0.0971537
BB0856	gcvP	glycine cleavage system P protein	glycine dehydrogenase (decarboxylating) activity	glycine decarboxylation via glycine cleavage system	-1.53467	0.0449527	1.80611	0.0897637
BB0857		putative GntR-family transcriptional regulator	transcription factor activity	Global Regulatory Functions	-1.53292	0.0925843	2.03915	0.0830855
BB0858		conserved hypothetical protein		metabolism	ND	ND	1.93869	ND
BB0859		putative exported protein		Periplasmic/ Exported/ Lipoprotein	-1.07686	0.0824081	1.08989	0.0113578
BB0860		probable enoyl-CoA hydratase	catalytic activity	metabolism	-1.04717	0.0690859	1.04453	0.00813087
BB0861		putative exported protein		Periplasmic/ Exported/ Lipoprotein	-1.02645	0.0784083	1.06089	0.0093726
BB0862		conserved hypothetical protein		Conserved in organism other than E. coli	-1.05506	0.0821449	1.08927	0.0100457
BB0863		conserved hypothetical protein		Conserved in organism other than E. coli	-1.03792	0.0899881	1.08906	0.0127353
BB0864		putative ABC transpoter ATP-binding protein	ATP-binding cassette (ABC) transporter activity	transport	-1.02705	0.0933374	1.10253	0.0112103
BB0865		putative peptide ABC transporter permeaseprotein	transporter activity	transport	-1.05185	0.081388	1.09983	0.00752034
BB0866		putative ABC transporter permease protein	transporter activity	transport	-1.0112	0.0889173	1.03604	0.0108074
BB0867		putative extracellular solute-binding protein	transporter activity	transport	1.01558	0.0889207	1.07312	0.0113162
BB0868	mmsA	putative methylmalonate-semialdehydedehydrogenase [acylating]	methylmalonate-semialdehyde dehydrogenase (acylating) activity	metabolism	-8.71589	0.0225535	11.5218	0.478617	negative	-11.5848	0	0
BB0869		omega-amino acid--pyruvate aminotransferase	beta-alanine-pyruvate transaminase activity		-4.65956	0.0238473	4.57616	0.107055	negative	-11.8019	0	0
BB0870		probable GntR-family transcriptional regulator	transcription factor activity	Global Regulatory Functions	-2.75812	0.0552503	3.38028	0.061377	negative	-5.89256	0	6.6997
BB0871	folA, tmrA	dihydrofolate reductase	dihydrofolate reductase activity	glycine biosynthesis	-1.71805	0.0312324	1.82539	0.0336228
BB0872		putative thymidylate synthase	thymidylate synthase activity	dTMP biosynthesis	-2.16759	0.0366682	2.71458	0.0396365	negative	-5.21912	0	9.00803
BB0873		conserved hypothetical protein	response to stress	Folding and Ushering	-1.52113	0.0232312	2.19387	0.0299093
BB0874		conserved hypothetical protein		Conserved in organism other than E. coli	-1.15613	ND	3.33244	0.0194108
BB0875		probable glycosyltransferase	transferase activity	lipid metabolism	-1.97166	0.0463847	2.39229	0.0388823	negative	-3.59197	0	15.7161
BB0876	wbpO	polysaccharide biosynthesis protein		Cell envelope	-1.96761	0.0439365	2.79391	0.0566041	negative	-3.77933	0	14.8865
BB0877		UDP-N-acetylglucosamine C4 epimerase	catalytic activity	nucleotide-sugar metabolism	-1.40149	0.0449885	1.98203	0.0975397
BB0878		putative membrane protein	pathogenesis	Cell envelope	-1.67159	0.0575932	2.59433	0.0446765
BB0879		putative glycosyltranferase		biosynthesis	1.08188	0.075416	1.875	0.0799072
BB0880		putative asparagine synthase	asparagine synthase (glutamine-hydrolyzing) activity	asparagine biosynthesis	-1.16685	0.0707435	2.01465	0.0667259
BB0881		putative glycosyltransferase	transferase activity	biosynthesis	-1.56926	0.0334762	2.11905	0.0877671
BB0882		putative glycosyltransferase	transferase activity	biosynthesis	1.56515	ND	2.29971	0.065763
BB0883		putative glycosyltransferase	transferase activity	biosynthesis	1.29707	0.052	3.24824	0.0595
BB0884	pgi	glucose-6-phosphate isomerase	glucose-6-phosphate isomerase activity	metabolism	-1.49898	0.0430154	1.33844	0.0180562
BB0885	pgm	phosphoglucomutase	phosphomannomutase activity	carbohydrate metabolism	-1.26485	0.0351408	1.2355	0.0206914
BB0886		hypothetical protein		Unknown proteins, no known homologs	-1.04252	0.0659804	1.11247	0.0208658
BB0887		putative oxidoreductase		electron transport	-1.04488	0.0736838	1.13297	0.0243566
BB0888		putative two-component system responseregulator	two-component response regulator activity	Global Regulatory Functions	1.00048	0.100392	1.08451	0.0253688
BB0889		putative two-component system sensor protein	two-component sensor molecule activity	signal transduction	1.03589	0.0912396	1.05634	0.0227852
BB0890		putative sulfatase	sulfuric ester hydrolase activity	metabolism	1.15544	0.0683918	1.06752	0.0483224
BB0891	fahA, fah	fumarylacetoacetase	aromatic amino acid family metabolism	metabolism	-1.12735	0.0661251	1.11268	0.0114957
BB0892	hmgA	homogentisate 1,2-dioxygenase	homogentisate 1,2-dioxygenase activity	phenylalanine catabolism	1.0061	0.0714526	1.05302	0.0236963
BB0893		putative LysR-family transcriptional regulator	transcription factor activity	Global Regulatory Functions	1.30755	ND	-1.38259	ND
BB0894		conserved hypothetical protein		Conserved in organism other than E. coli	-1.85868	0.0296934	2.55882	0.023612	negative	-4.11222	0	13.4392
BB0895		putative oxygenase	monooxygenase activity	electron transport	-2.01147	0.0346975	2.69387	0.0183526	negative	-4.64916	0	11.2053
BB0896		putative cyclase			ND	ND	ND	ND
BB0897	mutM, fpg	formamidopyrimidine-DNA glycosylase	zinc ion binding	carbohydrate metabolism	-1.39771	0.03004	1.85377	0.0207446
BB0898		conserved hypothetical protein		Conserved in organism other than E. coli	ND	ND	2.11858	0.15903
BB0899		putative outer membrane lipoprotein	chaperone activity	intracellular protein transport	-1.93371	0.036642	2.63277	0.0157242	negative	-4.05595	0	13.6809
BB0900	ispE, ipk	4-diphosphocytidyl-2-C-methyl-D-erythritolkinase	ATP binding	terpenoid biosynthesis	-1.5842	0.0298678	2.29764	0.0491868
BB0901	prsA, prs	ribose-phosphate pyrophosphokinase	magnesium ion binding	nucleoside metabolism	-1.44792	0.030858	2.33886	0.0944649
BB0902	rplY	50S ribosomal protein L25	structural constituent of ribosome	translation	-1.57638	0.0232609	2.01408	0.130154
BB0903	pth	peptidyl-tRNA hydrolase	aminoacyl-tRNA hydrolase activity	translation	-1.13063	0.106668	2.12031	0.161215
BB0904		putative membrane protein		Cell envelope	-1.18712	0.0562367	1.02713	ND
BB0905		conserved hypothetical protein	GTP binding	Conserved in organism other than E. coli	-1.00549	0.0718378	1.52326	0.0709102
BB0906		putative integrase	DNA binding	DNA recombination	ND	ND	2.60232	ND
BB0907		conserved hypothetical protein		regulation of cell cycle	-1.21181	ND	1.90187	0.0587855
BB0908		putative helicase	DNA binding		-2.04761	0.124647	5.54981	0.127604	negative	-2.60403	0	20.112
BB0909		conserved hypothetical protein		Conserved in organism other than E. coli	-1.02333	0.101662	1.13442	0.0163036
BB0910		putative ATPase	ATP binding		ND	ND	ND	ND
BB0911		putative serine protease	subtilase activity	Folding and Ushering	1.08832	0.103399	1.05924	0.022672
BB0912		type III restriction-modification systemmethyltransferase	DNA binding	DNA methylation	1.11513	0.109622	1.11723	0.0340522
BB0913		type III restriction enzyme	type III site-specific deoxyribonuclease activity	DNA restriction	1.46319	0.138793	-1.08227	0.0292271
BB0914		putative integrase		Laterally acquired elements	1.17423	0.138685	-1.00083	0.0210542
BB0915		conserved hypothetical protein		Conserved in organism other than E. coli	ND	ND	ND	ND
BB0916		autotransporter		transport	1.1045	ND	ND	ND
BB0917		putative regulatory protein	two-component response regulator activity	Global Regulatory Functions	1.85516	0.274893	ND	ND	positive	7.71659	0	1.86316
BB0918		putative exported protein		Periplasmic/ Exported/ Lipoprotein	12.784	3.99763	-20.4576	0.00653788	positive	9.41744	0	0
BB0919		putative TetR-family transcriptional regulator	transcription factor activity	Global Regulatory Functions	-2.0008	0.0238392	2.49909	0.0233849	negative	-5.56307	0	7.7872
BB0920		putative membrane protein		Cell envelope	-2.63431	0.0428466	3.91327	0.136407	negative	-5.88607	0	6.72034
BB0921		putative membrane protein	transporter activity	transport	-1.6689	0.0429246	2.48529	0.0393823	negative	-2.51301	0	20.503
BB0922		GntR family transcriptional regulator	transcription factor activity	Global Regulatory Functions	-1.88798	0.0222086	3.13318	0.0657152	negative	-4.92186	0	10.129
BB0923		putative acetolactate synthase large subunit	acetolactate synthase activity		-1.8471	0.0274428	2.54412	0.0191846	negative	-4.15827	0	13.2423
BB0924		putative lipoprotein		Periplasmic/ Exported/ Lipoprotein	-1.84737	0.0322428	2.62345	0.0214249	negative	-3.90189	0	14.3491
BB0925		putative taurine dioxygenase	oxidoreductase activity, acting on single donors with incorporation of molecular oxygen, incorporation of two atoms of oxygen	electron transport	-1.09408	0.0295223	2.01629	0.210316
BB0926	maeB	NADP-dependent malic enzyme	malate dehydrogenase (oxaloacetate-decarboxylating) (NADP+) activity	metabolism	1.23019	0.0744676	1.52258	0.13987
BB0927		LysR family regulatory protein	transcription factor activity	Global Regulatory Functions	-1.0313	0.0480458	2.12351	0.190905
BB0928		binding-protein-dependent transport systemsinner membrane component	transporter activity	transport	-1.80848	0.0246817	2.53956	0.0617299	negative	-4.09598	0	13.5088
BB0929		binding-protein-dependent transport systemsinner membrane component	transporter activity	transport	1.66433	0.292686	1.41943	0.0456944
BB0930		ABC transporter ATP-binding protein	ATP-binding cassette (ABC) transporter activity	transport	-1.08498	0.1285	1.7863	0.0683049
BB0931		bacterial extracellular solute-binding protein	transporter activity	transport	-1.71888	0.057177	2.24627	0.0371663	negative	-2.31327	0.0184158	21.3422
BB0932		conserved hypothetical protein		Conserved in organism other than E. coli	-1.27144	0.0570677	1.57249	0.0116858
BB0933		LysR family regulatory protein	transcription factor activity	Global Regulatory Functions	-1.23231	0.0898081	1.44656	0.00968102
BB0934		putative exported protein		Periplasmic/ Exported/ Lipoprotein	-1.11554	0.0997409	1.24006	0.0144749
BB0935		conserved hypothetical protein		Conserved in organism other than E. coli	1.24303	0.196862	-1.06814	0.00828616
BB0936		putative ArsR family transcriptional regulator	transcription factor activity	Global Regulatory Functions	1.12557	0.0669361	1.07146	0.0195795
BB0937		putative exported protein		Periplasmic/ Exported/ Lipoprotein	-1.17589	0.113533	1.57788	0.0149165
BB0938		hypothetical protein		Unknown proteins, no known homologs	-1.07232	0.114057	1.28086	0.0107877
BB0939		putative transport protein			1.07017	0.0865907	1.08389	0.0175595
BB0940	fdx	ferredoxin	electron transporter activity	metabolism	1.08085	0.0831212	1.10667	0.0195043
BB0941	coaD, kdtB	phosphopantetheine adenylyltransferase	pantetheine-phosphate adenylyltransferase activity	coenzyme A biosynthesis	-3.0814	0.0294781	4.69121	0.280154	negative	-7.7272	0	2.12006
BB0942		conserved hypothetical protein	S-adenosylmethionine-dependent methyltransferase activity		-1.76329	0.151793	2.4534	0.042995	negative	-2.4825	0	20.6329
BB0943	ftsY	cell division protein	RNA binding	cytokinesis	-2.05325	0.0272973	2.59569	0.0255566	negative	-5.98628	0	6.40524
BB0944		conserved hypothetical protein	adenylate cyclase activity	cAMP biosynthesis	-2.12833	0.019931	2.43041	0.0165586	negative	-6.68351	0	4.4227
BB0945		binding-protein-dependent transport systempermease protein	transporter activity	transport	-1.68174	0.0491942	1.98281	0.0502073	negative	-2.28524	0.0184158	21.4577
BB0946		binding-protein-dependent transport systemsinner membrane component	transporter activity	transport	-1.69413	0.0648172	2.20215	0.0488197
BB0947		putative transport system ATP-binding protein	ATP-binding cassette (ABC) transporter activity	transport	-1.77094	0.0329339	2.18123	0.0488391	negative	-3.44382	0	16.3773
BB0948		putative exported protein		Periplasmic/ Exported/ Lipoprotein	-1.66244	0.0423868	1.9592	0.0310134
BB0949		putative transcriptional regulator	DNA binding	regulation of transcription, DNA-dependent	-1.7078	0.036279	2.16487	0.0696631	negative	-2.69103	0	19.7341
BB0950		haloacid dehalogenase-like hydrolase	hydrolase activity	metabolism	-1.40212	0.0413246	2.03376	0.0950905
BB0951	ribB	putative 3,4-dihydroxy-2-butanone 4-phosphatesynthase	vitamin B2 biosynthesis	metabolism	-1.21205	0.0496409	1.33534	0.020097
BB0952	ribH	putative 6,7-dimethyl-8-ribityllumazinesynthase	vitamin B2 biosynthesis	metabolism	-2.06414	0.0636202	1.6628	0.0651772	negative	-3.32616	0	16.9046
BB0953	nusB, ssyB	N utilization substance protein B	RNA binding	transcription termination	-1.48327	0.0352467	1.57746	0.0207222
BB0954	thiL	putative thiamine-monophosphate kinase	thiamin-phosphate kinase activity	thiamin biosynthesis	-1.15952	ND	2.6053	0.122743
BB0955		putative phosphatidylglycerophosphatase	phosphatidylglycerophosphatase activity	lipid metabolism	-1.31423	0.0633892	1.61433	0.0355567
BB0956		conserved hypothetical protein		Conserved in organism other than E. coli	-1.35498	0.0548133	1.29287	0.028375
BB0957	pyrF	putative orotidine 5'-phosphate decarboxylase	orotidine-5'-phosphate decarboxylase activity	'de novo' pyrimidine base biosynthesis	1.63043	0.165991	-1.36887	0.0162314
BB0958	ndh	putative NADH dehydrogenase	NADH dehydrogenase activity	metabolism	1.13762	0.1077	-1.11091	0.00986921
BB0959	dgkA	putative diacylglycerol kinase	diacylglycerol kinase activity	phospholipid biosynthesis	2.50157	0.434613	-2.01576	0.0201746	positive	7.83868	0	1.65613
BB0960	brkB	serum resistance protein	ribonuclease activity		1.16082	0.0949716	1.01761	0.0125471
BB0961	brkA	serum resistance protein (pseudogene)		Cell envelope	1.50711	0.177371	-1.64891	0.00506897	positive	5.62541	0	7.03853
BB0962	cpn60, groEL, mopA, groL	60 kDa chaperonin	chaperone activity	protein refolding	-1.92059	0.0193736	2.37655	0.116613	negative	-5.57889	0	7.73315
BB0963	cpn10, groES	10 kDa chaperonin	chaperone activity		-1.04969	0.0882759	1.08824	0.0118659
BB0964		hypothetical protein		Unknown proteins, no known homologs	1.06335	0.067334	1.04474	0.0129605
BB0965		conserved hypothetical protein	racemase and epimerase activity, acting on amino acids and derivatives	metabolism	ND	ND	ND	ND
BB0966		hypothetical protein		Unknown proteins, no known homologs	-2.22401	0.0726102	2.3954	0.0240289	negative	-3.86462	0	14.512
BB0967		putative dehydrogenase		metabolism	-1.84977	0.182952	2.79557	0.0309798
BB0968		putative exported protein		Periplasmic/ Exported/ Lipoprotein	-2.23168	0.0328813	2.4012	0.0207207	negative	-5.4068	0	8.33119
BB0969		LysR-family transcriptional regulator	transcription factor activity	Global Regulatory Functions	-3.61748	0.0179908	4.8285	0.133378	negative	-11.8354	0	0
BB0970		conserved hypothetical protein		Conserved in organism other than E. coli	-2.07014	0.0128993	2.85791	0.0480328	negative	-7.96056	0	1.70917
BB0971		putative exported protein		Periplasmic/ Exported/ Lipoprotein	-2.00338	0.0153458	2.75994	0.0202595	negative	-6.77413	0	4.19163
BB0972		probable transcriptional regulator	DNA binding	Global Regulatory Functions	-2.17327	0.0159616	2.8894	0.0318944	negative	-7.80684	0	1.97578
BB0973		probable carboxymuconolactone decarboxylase	4-carboxymuconolactone decarboxylase activity	aromatic compound metabolism	-1.7025	0.035453	2.39209	0.0539675	negative	-2.88541	0	18.8779
BB0974		probable 6-phosphogluconate dehydrogenase	phosphogluconate dehydrogenase (decarboxylating) activity	pentose-phosphate shunt	1.10438	0.609843	1.37883	0.188779
BB0975		probable hydrolase	hydrolase activity	metabolism	-4.09637	0.0260978	5.1336	0.510344	negative	-11.0881	0	0
BB0976		lactate permease family protwin	lactate transporter activity	lactate transport	-21.2906	0.0101544	14.5234	0.476087	negative	-13.9235	0	0
BB0977		putative membrane protein		Cell envelope	-17.8183	0.0283069	14.5375	1.32231	negative	-7.91511	0	1.78638
BB0978	ggt	gamma-glutamyltranspeptidase precursor	gamma-glutamyltransferase activity		-35.1836	0.0159931	132.271	14.0305	negative	-9.01159	0	0.274052
BB0979		putative universal stress protein		Folding and Ushering	-24.7614	0.0235481	108.55	9.22235	negative	-9.79255	0	0
BB0980		putative GnaT-family acetyltransferase	N-acetyltransferase activity		-2.70467	0.0270082	2.99544	0.037583	negative	-7.95234	0	1.72303
BB0981		probable acyl-CoA dehydrogenase	acyl-CoA dehydrogenase activity	electron transport	-3.54843	0.019952	4.89644	0.176277	negative	-11.2475	0	0
BB0982		conserved hypothetical protein		metabolism	-1.21488	0.0609678	1.35978	0.0175342
BB0983		putative exported protein		Periplasmic/ Exported/ Lipoprotein	-1.15132	0.125954	1.4273	0.136646
BB0984		probable LysR-family transcriptional regulator	transcription factor activity	Global Regulatory Functions	-1.11116	0.090883	1.23882	0.0215149
BB0985		hypothetical protein		Unknown proteins, no known homologs	1.16764	0.114968	-1.0092	0.0192434
BB0986		putative exported protein		Periplasmic/ Exported/ Lipoprotein	-3.1239	0.036929	4.157	0.265203	negative	-7.30181	0	2.96472
BB0987		putative membrane protein		Cell envelope	1.00931	0.0716469	1.08844	0.0187331
BB0988		conserved hypothetical protein		Conserved in organism other than E. coli	1.69715	ND	ND	ND
BB0989		putative exported protein		Periplasmic/ Exported/ Lipoprotein	1.01236	ND	-1.49012	0.067
BB0990		probable LysR-family transcriptional regulator	transcription factor activity	Global Regulatory Functions	-2.08104	0.0445377	4.07954	0.179819	negative	-4.46629	0	11.9502
BB0991		putative membrane protein		Cell envelope	-2.15596	0.0337682	3.08824	0.0566051	negative	-5.40831	0	8.32585
BB0992		probable pyridine nucleotide-disulphideoxidoreductase	disulfide oxidoreductase activity	electron transport	-1.84734	0.023764	3.18136	0.173743	negative	-4.60836	0	11.3699
BB0993		conserved hypothetical protein		Conserved in organism other than E. coli	-1.85453	0.0535451	3.48012	0.25596	negative	-3.0851	0	17.9867
BB0994		probable FAD dependent oxidoreductase	oxidoreductase activity	electron transport	-1.84906	0.0648096	3.35636	0.23806
BB0995		putative dipeptidase	membrane dipeptidase activity	proteolysis and peptidolysis	-1.95987	0.038744	2.73447	0.0195295	negative	-4.05018	0	13.7058
BB0996		probable ABC transporter ATP-binding protein	ATP-binding cassette (ABC) transporter activity	transport	-1.83216	0.0271743	2.86972	0.029152	negative	-4.14289	0	13.308
BB0997		putative inner membrane component ofbinding-protein-dependent transport system	transporter activity	transport	-1.12374	0.0365	ND	ND
BB0998		putative inner membrane component ofbinding-protein-dependent transport system	transporter activity	transport	-2.42415	0.0318877	3.39923	0.0285	negative	-7.7412	0	2.09438
BB0999		putative extracellular solute-binding protein	transporter activity	transport	ND	ND	-1.02767	ND
BB1000		probable LysR-family transcriptional regulator	transcription factor activity	Global Regulatory Functions	-1.47694	ND	1.92937	ND
BB1001		putative enoyl-CoA hydratase	catalytic activity	metabolism	-2.92577	ND	1.2471	ND
BB1002		putative long-chain-fatty-acid-CoA ligase	ligase activity	metabolism	ND	ND	ND	ND
BB1003		putative exported protein		Periplasmic/ Exported/ Lipoprotein	-1.21075	0.059309	1.26574	0.0270986
BB1004		LysR-family transcriptioanl regulator	transcription factor activity	Global Regulatory Functions	1.21614	ND	2.47929	ND
BB1005		probable ATP-binding component of ABCtransporter	ATP-binding cassette (ABC) transporter activity	transport	-4.28596	0.0197086	8.04557	0.717654	negative	-12.1961	0	0
BB1006		inner membrane component of ABC transporter	transporter activity	transport	1.14128	0.199124	1.78583	0.0293995
BB1007		inner membrane component of ABC transporter	transporter activity	transport	-1.20583	0.0865814	1.5669	0.00800713
BB1008		substrate binding component of ABC transporter	transporter activity	transport	-1.12298	0.0851717	1.50746	0.0237405
BB1009		hypothetical protein	hydrolase activity	nucleotide metabolism	-1.04585	0.0837269	1.38525	0.022565
BB1010	phnA	phosphonoacetate hydrolase	hydrolase activity	nucleotide metabolism	-1.61929	0.0808462	2.01243	0.0585325
BB1011	phnR	LysR-family transcriptional regulator	transcription factor activity	Global Regulatory Functions	-1.0763	0.0871854	1.31255	0.0174972
BB1012		putative ornithine cyclodeaminase	ornithine cyclodeaminase activity		-1.05874	0.0506934	1.37635	0.0120796
BB1013	aphA, aph	acetylpolyamine aminohydrolase	hydrolase activity		1.25347	0.688559	1.05323	ND
BB1014	leuB	3-isopropylmalate dehydrogenase	3-isopropylmalate dehydrogenase activity	leucine biosynthesis	-1.36748	0.103	2.37428	0.132163
BB1015	leuD	3-isopropylmalate dehydratase small subunit	3-isopropylmalate dehydratase activity	leucine biosynthesis	-1.93491	0.0248768	2.90679	0.0587821	negative	-5.03003	0	9.71442
BB1016	leuC	3-isopropylmalate dehydratase large subunit	3-isopropylmalate dehydratase activity	metabolism	ND	ND	ND	ND
BB1017		putative exported protein		Periplasmic/ Exported/ Lipoprotein	-1.18789	0.110353	2.50003	0.223701
BB1018		probable transmembrane permease ABC transporterprotein	transporter activity	transport	ND	ND	2.39478	0.014746
BB1019		ATP-binding ABC transporter protein	ATP-binding cassette (ABC) transporter activity	transport	-1.87491	0.0444133	2.76823	0.0315216	negative	-3.50397	0	16.1084
BB1020		LysR-family transcriptional regulator	transcription factor activity	Global Regulatory Functions	-1.2109	0.592942	4.61164	0.353345
BB1021		putative membrane protein		Cell envelope	2.32726	2.28517	1.73426	0.00808977
BB1022		putative acetyltransferase	N-acetyltransferase activity		-1.65339	0.0611991	2.02196	0.469206
BB1023		putative exported protein		Periplasmic/ Exported/ Lipoprotein	-1.38825	0.105368	1.84455	0.0752335
BB1024		LysR-family transcriptional regulator	transcription factor activity	Global Regulatory Functions	1.29273	0.406907	1.08492	ND
BB1025		probable sulfatase	sulfuric ester hydrolase activity	metabolism	-1.85198	0.159378	1.97411	ND
BB1026		putative exported protein		Periplasmic/ Exported/ Lipoprotein	-1.20443	ND	4.25207	0.396
BB1027		LysR-family transcriptional regulator	transcription factor activity	Global Regulatory Functions	-1.87858	0.104221	2.21598	0.06758	negative	-3.1456	0	17.7153
BB1028		putative exported protein		Periplasmic/ Exported/ Lipoprotein	1.23348	ND	1.65907	ND
BB1029		putative enoyl-CoA hydratase	isomerase activity	metabolism	1.08752	ND	ND	ND
BB1030		putative exported protein		Periplasmic/ Exported/ Lipoprotein	-1.67541	0.0294449	1.53324	0.0245
BB1031		3-hydroxyisobutyrate dehydrogenase	3-hydroxyisobutyrate dehydrogenase activity		-1.3305	0.0780035	1.93662	0.0992815
BB1032		hypothetical protein		Unknown proteins, no known homologs	-1.16109	0.0453031	1.53542	0.0229897
BB1033		putative 2,4-dihydroxyhept-2-ene-1,7-dioic acidaldolase	aldolase activity	metabolism	-1.20653	0.0697101	1.56545	0.0186791
BB1034		conserved hypothetical protein		Conserved in organism other than E. coli	-1.30269	0.0785032	1.59217	0.0288225
BB1035		putative ribulose bisphosphatecarboxylaseoxygenase,large subunit	ribulose-bisphosphate carboxylase activity	carbon utilization by fixation of carbon dioxide	-1.20758	0.0634151	1.43724	0.0284014
BB1036		LysR-family transcriptional regulator	transcription factor activity	Global Regulatory Functions	-1.11146	0.0526884	1.42813	0.0145873
BB1037		LysR-family transcriptional regulator	transcription factor activity	regulation of transcription, DNA-dependent	-1.06829	0.150052	10.8784	5.02318
BB1038		probable enoyl-CoA hydratase	enoyl-CoA hydratase activity	metabolism	-2.07791	0.0298668	2.79689	0.084113	negative	-5.19407	0	9.10021
BB1039		putative exported protein		Periplasmic/ Exported/ Lipoprotein	-1.99216	0.0307598	2.83451	0.0675652	negative	-4.86345	0	10.3558
BB1040		conserved hypothetical protein		metabolism	-1.94975	0.0213338	2.61433	0.0738988	negative	-5.40221	0	8.34745
BB1041		LysR-family transcriptional regulator	transcription factor activity	Global Regulatory Functions	-1.98656	0.0281094	2.71292	0.0576353	negative	-4.58523	0	11.4637
BB1042		extracellular solute-binding protein			-1.78682	0.0405194	2.66715	0.0527744	negative	-3.26544	0	17.1772
BB1043		ATP-binding component of ABC transporter	ATP-binding cassette (ABC) transporter activity	transport	-1.82678	0.0333	3.13774	0.134101	negative	-3.76521	0	14.9487
BB1044		inner membrane component of ABC transporter	transporter activity	transport	1.34827	0.392108	1.00601	0.0798172
BB1045	aatB	aspartate aminotransferase	aspartate transaminase activity	biosynthesis	-1.42229	0.0113578	1.35662	0.0449284
BB1046	pepM	phosphoenolpyruvate phosphomutase	phosphoenolpyruvate mutase activity		-1.14893	0.0445	ND	ND
BB1047		putative exported protein		Periplasmic/ Exported/ Lipoprotein	1.67892	0.15367	-1.20279	0.055
BB1048		putative gluconolactonase	gluconolactonase activity		1.2553	0.159205	1.07001	ND
BB1049		putative aldolase	aldolase activity		ND	ND	ND	ND
BB1050		putative dehydrogenase	oxidoreductase activity, acting on the CH-OH group of donors, NAD or NADP as acceptor	L-serine biosynthesis	ND	ND	ND	ND
BB1053		putative dioxygenase	taurine dioxygenase activity	electron transport	-1.23341	0.153	1.79143	0.159
BB1054		LysR-family transcriptional regulator	transcription factor activity	Global Regulatory Functions	-1.24116	ND	3.06587	0.297572
BB1055	metY	O-acetylhomoserine sulfhydrylase	amino acid metabolism	metabolism	-2.18394	0.028051	4.4215	0.334648	negative	-6.09899	0	6.05993
BB1056		conserved hypothetical protein	catalytic activity	aromatic compound metabolism	-1.68203	0.0820428	5.6222	ND
BB1057		conserved hypothetical protein		Conserved in organism other than E. coli	-1.26254	0.0429048	1.67771	0.0419053
BB1058		GntR-family transcriptional regulator	transcription factor activity	Global Regulatory Functions	-1.32401	0.0478637	1.53293	0.0315947
BB1059		conserved hypothetical protein		metabolism	-1.28512	0.0475221	1.52486	0.0294312
BB1060		probable extracellular solute-binding protein		transport	-1.215	0.0928288	1.55862	0.0381122
BB1061		putative integral membrane transport protein			-1.20466	0.0529912	1.46417	0.0163419
BB1062		putative membrane protein		Cell envelope	-1.15764	0.0393842	1.44242	0.0157469
BB1063		conserved hypothetical protein		Conserved in organism other than E. coli	ND	ND	ND	ND
BB1064		putative hydrolase	hydrolase activity		-1.91343	0.133112	2.63795	0.0842396	negative	-2.7849	0	19.3224
BB1065		putative NAD dependent epimerase	oxidoreductase activity	nucleotide-sugar metabolism	-1.80047	0.18284	3.00621	0.111223
BB1066		putative membrane protein		Cell envelope	-2.15415	0.0359244	2.75808	0.084817	negative	-5.95891	0	6.49053
BB1067		putative exported protein		Periplasmic/ Exported/ Lipoprotein	-1.82842	0.0962141	2.69905	0.0522524	negative	-2.74788	0	19.4852
BB1068		probable aldehyde dehydrogenase	oxidoreductase activity	metabolism	-2.01293	0.0164186	2.80132	0.0458323	negative	-6.83311	0	4.04447
BB1069		putative dehydrogenase	oxidoreductase activity, acting on CH-OH group of donors	metabolism	-2.02101	0.0291736	2.83616	0.0303759	negative	-5.42346	0	8.27233
BB1070		conserved hypothetical protein		Conserved in organism other than E. coli	-1.65068	0.0606404	2.66984	0.0578393
BB1071		putative permease component of ABC transporter	transporter activity	transport	-1.03974	0.16518	ND	ND
BB1072		ATP-binding component of ABC transporter	ATP-binding cassette (ABC) transporter activity	transport	-2.34956	0.017	2.19892	0.100961
BB1073		putative substrate binding component of ABCtransporter		transport	ND	ND	-1.12856	0.0639383
BB1074		GntR-family transcriptional regulator	transcription factor activity	Global Regulatory Functions	-2.40617	0.0349152	4.32384	0.3495	negative	-6.2291	0	5.67328
BB1075		putative carboxymuconolactone decarboxylase	4-carboxymuconolactone decarboxylase activity	metabolism	-2.64808	0.136479	3.76367	0.317	negative	-3.67058	0	15.367
BB1076		conserved hypothetical protein	aminocarboxymuconate-semialdehyde decarboxylase activity	metabolism	ND	ND	2.68931	0.175428
BB1077		conserved hypothetical protein	aminocarboxymuconate-semialdehyde decarboxylase activity	metabolism	1.26636	0.0995	ND	ND
BB1078		putative exported protein		Periplasmic/ Exported/ Lipoprotein	ND	ND	1.85853	0.0391067
BB1079		putative hydrolase	hydrolase activity		1.17929	ND	1.6847	0.0884273
BB1080		putative isochorismatase	catalytic activity	metabolism	-1.07473	0.0819958	1.73426	0.0604603
BB1081		LysR-family transcriptional regulator	transcription factor activity	Global Regulatory Functions	-1.25025	0.0535442	1.80116	0.0657801
BB1082		putative acetyltransferase	N-acetyltransferase activity		-1.29753	0.0652734	1.64457	0.0213176
BB1083		conserved hypothetical protein		metabolism	-1.31729	0.058843	1.85667	0.038737
BB1084		TetR-family transcriptional regulator	transcription factor activity	Global Regulatory Functions	-1.47362	0.165027	1.60833	0.0300508
BB1085		putative exported protein		Periplasmic/ Exported/ Lipoprotein	-1.27534	0.0506964	1.60853	0.0226743
BB1086		putative thiolase	catalytic activity	fatty acid biosynthesis	-1.19817	0.0535164	1.49482	0.0218183
BB1087		putative enoyl-CoA hydratase	isomerase activity	metabolism	-1.06864	ND	-1.37023	0.0845
BB1088		putative short chain dehydrogenase	oxidoreductase activity	metabolism	-2.18088	0.052716	3.12614	0.0367253	negative	-4.21911	0	12.9836
BB1089		putative enoyl-CoA hydratase	isomerase activity	metabolism	-1.97761	0.0261065	2.85439	0.0224782	negative	-5.20501	0	9.05989
BB1090		conserved hypothetical protein		metabolism	-2.02817	0.0342337	2.83865	0.0276876	negative	-4.87307	0	10.3183
BB1091		LysR-FAMILY transcriptional regulator	transcription factor activity	Global Regulatory Functions	-1.89372	0.0330915	2.62179	0.015865	negative	-4.11507	0	13.427
BB1092		putative exported protein		Periplasmic/ Exported/ Lipoprotein	-1.90969	0.0431914	2.82205	0.0370513	negative	-3.62618	0	15.564
BB1093		putative membrane protein		Cell envelope	-1.85397	0.0467199	2.86413	0.0294227	negative	-3.14618	0	17.7127
BB1094		conserved hypothetical protein	catalytic activity	Conserved in organism other than E. coli	-1.7073	0.0607461	2.48674	0.096
BB1095		putative exported protein		Periplasmic/ Exported/ Lipoprotein	-1.33968	0.235	ND	ND
BB1096		LysR-family transcriptional regulator	transcription factor activity	Global Regulatory Functions	-1.72555	ND	1.43911	ND
BB1097		conserved hypothetical protein		metabolism	ND	ND	ND	ND
BB1098		probable acyl-CoA dehydrogenase	acyl-CoA dehydrogenase activity	electron transport	ND	ND	ND	ND
BB1099		putative exported protein		Periplasmic/ Exported/ Lipoprotein	ND	ND	ND	ND
BB1100	mgtA	Mg(2+) transport ATPase	ATP binding	metabolism	ND	ND	ND	ND
BB1101		two component sensor kinase	two-component sensor molecule activity	Global Regulatory Functions	-3.96909	0.068061	7.39872	0.264097	negative	-6.43126	0	5.09788
BB1102		two component response regulator	two-component response regulator activity	Global Regulatory Functions	ND	ND	2.45785	0.0275
BB1103		putative exported protein		Periplasmic/ Exported/ Lipoprotein	-1.09724	0.259593	1.52517	0.0249886
BB1104		[2Fe-2S] protein	oxidoreductase activity	electron transport	-1.16883	0.0599984	2.01256	0.0909004
BB1105		conserved hypothetical protein		Conserved in organism other than E. coli	-1.16576	0.0895796	1.45464	0.0180069
BB1106		ferredoxin	electron transporter activity	metabolism	-1.13963	0.083586	1.55779	0.0258086
BB1107		ferredoxin reductase	disulfide oxidoreductase activity	metabolism	-1.2277	0.0696674	1.90034	0.08731
BB1108	dapA	putative dihydrodipicolinate synthase	dihydrodipicolinate synthase activity		-1.28376	0.0924994	1.61993	0.0246774
BB1109	lldD, lctD	FMN-dependent dehydrogenase	L-lactate dehydrogenase (cytochrome) activity	electron transport	-1.21952	0.0883399	1.6307	0.0167885
BB1110		conserved hypothetical protein		Conserved in organism other than E. coli	-1.2419	0.0569222	1.59486	0.0232798
BB1111		IclR-family transcriptional regulator	DNA binding	regulation of transcription, DNA-dependent	-1.67993	0.0586126	2.03252	0.031541
BB1112		LysR-family transcriptional regulator	transcription factor activity	Global Regulatory Functions	-2.06311	0.0344411	2.94138	0.05227	negative	-4.85655	0	10.3827
BB1113		probable short chain dehydrogenase	oxidoreductase activity	metabolism	-1.91145	0.0352168	2.86765	0.0529376	negative	-4.07457	0	13.6008
BB1114		putative exported protein		Periplasmic/ Exported/ Lipoprotein	-1.77624	0.0538094	2.73882	0.0666933	negative	-2.6906	0	19.7359
BB1115		hypothetical protein		Unknown proteins, no known homologs	-1.75844	0.0396663	2.56939	0.0342892	negative	-3.00644	0	18.3387
BB1116		nitrilase	nitrilase activity	nitrogen metabolism	-1.84573	0.051226	2.66798	0.0499302	negative	-3.09446	0	17.9447
BB1117		conserved hypothetical protein		Conserved in organism other than E. coli	-1.69872	0.0489115	2.78666	0.0340761	negative	-2.40963	0	20.9408
BB1118		putative exported protein		Periplasmic/ Exported/ Lipoprotein	1.02393	0.166	ND	ND
BB1119		LysR-family transcriptional regulator	transcription factor activity	regulation of transcription, DNA-dependent	-1.4007	0.024	ND	ND
BB1120		two-component system response regulator	two-component response regulator activity	Global Regulatory Functions	2.78463	0.831981	-1.28644	0.0780636	positive	3.74165	0	14.3092
BB1121		putative exported protein		Periplasmic/ Exported/ Lipoprotein	1.09265	0.182991	1.59424	0.0180029
BB1122		two-component system sensor kinase	signal transducer activity	Global Regulatory Functions	-9.64756	0.0108999	14.0546	0.900888	negative	-19.4123	0	0
BB1123		putative enoyl-CoA hydratase	catalytic activity	metabolism	-1.15269	0.129006	2.45543	0.0496945
BB1124		putative enoyl-CoA hydratase	isomerase activity	metabolism	-1.3031	ND	1.16135	ND
BB1125		putative long-chain-fatty-acid-CoA ligase	ligase activity	metabolism	-1.27783	ND	ND	ND
BB1126		probable acyl-CoA dehydrogenase	acyl-CoA dehydrogenase activity	electron transport	1.36167	0.190309	1.31328	0.0435
BB1127		conserved hypothetical protein		Conserved in organism other than E. coli	1.00505	0.266089	1.05427	0.0207439
BB1128		conserved hypothetical protein		Conserved in organism other than E. coli	-1.46366	0.0355	1.91974	0.0601373
BB1129		conserved hypothetical protein		Conserved in organism other than E. coli	1.10341	0.104	1.11475	0.040035
BB1130		probable outer membrane protein			1.6049	0.416169	-1.11798	0.0770625
BB1131		putative membrane protein		Cell envelope	2.3538	0.696893	-1.15282	0.0445172	positive	5.99399	0	5.89413
BB1132		conserved hypothetical protein		Conserved in organism other than E. coli	-1.3516	0.0731075	1.76346	0.0406568
BB1133		hypothetical protein		Unknown proteins, no known homologs	-1.27131	0.0710129	1.66073	0.0269621
BB1134		conserved hypothetical protein		Conserved in organism other than E. coli	-1.27274	0.050238	1.75435	0.0221073
BB1135		hypothetical protein		Unknown proteins, no known homologs	ND	ND	44.3103	ND
BB1136		putative calcium			ND	ND	ND	ND
BB1137		conserved hypothetical protein		Conserved in organism other than E. coli	2.31642	1.17933	1.05292	0.0644729
BB1138		putative GntR-family transcriptional regulator	transcription factor activity	Global Regulatory Functions	-1.96824	0.0264514	2.6454	0.0615317	negative	-4.95292	0	10.0092
BB1139		putative membrane protein		Cell envelope	-1.89632	0.0197384	3.20863	0.194299	negative	-5.3624	0	8.48906
BB1140		putative membrane protein		Cell envelope	-1.88455	0.0223545	2.74109	0.0700889	negative	-4.97038	0	9.94211
BB1141		putative GntR-family transcriptional regulator	transcription factor activity	regulation of transcription, DNA-dependent	1.01598	ND	ND	ND
BB1142		putative amidase	amidase activity		ND	ND	1.18745	0.0136504
BB1143		conserved hypothetical protein		metabolism	-1.51631	0.0785543	1.66	0.133522
BB1144		putative enoyl-CoA hydratase	catalytic activity	metabolism	ND	ND	1.32167	ND
BB1145		putative exported protein		Periplasmic/ Exported/ Lipoprotein	-1.0556	ND	ND	ND
BB1146		putative inner membrane component ofbinding-protein-dependent transport system	transporter activity	transport	ND	ND	ND	ND
BB1147		probable ATP-binding component of ABCtransporter	ATP-binding cassette (ABC) transporter activity	transport	ND	ND	ND	ND
BB1148		conserved hypothetical protein	hydrolase activity, acting on carbon-nitrogen (but not peptide) bonds	carbohydrate metabolism	ND	ND	ND	ND
BB1149		probable short chain dehydrogenase	oxidoreductase activity	metabolism	ND	ND	3.91578	0.101893
BB1150		putative transcriptional regulator	DNA binding	regulation of transcription, DNA-dependent	-1.54495	0.125112	1.95454	0.0706294
BB1151		putative branched-chain amino acid-bindingprotein			1.21	0.2155	1.0784	0.0045
BB1152		conserved hypothetical protein	oxidoreductase activity	metabolism	ND	ND	ND	ND
BB1153		acetyl-CoA synthetase	catalytic activity	metabolism	1.23601	0.0965	ND	ND
BB1154		conserved hypothetical protein		Conserved in organism other than E. coli	-1.06045	0.363712	1.37821	0.0415706
BB1155		probable permease component of branched-chainamino acid transporter	transporter activity	transport	ND	ND	ND	ND
BB1156		probable permease component of branched-chainamino acid transporter	transporter activity	transport	ND	ND	ND	ND
BB1157	livG, livF	high-affinity branched-chain amino acidtransport ATP-binding protein	ATP-binding cassette (ABC) transporter activity	transport	ND	ND	ND	ND
BB1158	livF, livG	high-affinity branched-chain amino acidtransport ATP-binding protein	ATP-binding cassette (ABC) transporter activity	transport	1.22951	0.173176	ND	ND
BB1159		putative NADH:flavin oxidoreductase	oxidoreductase activity	metabolism	1.42136	ND	-1.90454	0.0331528
BB1160		putative lysR-family transcriptional regulator	transcription factor activity	Global Regulatory Functions	-4.87776	0.0668793	6.98941	0.281335	negative	-5.5035	0	7.99244
BB1161		conserved hypothetical protein		Conserved in organism other than E. coli	1.11425	0.0933381	3.54836	0.0085
BB1162		conserved hypothetical protein	zinc ion binding	Conserved in organism other than E. coli	ND	ND	-1.60692	0.0575977
BB1163		putative membrane transport protein	transporter activity	transport	ND	ND	ND	ND
BB1164		putative LysR-family transcriptional regulator	transcription factor activity	Global Regulatory Functions	-3.64288	0.0201028	4.51678	0.14765	negative	-10.8827	0	0
BB1165		putative exported protein		Periplasmic/ Exported/ Lipoprotein	1.53191	0.175286	1.3925	0.0456651
BB1166		amidase	amidase activity		-1.23893	0.153686	1.79469	0.0421691
BB1167	ribE, ribC	riboflavin synthase alpha chain	riboflavin synthase activity	metabolism	1.16194	0.0537401	-1.45773	ND
BB1168		putative exported protein		Periplasmic/ Exported/ Lipoprotein	-9.5149	0.0214671	27.9828	3.80932	negative	-10.7703	0	0
BB1169		putative AsnC-family transcriptional regulator	transcription factor activity	Global Regulatory Functions	-1.81533	0.128097	4.26437	0.0532143	negative	-2.81269	0	19.1998
BB1170		hypothetical protein		Unknown proteins, no known homologs	-1.16033	0.162755	1.57332	0.065
BB1171		putative acid CoA ligase	ligase activity	metabolism	-1.35357	0.170686	2.28355	0.129651
BB1172		conserved hypothetical protein		Conserved in organism other than E. coli	-1.14312	0.0883364	1.7136	0.0750621
BB1173		putative ABC transport proteins, inner membranecomponent	transporter activity	transport	-3.30481	0.102804	6.23271	0.4125
BB1174		putative ABC transport proteins, ATP-bindingcomponent	ATP-binding cassette (ABC) transporter activity	transport	-5.51839	0.0275906	17.0789	1.72243	negative	-10.0337	0	0
BB1175		putative exported protein		Periplasmic/ Exported/ Lipoprotein	-4.07559	0.0258124	7.30779	0.369912	negative	-9.88453	0	0
BB1176		conserved hypothetical protein	catalytic activity	Conserved in organism other than E. coli	-4.88815	0.0273747	14.2142	1.1852	negative	-9.30638	0	0
BB1177		putative alcohol dehydrogenase	NADPH:quinone reductase activity	metabolism	-3.50746	0.0290173	8.44014	1.14066	negative	-8.52135	0	0.863164
BB1178		conserved hypothetical protein		Conserved in organism other than E. coli	-9.46429	0.0187571	33.8345	4.69722	negative	-12.5675	0	0
BB1179		conserved hypothetical protein		Conserved in organism other than E. coli	-1.45792	0.0952789	2.23471	0.135596
BB1180		probable cation-transporting ATPase	copper-exporting ATPase activity	metabolism	1.38776	0.170351	-1.02833	0.0948092
BB1181		conserved hypothetical protein	catalytic activity	Conserved in organism other than E. coli	-1.54668	0.045118	1.85178	0.0951778
BB1182	tyrB	aromatic-amino-acid aminotransferase	aromatic-amino-acid transaminase activity	biosynthesis	-1.70037	0.0183132	3.33049	0.108133	negative	-3.9572	0	14.1082
BB1183		putative isochorismatase	catalytic activity	metabolism	-1.26434	0.104518	1.59217	0.0787543
BB1184		putative exported protein		Periplasmic/ Exported/ Lipoprotein	ND	ND	5.57467	0.472098
BB1185		putative exported protein		Periplasmic/ Exported/ Lipoprotein	-1.62555	0.0702151	3.96947	0.126834
BB1186		putative hemolysin, homophilic cell adhesion	calcium ion binding	Periplasmic/ Exported/ Lipoprotein	-2.82715	0.177903	6.39582	0.596507	negative	-4.03655	0	13.7645
BB1187		putative LuxR-family transcriptional regulator	transcription factor activity	Global Regulatory Functions	-11.5968	0.020353	11.2519	0.483268	negative	-14.3588	0	0
BB1188		HlyD-family secretion protein	protein transporter activity	transport	-6.26761	0.0541834	4.35311	0.239544	negative	-8.69579	0	0.638264
BB1189		probable ABC transporter	ATP-binding cassette (ABC) transporter activity	transport	-7.56223	0.0585115	10.8004	1.07084	negative	-8.61178	0	0.744403
BB1190		hypothetical protein		Unknown proteins, no known homologs	-5.73752	0.0601601	6.70464	0.524662	negative	-8.73699	0	0.58765
BB1191		putative outer membrane protein	transporter activity	transport	-13.8697	0.0239326	43.2254	5.60451	negative	-8.73642	0	0.588345
BB1192		conserved hypothetical protein		Conserved in organism other than E. coli	ND	ND	1.34279	0.119767
BB1193	arsR	probable ArsR-family transcription regulator	transcription factor activity	Global Regulatory Functions	-1.83729	0.0567237	2.86495	0.0731383	negative	-2.57532	0	20.2358
BB1194	arsB, arsF	arsenical pump membrane protein	arsenite transporter activity		-1.04052	ND	ND	ND
BB1195		putative exported protein		Periplasmic/ Exported/ Lipoprotein	ND	ND	ND	ND
BB1196		conserved hypothetical protein		metabolism	-1.05319	ND	1.92378	0.056
BB1197		hypothetical protein		Unknown proteins, no known homologs	1.9727	ND	1.98809	0.1985
BB1198		putative TetR-family transcriptional regulator	transcription factor activity	regulation of transcription, DNA-dependent	1.35343	ND	ND	ND
BB1199		probable acyl-CoA dehydrogenase	acyl-CoA dehydrogenase activity	electron transport	ND	ND	ND	ND
BB1200		probable short-chain dehydrogenase	oxidoreductase activity	metabolism	-1.14846	0.149658	1.16694	0.226941
BB1201	sugE	putative chaperone			1.0273	0.135046	-1.18333	0.036425
BB1202		putative TetR-family transcriptional regulator	transcription factor activity	regulation of transcription, DNA-dependent	ND	ND	ND	ND
BB1203		conserved hypothetical protein		Conserved in organism other than E. coli	-1.08968	0.134	1.41114	ND
BB1204		LysR-family transcriptional regulator	transcription factor activity	Global Regulatory Functions	1.18127	0.643645	1.12842	0.0144145
BB1205		hypothetical protein		Unknown proteins, no known homologs	-1.27613	0.0585389	1.70609	0.114431
BB1206		putative exported protein		Periplasmic/ Exported/ Lipoprotein	-3.01136	0.0300773	4.68082	ND	negative	-8.77861	0	0.537496
BB1207		putative plasmid-related protein	nucleotidyltransferase activity		1.71004	ND	ND	ND
BB1208		methyl-accepting chemotaxis protein	signal transducer activity	Chemotaxis, motility	-3.19457	0.154086	19.3939	0.902405	negative	-4.11509	0	13.4269
BB1209		probable LysR-family transcriptional regulator	transcription factor activity	Global Regulatory Functions	-1.37746	0.0598257	1.32241	0.0498454
BB1210		putative exported protein		Periplasmic/ Exported/ Lipoprotein	-1.18315	0.0723817	1.67632	0.112532
BB1211		putative membrane protein	catalytic activity	metabolism	-6.33566	0.0488335	8.54205	0.355895	negative	-6.91436	0	3.84589
BB1212		putative exported protein		Periplasmic/ Exported/ Lipoprotein	-5.39528	0.0478656	9.08815	0.996885	negative	-9.04654	0	0.237007
BB1213		putative membrane protein		Cell envelope	-1.10711	ND	ND	ND
BB1214		putative exported protein		Periplasmic/ Exported/ Lipoprotein	-1.08159	0.2925	2.51657	0.186294
BB1215		probable thiamine pyrophosphate dependentenzyme		metabolism	-1.65934	0.0686942	2.20091	0.0163558
BB1216		probable aldehyde dehydrogenase	oxidoreductase activity	metabolism	-1.57022	0.0844182	2.25047	0.140424
BB1217		conserved hypothetical protein		metabolism	-2.87711	0.0272932	5.43579	0.084738	negative	-8.1254	0	1.44028
BB1218		probable enoyl-CoA dehydratase	catalytic activity	metabolism	1.0727	0.2255	ND	ND
BB1219		LysR-family transcriptional regulator	transcription factor activity	Global Regulatory Functions	-3.59335	0.0239094	36.3473	8.53083	negative	-10.7656	0	0
BB1220		putative membrane protein		Cell envelope	-4.42703	0.0585001	11.3389	0.409307	negative	-8.28821	0	1.19147
BB1221		hypothetical protein		Unknown proteins, no known homologs	-1.99336	0.0523862	3.67978	0.193654	negative	-3.43375	0	16.4223
BB1222		hypothetical protein		Unknown proteins, no known homologs	-1.89747	0.0880194	3.17067	0.132965	negative	-2.38377	0	21.0492
BB1223		putative acetyltransferase	N-acetyltransferase activity		1.20602	0.275273	1.06255	ND
BB1224	aadA4	adenyltransferase	nucleotidyltransferase activity		-2.94821	0.0475905	3.24606	0.242333	negative	-8.57358	0	0.793998
BB1225		probable amidase	amidase activity		-1.79544	0.0143873	1.55137	0.0589338
BB1226		putative membrane protein		Cell envelope	ND	ND	ND	ND
BB1227		putative membrane protein		Cell envelope	-1.14513	0.1575	ND	ND
BB1228		putative extracellular solute-binding protein		transport	ND	ND	2.42896	ND
BB1229		2-hydroxychromene-2-carboxylate isomerase	protein disulfide oxidoreductase activity		-3.38359	ND	ND	ND
BB1230		putative cyclase			-1.06679	0.131805	2.0606	0.070024
BB1231		conserved hypothetical protein		Conserved in organism other than E. coli	-1.2028	0.0550111	1.81827	0.108884
BB1232		conserved hypothetical protein		Conserved in organism other than E. coli	-1.50015	0.0225	3.14105	0.655078
BB1233		conserved hypothetical protein		Conserved in organism other than E. coli	ND	ND	1.8023	0.0441266
BB1234	ada	O6-methylguanine-DNA methyltransferase	transcription factor activity	Global Regulatory Functions	-1.55125	0.0330733	2.83824	0.262108
BB1235		DNA-3-methyladenine glycosylase 1	DNA binding	carbohydrate metabolism	-1.77624	0.0433533	2.58616	0.194235	negative	-2.87671	0	18.9165
BB1236		putative glyxalase			1.00907	0.0514795	1.19817	0.0592313
BB1237		putative phosphoesterase	hydrolase activity		1.12397	0.10877	-1.00941	0.0286512
BB1238	cioA, qxtA	cytochrome oxidase subunit I	oxidoreductase activity	electron transport	-2.63765	0.0933305	6.72041	0.670864	negative	-3.90603	0	14.331
BB1239	cioB, qxtB	cytochrome oxidase subunit II		electron transport	-1.69203	0.0377144	3.3475	0.289777	negative	-2.63061	0	19.9969
BB1240		conserved hypothetical protein		Conserved in organism other than E. coli	-3.46839	0.0110101	5.48775	0.201211	negative	-15.068	0	0
BB1241		putative aminotransferase	transcription factor activity	regulation of transcription, DNA-dependent	-1.62365	0.0178357	ND	ND
BB1242		hypothetical protein		Unknown proteins, no known homologs	-1.18755	0.0645844	2.26701	0.117314
BB1243	ttrA	tetrathionate reductase subunit A	oxidoreductase activity		-1.42538	0.0363877	1.76959	0.0443223
BB1244	ttrC	tetrathionate reductase subunit C			-2.22609	0.0150895	1.65514	0.0613642	negative	-8.44383	0	0.968744
BB1245	ttrB	tetrathionate reductase subunit B	electron transporter activity	electron transport	1.09069	0.38861	-1.12423	0.0111458
BB1246		putative exported protein	calcium ion binding	Periplasmic/ Exported/ Lipoprotein	-1.53975	0.0543082	1.91943	0.0394557
BB1247		putative hydrolase	hydrolase activity		1.3552	0.203458	1.24757	0.0619495
BB1248	lon, lonD, bsgA	ATP-dependent protease La	ATP-dependent peptidase activity	Folding and Ushering	1.17214	0.0960099	-1.27624	0.0195555
BB1249		heat shock protein	heat shock protein activity	Folding and Ushering	-2.37464	0.064878	2.73053	0.121192	negative	-4.24104	0	12.8908
BB1250		putative membrane protein		Cell envelope	ND	ND	1.72432	ND
BB1251		putative exported protein		Periplasmic/ Exported/ Lipoprotein	-1.05379	0.0580505	1.48819	0.0422545
BB1252		LysR-family transcriptional regulator	transcription factor activity	Global Regulatory Functions	-1.1571	0.0830371	1.31732	0.0307558
BB1253		conserved hypothetical protein		Conserved in organism other than E. coli	-1.27014	0.0891638	1.3285	0.018415
BB1254	add	adenosine deaminase	adenosine deaminase activity	purine ribonucleoside monophosphate biosynthesis	-1.74782	0.0297157	2.61785	0.108134	negative	-3.31418	0	16.9584
BB1255		putative exported protein		Periplasmic/ Exported/ Lipoprotein	1.10739	0.1025	ND	ND
BB1256		putative dimethylmenaquinone methyltransferase	methyltransferase activity		ND	ND	1.25518	0.0291567
BB1257		conserved hypothetical protein		Conserved in organism other than E. coli	-1.97557	0.233994	4.03645	0.122834
BB1258		putative transcriptional regulator	DNA binding	regulation of transcription, DNA-dependent	-1.76842	0.0799	2.28262	0.060204	negative	-2.31815	0.0184158	21.322
BB1259		putative 2-nitropropane dioxygenase	2-nitropropane dioxygenase activity	electron transport	-1.66488	0.0282055	1.92657	0.0456669	negative	-2.81263	0	19.2001
BB1260		probable LysR-family transcriptional regulator	transcription factor activity	Global Regulatory Functions	-1.65625	0.0338432	2.28335	0.102772	negative	-2.51219	0	20.5065
BB1261		putative membrane protein		Cell envelope	-1.68561	0.0272539	2.5698	0.0650235	negative	-3.03585	0	18.2072
BB1262		probable AraC-family transcriptional regulator	transcription factor activity	Global Regulatory Functions	1.0155	0.0940848	1.27258	0.0346417
BB1263		putative lipoprotein	N-acetylglucosamine metabolism	metabolism	1.15356	0.0873094	1.31452	0.0682234
BB1264		conserved hypothetical protein		Conserved in organism other than E. coli	-1.11195	0.0776502	1.68662	0.0456401
BB1265		conserved hypothetical protein		Conserved in organism other than E. coli	1.09808	0.121316	1.17813	0.0246481
BB1266		conserved hypothetical protein		Conserved in organism other than E. coli	-2.2387	0.0333561	3.1193	0.107926	negative	-7.27068	0	3.03155
BB1267		conserved hypothetical protein		Conserved in organism other than E. coli	-1.99073	0.0883147	3.75155	0.177052	negative	-3.81734	0	14.7194
BB1268	ilvA	threonine dehydratase biosynthetic	threonine ammonia-lyase activity	isoleucine biosynthesis	1.12238	0.0608839	1.65389	0.0599895
BB1269		putative membrane protein		Cell envelope	-4.01127	0.0605749	7.06359	0.480923	negative	-6.53145	0	4.82405
BB1270		putative ArsR-family transcriptional regulator	transcription factor activity	Global Regulatory Functions	-1.39477	0.121819	2.91021	0.191683
BB1271		putative acyl-CoA dehydrogenase	acyl-CoA dehydrogenase activity	electron transport	-5.32265	ND	ND	ND
BB1272		conserved hypothetical protein		Conserved in organism other than E. coli	-1.04287	ND	ND	ND
BB1273		putative exported protein		Periplasmic/ Exported/ Lipoprotein	-1.85882	0.1585	2.86889	0.45
BB1274		putative LysR-family transcriptional regulator	transcription factor activity	Global Regulatory Functions	-1.79493	0.0298563	2.66663	0.116806
BB1275		putative racemase		metabolism	-1.39646	0.144	ND	ND
BB1276		putative integral membrane protein	transporter activity	transport	-1.32345	0.0745984	1.07241	0.049143
BB1277		putative LysR-family transcriptional regulator	transcription factor activity	Global Regulatory Functions	-1.40496	ND	1.14085	ND
BB1278		conserved hypothetical protein		Conserved in organism other than E. coli	-2.17764	0.0691058	2.85659	0.0838413	negative	-3.53114	0	15.9871
BB1279		conserved hypothetical protein		Conserved in organism other than E. coli	1.05026	0.0776567	1.37106	0.0589507
BB1280		putative exported protein	S-adenosylmethionine-dependent methyltransferase activity	Periplasmic/ Exported/ Lipoprotein	73.4357	1.80034	-33.0685	0.00356596	positive	9.57177	0	0
BB1281		two component system sensor kinase	two-component sensor molecule activity	Global Regulatory Functions	-2.31248	0.0346495	2.60232	0.0370851	negative	-5.93888	0	6.55335
BB1282		two component system response regulator	two-component response regulator activity	Global Regulatory Functions	-1.95311	0.0254962	2.02196	0.0411525	negative	-5.01144	0	9.78515
BB1283	cyoA	putative ubiquinol oxidase polypeptide II	copper ion binding	electron transport	-5.1066	0.0790027	11.3784	1.14053	negative	-5.8953	0	6.69098
BB1284	cyoB	ubiquinol oxidase polypeptide I	cytochrome-c oxidase activity	electron transport	-2.90937	0.0601614	3.75435	0.148918	negative	-5.30673	0	8.68895
BB1285	cyoC	cytochrome O ubiquinol oxidase	cytochrome-c oxidase activity	electron transport	-3.00555	0.0509243	3.84238	0.0577559	negative	-5.84673	0	6.8461
BB1286	cyoD	cytochrome 0 ubiquinol oxidase			-4.3794	0.0661413	9.45713	0.682923	negative	-5.56341	0	7.78602
BB1287		putative regulatory protein	transcription factor activity	Global Regulatory Functions	-2.16083	0.0241639	3.58588	0.122983	negative	-6.41642	0	5.13908
BB1288		putative transport protein	transporter activity	transport	1.11979	0.117242	ND	ND
BB1289		putative integral membrane protein		Cell Envelope	26.2863	8.25177	-15.493	0.00737742	positive	14.3878	0	0
BB1290		conserved hypothetical protein		Conserved in organism other than E. coli	10.7777	2.65603	-4.2575	0.0146969	positive	13.0627	0	0
BB1291		conserved hypothetical protein		Conserved in organism other than E. coli	73.4582	5.0021	-21.083	0.00374949	positive	12.2781	0	0
BB1292		putative exported protein		Periplasmic/ Exported/ Lipoprotein	272.877	3.88108	-120.7	0.000444444	positive	7.76769	0	1.77534
BB1293		putative lipoprotein		Periplasmic/ Exported/ Lipoprotein	-3.28812	0.105281	7.18123	0.413766	negative	-3.80402	0	14.7779
BB1294	bfrG	putative TonB-dependent receptor	receptor activity	transport	-2.86059	0.0309443	5.18186	0.152444	negative	-8.08839	0	1.49915
BB1295		putative exported protein		Periplasmic/ Exported/ Lipoprotein	-3.44061	0.0695493	10.7668	0.737668	negative	-5.99708	0	6.37173
BB1296		putative chromate transport protein	chromate transporter activity	chromate transport	7.12792	3.08771	-3.35511	0.0511467	positive	3.49366	0	15.3924
BB1297		putative lipoprotein	metalloendopeptidase activity	Folding and Ushering	-1.92877	0.134392	3.18952	0.0639296
BB1298		conserved hypothetical protein		Conserved in organism other than E. coli	-1.51548	0.0646851	3.71558	0.192591
BB1299		putative exported protein		Periplasmic/ Exported/ Lipoprotein	-3.01313	0.152664	5.03034	0.342448	negative	-3.87251	0	14.4775
BB1300		conserved hypothetical protein		Conserved in organism other than E. coli	-1.11215	0.17408	2.08409	0.0925327
BB1301		putative exported protein		Periplasmic/ Exported/ Lipoprotein	3.85821	1.06566	-2.6882	0.0214522	positive	6.64593	0	4.1156
BB1302		putative RNA polymerase sigma factor	transcription factor activity	Global Regulatory Functions	2.58009	0.481832	-1.82464	0.053234	positive	6.9514	0	3.38961
BB1303		conserved hypothetical protein		Conserved in organism other than E. coli	2.98426	0.427725	-2.62748	0.0309832	positive	9.95308	0	0
BB1304		conserved hypothetical protein		Conserved in organism other than E. coli	-1.71226	0.0901486	3.14478	0.222322
BB1305		putative oxidoreductase	oxidoreductase activity	metabolism	-2.12036	0.0377422	2.5611	0.0460584	negative	-4.84015	0	10.4469
BB1306		exported SurF1-family protein		Periplasmic/ Exported/ Lipoprotein	-1.83783	0.0397188	2.98467	0.217013	negative	-3.50232	0	16.1157
BB1307		cytochrome ubiquinol oxidase subunit IV			-2.15559	0.0603092	2.61723	0.0443302	negative	-3.84853	0	14.5825
BB1308		cytochrome ubiquinol oxidase subunit III	cytochrome-c oxidase activity	electron transport	-1.77447	0.0607782	2.07042	0.0375925	negative	-2.4836	0	20.6283
BB1309		cytochrome ubiquinol oxidase subunit I	cytochrome-c oxidase activity	electron transport	-1.81348	0.0525979	2.37324	0.0262284	negative	-2.78651	0	19.3153
BB1310		putative ubiquinol oxidase subunit II	cytochrome-c oxidase activity	electron transport	-2.88778	0.0404618	4.30406	0.177245	negative	-6.42627	0	5.11172
BB1311		putative membrane transport protein	transporter activity	transport	-5.13639	0.0239552	9.58587	0.478863	negative	-12.071	0	0
BB1312		conserved hypothetical protein		Conserved in organism other than E. coli	-1.89979	0.0779311	3.06649	0.103083	negative	-2.67899	0	19.7866
BB1313		putative amino-acid dehydratase	amino acid metabolism	metabolism	-2.92921	0.0236744	3.13422	0.159055	negative	-9.13347	0	0.147617
BB1314		putative membrane protein		Cell envelope	-5.42702	0.0231199	3.65742	0.16565	negative	-12.3779	0	0
BB1315		putative universal stress protein		Folding and Ushering	-11.4266	0.0307731	67.0404	5.76697	negative	-7.53496	0	2.48611
BB1316		putative chromate transporter	chromate transporter activity	transport	-2.62349	0.0355	6.51959	0.345113
BB1317		putative chromate transporter	chromate transporter activity	transport	-2.96813	0.0467698	2.83285	0.12052	negative	-6.70518	0	4.36688
BB1318		conserved hypothetical protein	S-adenosylmethionine-dependent methyltransferase activity	Conserved in organism other than E. coli	-1.99647	0.135029	2.63215	0.200476	negative	-3.36494	0	16.7306
BB1319	fdsD	putative NAD-dependent formate dehydrogenasedelta subunit	oxidoreductase activity	metabolism	-2.28616	0.0414421	2.63277	0.0405172	negative	-5.57235	0	7.75546
BB1320	fdhD, fdsC	formate dehydrogenase associated protein	formate dehydrogenase activity	electron transport	-1.45724	0.0833827	1.69573	0.0300285
BB1321	fdsA	NAD-dependent formate dehydrogenase alphasubunit	electron transporter activity	electron transport	-1.02207	0.886	1.36174	0.1835
BB1322	fdsB	NAD-dependent formate dehydrogenase betasubunit	NADH dehydrogenase (ubiquinone) activity	mitochondrial electron transport, NADH to ubiquinone	1.17423	0.068	ND	ND
BB1323	fdsG	NAD-dependent formate dehydrogenase gammasubunit	NADH dehydrogenase (ubiquinone) activity	mitochondrial electron transport, NADH to ubiquinone	1.36803	0.224906	ND	ND
BB1324		putative molybdenum-binding protein	transcription factor activity	Global Regulatory Functions	1.00044	0.23065	1.24772	0.0141461
BB1325	moaA	molybdenum cofactor biosynthesis protein	catalytic activity		-2.85469	0.0361935	3.95485	0.197821	negative	-7.14205	0	3.31499
BB1326	moeA	molybdopterin cofactor biosynthesis protein		Mo-molybdopterin cofactor biosynthesis	-2.86585	0.0265201	3.92875	0.165804	negative	-8.37914	0	1.05957
BB1327	moaB	molybdenum cofactor biosynthesis protein		Mo-molybdopterin cofactor biosynthesis	-1.18472	0.0917603	1.69589	0.094465
BB1328	moaE	molybdopterin converting factor		Mo-molybdopterin cofactor biosynthesis	-4.10476	0.0339	5.28935	0.0895191	negative	-9.95221	0	0
BB1329	moaD	molybdopterin converting factor		sulfur metabolism	-2.7141	0.0262586	2.58886	0.0327201	negative	-8.25309	0	1.24377
BB1330	moaC	molybdenum cofactor biosynthesis protein		Mo-molybdopterin cofactor biosynthesis	-2.88845	0.0291464	2.65617	0.0286048	negative	-8.26266	0	1.22944
BB1331		putative exported protein		Periplasmic/ Exported/ Lipoprotein	-2.37283	0.0297507	2.30282	0.0275545	negative	-6.58063	0	4.69236
BB1332		putative hydrolase	hydrolase activity		-2.23528	0.0270793	2.55385	0.0538604	negative	-6.31885	0	5.41405
BB1333		putative lipoprotein		Periplasmic/ Exported/ Lipoprotein	1.51867	0.108209	1.09176	0.0225641
BB1334		AhpC			-1.16478	0.0914802	1.19988	0.0305441
BB1335		putative membrane transport protein	transporter activity	transport	-1.20071	0.0280635	1.34859	0.0623215
BB1336		putative exported protein		Periplasmic/ Exported/ Lipoprotein	-3.39373	0.0842962	8.35594	0.587436	negative	-4.7245	0	10.9036
BB1337		biotin synthase	biotin biosynthesis	metabolism	-4.65607	0.095831	9.88297	1.57257	negative	-4.75572	0	10.7796
BB1338		putative exported protein		Periplasmic/ Exported/ Lipoprotein	2.06483	0.448197	1.12655	0.0163741	positive	6.88287	0	3.54655
BB1339		putative exported protein		Periplasmic/ Exported/ Lipoprotein	-1.14318	0.0941186	1.59476	0.0277726
BB1340		putative TetR-family transcriptional regulator	transcription factor activity	Global Regulatory Functions	-2.84824	0.0411024	2.97618	0.117045	negative	-6.2387	0	5.64526
BB1341		carboxyvinyl-carboxyphosphonatephosphorylmutase	carboxyvinyl-carboxyphosphonate phosphorylmutase activity	metabolism	ND	ND	ND	ND
BB1342	acnA, acn	aconitate hydratase	RNA binding	metabolism	-1.61669	0.103088	2.25692	0.124511
BB1343		dihydroorotase-like protein	allantoinase activity		-1.14324	ND	1.25487	0.0195302
BB1344		probable hydrolase	hydrolase activity	metabolism	1.60716	0.274252	1.29417	0.13173
BB1345		conserved hypothetical protein		Conserved in organism other than E. coli	ND	ND	ND	ND
BB1346		putative exported protein		Periplasmic/ Exported/ Lipoprotein	5.62386	2.62817	-7.36537	0.00690129	positive	7.25248	0	2.74039
BB1347		putative fumarate reductase flavoproteinsubunit	succinate dehydrogenase activity	electron transport	ND	ND	ND	ND
BB1348		putative exported protein		Periplasmic/ Exported/ Lipoprotein	9.16941	3.0912	-8.77818	0.00433796	positive	7.68039	0	1.9264
BB1349		putative exported protein		Periplasmic/ Exported/ Lipoprotein	1.0466	0.12018	-1.08997	0.101026
BB1350		conserved hypothetical protein		Conserved in organism other than E. coli	-1.40022	0.0318224	ND	ND
BB1351		probable GntR-family transcriptional regulator	transcription factor activity	Global Regulatory Functions	-1.59414	0.0396689	2.37466	0.054211
BB1352		putative aldo			-2.2257	0.0770712	2.52915	0.057699	negative	-3.27294	0	17.1435
BB1353	lnt, cutE	putative apolipoprotein N-acyltransferase	N-acyltransferase activity	nitrogen metabolism	-2.26784	0.0481317	2.50704	0.0889217	negative	-4.60594	0	11.3797
BB1354	corC	magnesium and cobalt efflux protein			1.32702	0.0818179	-1.10938	0.0293443
BB1355		conserved hypothetical protein		Conserved in organism other than E. coli	1.14993	0.210479	1.09983	0.0178867
BB1356		PhoH-like protein	ATP binding	cellular response to phosphate starvation	1.06014	0.150256	1.62715	0.0314452
BB1357		conserved hypothetical protein		Conserved in organism other than E. coli	-1.30173	0.0692314	1.98995	0.0638785
BB1358		putative membrane protein		Cell envelope	-1.35675	ND	1.51647	0.0188622
BB1359	secF	protein-export membrane protein	protein translocase activity	transport	1.49458	0.22201	1.21686	0.00824584
BB1360	secD	protein-export membrane protein	protein translocase activity	transport	1.04606	0.0814011	1.8111	0.109657
BB1361		putative secreted protein			-2.45903	0.0607855	4.42005	0.263812	negative	-4.08157	0	13.5707
BB1362	tgt	queuine tRNA-ribosyltransferase	queuine tRNA-ribosyltransferase activity	translation	-1.40758	0.0340033	2.14822	0.0866098
BB1363	queA	S-adenosylmethionine:tRNAribosyltransferase-isomerase	transferase activity	translation	-1.00989	0.0471475	1.49192	0.0547438
BB1364		probable D-alanyl-D-alanine carboxypeptidase	serine carboxypeptidase activity	proteolysis and peptidolysis	-1.38527	0.121355	2.20433	0.0494983
BB1365	upp, uraP	uracil phosphoribosyltransferase	uracil phosphoribosyltransferase activity	uracil salvage	20.5771	2.13747	-4.44392	0.036243	positive	4.71141	0	10.3014
BB1366	prn	pertactin precursor	protein binding	cell adhesion	11.2436	0.0599411	-11.3882	0.00712975	positive	14.2251	0	0
BB1367	cysG	siroheme synthase	uroporphyrin-III C-methyltransferase activity	porphyrin biosynthesis	-8.66736	0.0137204	12.7543	1.59116	negative	-15.4116	0	0
BB1368		putative membrane protein		Cell envelope	3.94018	0.558025	-2.7956	0.0126748	positive	10.7533	0	0
BB1369		putative membrane protein		Cell envelope	-8.74035	0.0233482	19.8494	1.85656	negative	-10.4815	0	0
BB1370		putative membrane protein		Cell envelope	-6.87362	0.00974252	9.46852	0.41006	negative	-19.8139	0	0
BB1371		hypothetical protein		Unknown proteins, no known homologs	-7.50301	0.0145584	9.53252	0.0865724	negative	-15.8636	0	0
BB1372	ubiD	3-octaprenyl-4-hydroxybenzoate carboxy-lyase	lyase activity		-2.89988	0.0121264	4.85273	0.188735	negative	-12.8053	0	0
BB1373		putative transglycosylase			-1.17445	0.0738301	1.89292	0.153282
BB1374		probable aminotransferase	transaminase activity	biosynthesis	-1.48859	0.0432592	1.92042	0.053023
BB1375		conserved hypothetical protein		Conserved in organism other than E. coli	-3.81499	0.0332086	4.10907	0.0720713	negative	-8.20758	0	1.31265
BB1376	maeB	NADP-dependent malic enzyme	malate dehydrogenase (oxaloacetate-decarboxylating) (NADP+) activity	metabolism	-1.91674	0.051798	2.96437	0.060775	negative	-3.23018	0	17.3355
BB1377		conserved hypothetical protein	catalytic activity	Conserved in organism other than E. coli	-1.87434	0.0366159	2.26305	0.0421555	negative	-3.94357	0	14.1675
BB1378		conserved hypothetical protein		Conserved in organism other than E. coli	-2.17137	0.0197934	2.38587	0.0515435	negative	-7.17016	0	3.25202
BB1379		conserved hypothetical protein		Conserved in organism other than E. coli	-2.23208	0.0384424	2.29143	0.0216588	negative	-5.26976	0	8.82296
BB1380	tktA, tkt	transketolase 1	transketolase activity		-1.50464	0.040367	1.75062	0.137778
BB1381	gap, hexC	glyceraldehyde-3-phosphate dehydrogenase	glycolysis	metabolism	-1.08351	0.144507	2.23861	0.11184
BB1382	pgk	phosphoglycerate kinase	glycolysis	metabolism	-2.1146	0.0416777	3.31468	0.209955	negative	-4.46043	0	11.9744
BB1383	fabI, envM	enoyl-[acyl-carrier-protein] reductase [NADH]	enoyl-[acyl-carrier protein] reductase (NADH) activity	metabolism	-4.6306	0.0794605	11.8086	0.628759	negative	-6.83083	0	4.05011
BB1384	ackA, ack	acetate kinase	acetate kinase activity	organic acid metabolism	-5.32038	0.0281343	12.0858	0.829362	negative	-9.48542	0	0
BB1385		phosphate acetyl	acyltransferase activity	metabolism	-4.37632	0.0217005	8.24461	0.219461	negative	-11.5679	0	0
BB1386		conserved hypothetical protein		Conserved in organism other than E. coli	-3.43018	0.0374437	7.9244	0.875	negative	-6.97011	0	3.71244
BB1387		probable glutathione S-transferase	transferase activity		-2.13783	0.0436097	1.87055	0.100648	negative	-4.71514	0	10.9409
BB1388		conserved hypothetical protein		Conserved in organism other than E. coli	1.15499	0.138141	1.34528	0.080709
BB1389		conserved hypothetical protein		Conserved in organism other than E. coli	1.26576	0.145182	1.06286	0.0446717
BB1390		putative acetyltransferase	N-acetyltransferase activity		-1.69157	0.0283031	1.93061	0.0501171	negative	-3.03146	0	18.2269
BB1391	cbpA	curved DNA-binding protein	DNA binding	Folding and Ushering	-2.18203	0.0629461	2.30282	0.12344	negative	-3.56513	0	15.8356
BB1392		conserved hypothetical protein		Conserved in organism other than E. coli	-2.04945	0.0370992	2.87759	0.0712293	negative	-4.8808	0	10.2882
BB1393		putative membrane protein		transport	-1.4931	0.250845	2.12262	0.0749502
BB1394		putative membrane protein		Cell envelope	-3.27289	0.0487192	3.41632	0.038867	negative	-7.99605	0	1.64982
BB1395	pitA, pit	probable phosphate transporter	inorganic phosphate transporter activity	transport	-1.12786	0.142276	1.10263	0.060779
BB1396	mog, mogA, chlG	molybdopterin biosynthesis protein		Mo-molybdopterin cofactor biosynthesis	-1.55338	0.0978095	1.84455	0.0315455
BB1397		putative exported protein		Periplasmic/ Exported/ Lipoprotein	-2.64831	0.0360428	3.70195	0.0690878	negative	-6.10488	0	6.04215
BB1398		putative peptidase	metalloendopeptidase activity	proteolysis and peptidolysis	-1.11454	0.0823703	1.77838	ND
BB1399		hypothetical protein		Unknown proteins, no known homologs	1.55961	0.258425	1.09284	0.0421226
BB1400	infA	translation initiation factor IF-1	RNA binding	translation	-1.12165	0.469786	3.4473	0.519371
BB1401		conserved hypothetical protein	carbon-sulfur lyase activity	metabolism	1.57447	0.23939	-1.4352	0.0385324
BB1402		formate dehydrogenase	formate dehydrogenase activity	L-serine biosynthesis	-1.8995	0.0297938	2.18988	0.0338841	negative	-4.30005	0	12.6421
BB1403		conserved hypothetical protein		Conserved in organism other than E. coli	-1.98013	0.0510537	2.04536	0.0214552	negative	-3.46575	0	16.2792
BB1404		putative transporter protein		transport	-1.82839	0.0452921	2.08347	0.0196893	negative	-3.06492	0	18.0771
BB1405	fmdA	formamidase	formamidase activity	metabolism	1.10674	0.375539	1.52262	0.0771961
BB1406		putative LuxR-family transcriptional regulator	transcription factor activity	Global Regulatory Functions	-1.22516	0.0824251	1.7762	0.0966207
BB1407		conserved hypothetical protein		Conserved in organism other than E. coli	-2.1078	0.0200867	2.78625	0.0704344	negative	-6.60792	0	4.62007
BB1408	fba, fda, cbbA	fructose-bisphosphate aldolase	fructose-bisphosphate aldolase activity	metabolism	-1.27391	0.0892753	1.64975	0.146345
BB1409		conserved hypothetical protein	carbon-sulfur lyase activity	metabolism	-1.41005	0.0553828	1.82152	0.0552757
BB1410	purC	phosphoribosylaminoimidazole-succinocarboxamidesynthase	phosphoribosylaminoimidazolesuccinocarboxamide synthase activity	purine nucleotide biosynthesis	-1.02671	0.0832604	1.51512	0.105271
BB1411		conserved hypothetical protein		Conserved in organism other than E. coli	-1.12672	0.143275	17.1086	5.19802
BB1412		putative DNA-binding protein	DNA binding	Global Regulatory Functions	1.90911	ND	-1.09882	0.0188664
BB1413		putative membrane protein		Cell envelope	-3.7617	0.0292415	6.42688	0.186069	negative	-9.45828	0	0
BB1414		putative membrane protein		Cell envelope	-2.99759	0.0251926	4.43621	0.100558	negative	-9.31166	0	0
BB1415	purE	phosphoribosylaminoimidazole carboxylasecatalytic subunit	phosphoribosylaminoimidazole carboxylase activity	'de novo' IMP biosynthesis	-2.7082	0.0119513	3.75808	0.0274843	negative	-12.051	0	0
BB1416	purK	phosphoribosylaminoimidazole carboxylase ATPasesubunit	phosphoribosylaminoimidazole carboxylase activity	'de novo' IMP biosynthesis	-2.74717	0.0280534	3.72328	0.0231391	negative	-7.91999	0	1.77804
BB1417		conserved hypothetical protein		Conserved in organism other than E. coli	-2.51109	0.0326064	3.47328	0.0460138	negative	-6.16641	0	5.85797
BB1418		putative extracellular solute-binding protein	transporter activity	transport	1.38198	0.300872	1.10139	0.0506777
BB1419		putative transcriptional regulator	DNA binding	regulation of transcription, DNA-dependent	1.45387	0.214922	1.06162	0.0343412
BB1420		putative arginase	catalytic activity		1.3776	0.205748	-1.03043	0.077411
BB1421		putative amino acid-binding periplasmic protein	transporter activity	transport	1.06022	0.198345	1.07871	0.0188815
BB1422		putative inner membrane component ofbinding-protein-dependent transport system	transporter activity	transport	1.08559	0.168583	1.5873	0.165029
BB1423		putative ATP-binding component of ABCtransporter	ATP-binding cassette (ABC) transporter activity	transport	ND	ND	ND	ND
BB1424		putative thiamine-pyrophosphate-requiringenzyme		metabolism	-1.74168	0.0577894	2.13522	0.0433951	negative	-2.7094	0	19.6538
BB1425		conserved hypothetical protein	oxidoreductase activity	metabolism	-2.11892	0.034593	3.51098	0.193641	negative	-5.00848	0	9.79641
BB1426	gcdH	glutaryl-CoA dehydrogenase	glutaryl-CoA dehydrogenase activity	electron transport	-1.51835	0.046956	2.11744	0.0980572
BB1427	ilvG	putative acetolactate synthase large subunit	acetolactate synthase activity		-1.55222	0.0451052	1.93227	0.0830457
BB1428		probable LysR-familyt ranscriptional regulator	transcription factor activity	Global Regulatory Functions	-1.49934	0.0363826	2.27936	0.0893442
BB1429	xerD, xprb	integrase	DNA binding	DNA recombination	ND	ND	ND	ND
BB1430		conserved hypothetical protein		Conserved in organism other than E. coli	-2.03281	0.0439168	2.90151	0.253248	negative	-3.74528	0	15.0366
BB1431		conserved hypothetical protein	hydrolase activity, acting on glycosyl bonds		-1.22685	0.0682684	2.31618	0.0607847
BB1432		conserved hypothetical protein		Conserved in organism other than E. coli	-2.67907	0.0136993	2.63277	0.164992	negative	-11.1081	0	0
BB1433	pbpG	probable D-alanyl-D-alanine carboxypeptidase	serine carboxypeptidase activity	proteolysis and peptidolysis	-1.59679	0.072925	2.75352	0.209355
BB1434		hypothetical protein		Unknown proteins, no known homologs	-1.8039	0.105143	2.36713	0.117005	negative	-2.85622	0	19.0074
BB1435		putative membrane protein	transporter activity	transport	-2.49399	0.0726664	4.40369	0.473005	negative	-4.16482	0	13.2144
BB1436		conserved hypothetical protein		Conserved in organism other than E. coli	-3.63464	0.0578223	7.92216	0.526851	negative	-2.29728	0.0184158	21.4081
BB1437		putative nuclease	DNA binding	DNA repair	-3.28195	0.0249355	4.42916	0.104712
BB1438	dnaX, dnaZ, dnazX	DNA polymerase III subunit Tau	nucleotide binding	DNA replication	-1.75943	0.0495199	1.92751	0.0530183	negative	-2.57956	0	20.2176
BB1439		conserved hypothetical protein		Conserved in organism other than E. coli	-2.14519	0.0475635	2.54018	0.0911206	negative	-4.09165	0	13.5274
BB1440	recR	recombination protein RecR	nucleic acid binding	DNA repair	-1.96358	0.0555507	2.35853	0.0768781	negative	-3.13654	0	17.756
BB1441		conserved hypothetical protein		metabolism	-1.89458	0.0628999	2.33161	0.0615194	negative	-2.69771	0	19.7049
BB1442		putative exported protein		Periplasmic/ Exported/ Lipoprotein	-1.99503	0.0581839	2.55178	0.0634898	negative	-3.14144	0	17.734
BB1443		probable ATP-binding ABC transporter protein	ATP-binding cassette (ABC) transporter activity	transport	-1.90269	0.05367	2.54246	0.0873064	negative	-2.98456	0	18.4365
BB1444		probable transmembrane permease ABC transporterprotein	transporter activity	transport	-1.01137	0.0752152	1.81193	ND
BB1445	talB	transaldolase B	pentose-phosphate shunt	metabolism	-4.2786	0.0348896	6.64333	0.376071	negative	-8.67858	0	0.659676
BB1446	carA, pyrA	carbamoyl-phosphate synthase small chain	carbamoyl-phosphate synthase (glutamine-hydrolyzing) activity	nitrogen metabolism	1.13601	0.168529	1.31794	0.0987131
BB1447	carB, pyrA	carbamoyl-phosphate synthase large chain	IMP cyclohydrolase activity	purine nucleotide biosynthesis	1.36098	0.130605	1.14664	0.014121
BB1448		probable short chain dehydrogenase	oxidoreductase activity	metabolism	-1.45519	ND	2.44667	0.0599359
BB1449	gpmB	probable phosphoglycerate mutase 2	phosphoglycerate mutase activity	metabolism	-1.81745	0.0493767	3.03438	0.116786	negative	-2.87253	0	18.9351
BB1450		LysR-family transcriptional regulator	transcription factor activity	Global Regulatory Functions	-1.69111	0.0392754	2.89374	0.147743	negative	-2.52	0	20.4731
BB1451		probable ATP-binding component of ABCtransporter	ATP-binding cassette (ABC) transporter activity	transport	-1.41683	0.0506828	2.42771	0.0561983
BB1452		probable permease component of ABC transporter	transporter activity	transport	-1.62768	0.043572	2.58886	0.102255
BB1453		putative regulatory lipoprotein	transporter activity	transport	-1.57201	0.0519222	2.55468	0.0978174
BB1455		putative xanthine	transporter activity	transport	-1.789	0.0489725	3.04826	0.194925	negative	-2.8678	0	18.956
BB1456		methyl-accepting chemotaxis protein	signal transducer activity	Chemotaxis, motility	-1.05449	0.145357	1.57954	0.0391752
BB1457	greA	transcription elongation factor	DNA binding	Global Regulatory Functions	-3.17649	0.0265079	4.86019	0.0843219	negative	-9.2727	0	0.0123579
BB1458		conserved hypothetical protein		Conserved in organism other than E. coli	-2.26079	0.0304522	2.67461	0.125551	negative	-6.49062	0	4.93474
BB1459	rrmJ, ftsJ, mrsF	ribosomal RNA large subunit methyltransferase j	methyltransferase activity		-1.57708	0.0464485	2.78998	0.14471
BB1460	ftsH, hflB, mrsC, tolZ	cell division protein	metalloendopeptidase activity	cytokinesis	-1.19484	0.0643557	1.77382	0.0516686
BB1461	folP, dhpS	dihydropteroate synthase	dihydropteroate synthase activity	folic acid and derivative biosynthesis	-1.31064	0.0371758	1.76305	0.0579724
BB1462	mrsA	phosphoglucomutase	intramolecular transferase activity, phosphotransferases	carbohydrate metabolism	-1.35476	0.0175804	1.721	0.0435054
BB1463		conserved hypothetical protein		Conserved in organism other than E. coli	-1.78413	0.0436482	2.18186	0.0423789	negative	-3.03406	0	18.2152
BB1464	ppx	exopolyphosphatase	exopolyphosphatase activity		-1.79622	0.0554572	2.19822	0.0280871	negative	-2.69015	0	19.7379
BB1465	ppk	polyphosphate kinase	polyphosphate kinase activity	polyphosphate biosynthesis	-1.70197	0.0639951	2.14841	0.0369048
BB1466	pstS, phoS	phosphate-binding periplasmic protein precursor	transporter activity	transport	-1.88998	0.0709444	2.45902	0.0366925	negative	-2.52465	0	20.4532
BB1467	pstC, phoW	phosphate transport system permease protein	inorganic phosphate transporter activity	phosphate transport	-1.85785	0.0732889	2.57519	0.0423947	negative	-2.4223	0	20.8875
BB1468	pstA, phoT	phosphate transport system permease protein	inorganic phosphate transporter activity	phosphate transport	-1.96793	0.0589842	2.91094	0.0404589	negative	-3.09156	0	17.9577
BB1469	pstB, phoT	phosphate transport ATP-binding protein	ATP-binding cassette (ABC) transporter activity	phosphate transport	-1.43309	0.0715949	2.21127	0.101098
BB1470		conserved hypothetical protein	catalytic activity	Conserved in organism other than E. coli	-1.27533	0.047015	2.15369	0.0714934
BB1471		putative exported protein		Periplasmic/ Exported/ Lipoprotein	ND	ND	ND	ND
BB1472		conserved hypothetical protein		Conserved in organism other than E. coli	ND	ND	ND	ND
BB1473		putative oxidoreductase	oxidoreductase activity		-4.50778	ND	6.02206	0.54318
BB1474		putative DNA-binding protein	DNA binding		2.49097	0.194519	-2.19056	0.0218876	positive	14.0739	0	0
BB1475		putative exported protein		Periplasmic/ Exported/ Lipoprotein	2.01317	0.331432	-1.68575	0.0142865	positive	6.7674	0	3.81875
BB1476		Putative gluconate dehydrogenase		metabolism	2.88101	0.509039	-2.53438	0.0092826	positive	8.88922	0	0.246491
BB1477		Putative cytochrome C precursor	alcohol dehydrogenase activity	electron transport	3.17495	0.47748	-2.30784	0.0185406	positive	10.2387	0	0
BB1478		Putative carbonic anhydrase precursor	carbonate dehydratase activity	carbon utilization	4.04705	0.766577	-3.94767	0.0183465	positive	8.9351	0	0.198919
BB1479		Putative regulatory protein	transcription factor activity	Global Regulatory Functions	3.01887	0.381592	-2.49638	0.0194325	positive	10.9524	0	0
BB1480	gbd	NAD-dependent 4-hydroxybutyrate dehydrogenase	iron ion binding	metabolism	2.47357	0.218114	-1.85255	0.0375055	positive	14.7133	0	0
BB1481		Putative ketoglutarate semialdehydedehydrogenase	phenylacetaldehyde dehydrogenase activity	metabolism	2.82481	0.451942	-2.08328	0.0525146	positive	9.76646	0	0
BB1482		Hypothetical protein		Unknown proteins, no known homologs	8.34043	2.09355	-6.20566	0.00503077	positive	11.4924	0	0
BB1483		Hypothetical protein		Unknown proteins, no known homologs	3.33031	0.135773	ND	ND	positive	23.5887	0	0.0501035
BB1484		Putative branched-chain amino acid transporterATP-binding protein	ATP-binding cassette (ABC) transporter activity	transport	ND	ND	ND	ND
BB1485		Putative branched-chain amino acid transporterATP-binding protein	ATP-binding cassette (ABC) transporter activity	transport	-1.14256	0.142958	1.86995	0.0310641
BB1486		Putative high-affinity branched-chain amino acidtransporter membrane protein	transporter activity	transport	1.4546	0.130539	-1.29785	0.0333473
BB1487		Putative branched-chain amino acid transportermembrane protein	transporter activity	transport	1.29996	0.079	ND	ND
BB1488		Putative branched-chain amino acid transportersubstrate binding protein		transport	2.03918	ND	-1.1145	0.0799928
BB1489		Putative high-affinity branched-chain amino acidtransporter ATP-binding protein	ATP-binding cassette (ABC) transporter activity	transport	-1.59411	0.124782	2.44014	0.0405963
BB1490		Putative branched-chain amino acid transporterATP-binding protein	ATP-binding cassette (ABC) transporter activity	transport	-1.67902	0.0961689	2.2964	0.0378654
BB1491		Putative high-affinity branched-chain amino acidtransporter membrane protein	transporter activity	transport	-1.26614	0.169106	ND	ND
BB1492		Putative high-affinity branched-chain amino acidtransporter membrane protein	transporter activity	transport	-1.75423	0.0873824	2.57477	0.0328252
BB1493		Putative branched-chain amino acid transportersubstrate-binding protein		transport	-1.09204	0.254902	1.15762	0.0518684
BB1494		conserved hypothetical protein		Conserved in organism other than E. coli	ND	ND	1.74855	0.312
BB1495		Putative transcriptional regulator	DNA binding	regulation of transcription, DNA-dependent	-1.64431	0.0324521	2.14374	0.081	negative	-2.59958	0	20.1312
BB1496		Putative short chain dehydrogenase	oxidoreductase activity	metabolism	ND	ND	ND	ND
BB1497		putative exported protein		Periplasmic/ Exported/ Lipoprotein	ND	ND	ND	ND
BB1498		Putative hydrolase	hydrolase activity	metabolism	2.91337	0.32147	-2.66888	0.0152652	positive	12.7019	0	0
BB1499		Putative monoxygenase	monooxygenase activity	electron transport	3.34653	0.408565	-2.72	0.014619	positive	12.4944	0	0
BB1500		Putative 3-hydroxybutyryl-CoA dehydrogenase	oxidoreductase activity	metabolism	3.26503	0.479003	-2.87039	0.0135313	positive	10.1928	0	0
BB1501		Putative enoyl-CoA hydratase	catalytic activity	metabolism	3.28374	0.439591	-2.84	0.0131924	positive	11.059	0	0
BB1502		Putative L-carnitine dehydrogenase-like protein		metabolism	ND	ND	ND	ND
BB1503		Putative ABC transport system, solute-bindingprotein		transport	ND	ND	ND	ND
BB1504		Putative ABC transport system, permease protein	transporter activity	transport	-1.19765	0.1375	ND	ND
BB1505		Putative ABC transport system, permease protein	transporter activity	transport	1.23601	0.765568	1.0989	0.1665
BB1506		Putative ABC transport system, ATP-bindingprotein	ATP-binding cassette (ABC) transporter activity	transport	ND	ND	ND	ND
BB1507		Putativa ABC transport system, ATP-bindingprotein	ATP-binding cassette (ABC) transporter activity	transport	ND	ND	ND	ND
BB1508		Putative amidase	amidase activity		1.62932	0.642881	ND	ND	positive	3.64289	0	14.7386
BB1509		Conserved hypothetical protein		Conserved in organism other than E. coli	ND	ND	1.9536	0.025
BB1510		Putative GntR-family transcriptional regulator	transcription factor activity	Global Regulatory Functions	1.11505	0.154006	1.66819	0.0898515
BB1511		Conserved hypothetical protein		Conserved in organism other than E. coli	ND	ND	ND	ND
BB1512		probable short chain dehydrogenase	oxidoreductase activity	metabolism	1.14026	ND	ND	ND
BB1513		probable short chain dehydrogenase	oxidoreductase activity	metabolism	-2.12457	0.0566316	2.83502	0.0800106	negative	-4.30694	0	12.6131
BB1514		Putative ABC transport system, membrane protein		transport	-1.58764	0.0597002	2.40949	0.0346294
BB1515		Putative ABC transport system, membrane protein		transport	ND	ND	ND	ND
BB1516		Putative ABC transport system, solute-bindingprotein		transport	-1.81375	ND	ND	ND
BB1517		Hypothetical protein		Unknown proteins, no known homologs	ND	ND	ND	ND
BB1518		Putative hydrolase	hydrolase activity	metabolism	-1.68356	ND	2.45692	0.111
BB1519		Putative GntR-family transcriptional regulator	transcription factor activity	Global Regulatory Functions	-1.47048	0.0700302	2.03861	0.0733646
BB1520		Putative AsnC-family transcriptional regulator	transcription factor activity	Global Regulatory Functions	-1.33408	0.0870967	2.09435	0.086107
BB1521		Putative diaminopropionate ammonia-lyase	amino acid metabolism	metabolism	2.99952	0.876804	1.00104	ND
BB1522		Putative peptidase	metallopeptidase activity	proteolysis and peptidolysis	2.93529	0.178884	-2.52643	0.00695821	positive	18.5289	0	0
BB1523		Putative ABC transport system, substrate-bindingprotein	transporter activity	transport	ND	ND	ND	ND
BB1524		Putative ABC transport system, integral membraneprotein	transporter activity	transport	ND	ND	ND	ND
BB1525		Putative ABC transport system, integral membraneprotein	transporter activity	transport	-1.03121	0.252637	ND	ND
BB1526		Putative ABC transport system, ATP-bindingprotein	ATP-binding cassette (ABC) transporter activity	transport	ND	ND	ND	ND
BB1527		Putative membrane protein		Cell envelope	-3.14342	0.037354	3.26707	0.418553	negative	-8.69339	0	0.64124
BB1528		Putative amino acid aminotransferase			-1.69933	0.076127	3.13484	0.275567
BB1529		Putative dehydrogenase	oxidoreductase activity, acting on the CH-OH group of donors, NAD or NADP as acceptor	metabolism	-1.00903	0.50841	1.02341	0.0403361
BB1530		Putative amino acid hydrolase	metallopeptidase activity	proteolysis and peptidolysis	1.20747	0.220591	ND	ND
BB1531		Putative decarboxylase	racemase and epimerase activity, acting on amino acids and derivatives	metabolism	1.33103	0.279974	-1.08482	0.0200187
BB1532		putative aldolase	aldolase activity	metabolism	ND	ND	ND	ND
BB1533		putative creatinine amidohydrolase	hydrolase activity		ND	ND	ND	ND
BB1534		putative exported protein		Periplasmic/ Exported/ Lipoprotein	4.66499	1.98259	-2.95678	0.0361543	positive	5.1002	0	8.84167
BB1535		putative exported protein		Periplasmic/ Exported/ Lipoprotein	ND	ND	ND	ND
BB1536		Putative LysR-family transcriptional regulator	transcription factor activity	Global Regulatory Functions	1.07114	0.132824	1.07715	0.0668533
BB1537		putative exported protein		Periplasmic/ Exported/ Lipoprotein	ND	ND	-2.82339	0.011
BB1538		Putative membrane protein	cation transporter activity	potassium ion transport	-2.37257	0.0680162	4.44998	0.10463	negative	-4.32581	0	12.534
BB1539		Putative LysR-family transcriptional regulator	transcription factor activity	Global Regulatory Functions	-2.57707	0.0613447	4.30054	0.28953	negative	-7.77208	0	2.03823
BB1540		Hypothetical protein		Unknown proteins, no known homologs	-1.34228	0.0568201	3.47939	0.141292
BB1541		Putative transferase	transferase activity		1.27973	ND	ND	ND
BB1542	metC	cystathionase beta-lyase	amino acid metabolism	metabolism	-2.66988	0.0384895	3.33492	ND
BB1543		Conserved hypothetical protein	hydrolase activity, acting on ester bonds	metabolism	-3.23843	0.0126007	2.52682	0.1085
BB1544		putative exported protein		Periplasmic/ Exported/ Lipoprotein	1.17953	0.423125	1.85574	0.1995
BB1545	bisC	Putative biotin sulfoxide reductase	oxidoreductase activity	electron transport	ND	ND	3.47535	0.207813
BB1546		Conserved hypothetical protein	hydrolase activity, acting on carbon-nitrogen (but not peptide) bonds	nitrogen metabolism	-2.27613	ND	ND	ND
BB1547		Putative amino acid ABC transport system,ATP-binding protein	ATP-binding cassette (ABC) transporter activity	transport	1.00044	0.2345	2.62096	0.137535
BB1548		Putative amino acid ABC transport system,ATP-binding protein	ATP-binding cassette (ABC) transporter activity	transport	ND	ND	1.91787	0.061884
BB1549		Putative amino acid ABC transport system,membrane protein	transporter activity	transport	-1.83108	0.0446654	1.53542	0.0239618
BB1550		Putative amino acid ABC transport system,membrane protein	transporter activity	transport	-1.22144	ND	2.81048	0.0818664
BB1551		Putative amino acid ABC transport system,substrate-binding protein		transport	ND	ND	-1.2001	0.258
BB1552		Putative exported protein		Periplasmic/ Exported/ Lipoprotein	ND	ND	1.84797	0.0363608
BB1553		Hypothetical protein		Unknown proteins, no known homologs	1.40835	ND	1.48058	0.0342013
BB1554		Putative UDP-N-acetylglucosamine1-carboxyvinyltransferase	transferase activity		ND	ND	1.55878	0.0916195
BB1555		Conserved hypothetical protein		Conserved in organism other than E. coli	-3.85216	0.0410552	6.23395	0.112788	negative	-8.89116	0	0.406595
BB1556		ABC transporter, ATP-binding protein	ATP-binding cassette (ABC) transporter activity	transport	-2.07791	ND	2.13753	0.0719776
BB1557	tpm	thiopurine S-methyltransferase	thiopurine S-methyltransferase activity		-1.22794	0.234834	3.02128	0.202367
BB1558	vir-18	vir-repressed protein			1.36572	0.009	1.60501	0.062
BB1559		putative exported protein		Periplasmic/ Exported/ Lipoprotein	-2.24617	0.0638513	1.78666	0.0690811	negative	-3.65773	0	15.424
BB1560		putative lipoprotein		Periplasmic/ Exported/ Lipoprotein	-1.33002	0.260129	2.1773	0.0866576
BB1561		conserved hypothetical protein		Conserved in organism other than E. coli	-5.11841	0.0278766	6.45813	0.358115	negative	-10.3005	0	0
BB1562		putative phospholipase			-1.20969	0.108543	1.76067	0.0583105
BB1563		probable aldehyde dehydrogenase	oxidoreductase activity	metabolism	-1.04681	ND	1.35398	0.0402754
BB1564		putative exported protein	catalytic activity, signal transduction	signal transduction	1.00586	ND	2.16052	ND
BB1565		conserved hypothetical protein		Conserved in organism other than E. coli	1.15978	ND	ND	ND
BB1566		biotin carboxyl carrier protein	acetyl-CoA carboxylase activity	fatty acid biosynthesis	ND	ND	-3.62462	ND
BB1567		probable carboxylase			-13.9084	0.00777817	-2.35283	ND
BB1568		conserved hypothetical protein		Conserved in organism other than E. coli	ND	ND	-1.47781	0.0606987
BB1569		conserved hypothetical protein	aminocarboxymuconate-semialdehyde decarboxylase activity	metabolism	1.1988	0.316	-2.47495	0.050508
BB1570		conserved hypothetical protein		Conserved in organism other than E. coli	-4.29335	0.0519523	8.25746	0.181792	negative	-9.0215	0	0.263486
BB1571		GntR-family transcriptional regulator	transcription factor activity	Global Regulatory Functions	-1.88982	0.127856	3.77459	0.368279	negative	-2.54345	0	20.3727
BB1572	accC, fabG	biotin carboxylase	biotin carboxylase activity	metabolism	ND	ND	ND	ND
BB1573		putative acyl-CoA carboxylase	biotin carboxylase activity		ND	ND	-1.76462	0.0612658
BB1574		Putative biotinylated protein			ND	ND	ND	ND
BB1575		Putative acetyl-CoA synthetase			-1.39294	0.2145	ND	ND
BB1576		Conserved hypothetical protein		Conserved in organism other than E. coli	-2.93944	0.0401577	4.44296	0.21258	negative	-9.69126	0	0
BB1577		Putative solute-binding protein		transport	ND	ND	ND	ND
BB1578		Putative membrane protein		Cell envelope	1.49578	0.392447	1.10244	0.0427394
BB1579		Putative membrane protein		Cell envelope	ND	ND	ND	ND
BB1580		Putative membrane protein	transporter activity	transport	-1.35742	ND	1.98902	0.0816476
BB1581		Putative reductase	disulfide oxidoreductase activity	electron transport	ND	ND	3.59093	0.213874
BB1582		Hypothetical protein		Unknown proteins, no known homologs	ND	ND	1.15576	0.051316
BB1583		Putative decarboxylase	lyase activity	aromatic compound metabolism	-1.00427	ND	ND	ND
BB1584		Putative LysR-family transcriptional regulator	transcription factor activity	regulation of transcription, DNA-dependent	ND	ND	ND	ND
BB1585		putative membrane protein		Cell envelope	ND	ND	ND	ND
BB1586	ndoA, pahA2	Putative ferredoxin	oxidoreductase activity	metabolism	-1.91807	0.0035	ND	ND
BB1587		Putative oxygenase	catalytic activity	metabolism	ND	ND	ND	ND
BB1588		Putative cyclodeaminase			-3.62275	ND	ND	ND
BB1589		Putative dioxygenase	oxidoreductase activity, acting on single donors with incorporation of molecular oxygen, incorporation of two atoms of oxygen		ND	ND	-2.30234	ND
BB1590		Putative dioxygenase (small subunit)	oxidoreductase activity, acting on single donors with incorporation of molecular oxygen, incorporation of two atoms of oxygen	electron transport	ND	ND	ND	ND
BB1591		Putative oxygenase (large subunit)	iron ion binding	electron transport	ND	ND	ND	ND
BB1592		Putative ABC transport system, substrate-bindingprotein		transport	ND	ND	ND	ND
BB1593		Putative ABC transport system, membrane protein	transporter activity	transport	83.6029	8.88009	-86.2143	0.000722222	positive	15.3918	0	0
BB1594		Putative ABC transport system, membrane protein	transporter activity	transport	-1.26037	0.0698164	2.11951	ND
BB1595		Putative ABC transport system, ATP-bidningprotein	ATP-binding cassette (ABC) transporter activity	transport	ND	ND	ND	ND
BB1596		Putative ABC transport system, ATP-bindingprotein	ATP-binding cassette (ABC) transporter activity	transport	ND	ND	ND	ND
BB1597		Putative oxidoreductase	oxidoreductase activity	metabolism	1.31297	ND	1.44967	0.140867
BB1598		Putative glutamyltransferase	gamma-glutamyltransferase activity		1.24414	0.363625	1.23654	0.0230198
BB1599		putative exported protein		Periplasmic/ Exported/ Lipoprotein	1.50494	0.566546	1.35615	0.0769388
BB1600		Putative GntR-family transcriptional regulator	transcription factor activity	Global Regulatory Functions	1.4259	0.513272	-1.67464	0.0384826	positive	2.57321	0	19.4668
BB1601		Putative membrane protein		Cell envelope	-1.26152	0.136873	-1.22663	0.0177983
BB1602		Conserved hypothetical protein		Conserved in organism other than E. coli	8.74701	1.60854	-4.11594	0.0212801	positive	12.3097	0	0
BB1603		Putative exported protein		Periplasmic/ Exported/ Lipoprotein	3.91907	0.663964	-2.42578	0.0230191	positive	9.19628	0	0
BB1604		Putative exported protein		Periplasmic/ Exported/ Lipoprotein	10.4774	1.70463	-5.29038	0.0143129	positive	16.0595	0	0
BB1605		putative exported protein		Periplasmic/ Exported/ Lipoprotein	2.36941	ND	-4.81836	0.00731057	positive	6.04473	0	5.74449
BB1606		Putative oxidoreductase	oxidoreductase activity	electron transport	9.41782	3.179	-6.15424	0.00378961	positive	8.84816	0	0.289993
BB1607		Putative LysR-family transcriptional regulator	transcription factor activity	Global Regulatory Functions	3.37415	0.547654	-3.18554	0.0113605	positive	10.2618	0	0
BB1608		hypothetical protein		Unknown proteins, no known homologs	10.7628	2.62023	-9.09228	0.00438748	positive	13.7547	0	0
BB1609	bscF	putative type III secretion protein		TTSS	136.746	1.52003	-89.4074	0.0011547	positive	7.81978	0	1.68755
BB1610	bscE	hypothetical protein		Unknown proteins, no known homologs	174.881	3.16326	-201.167	0.000527046	positive	7.67643	0	1.93338
BB1611	bscD	putative type III secretion protein		TTSS	116.312	2.33032	-100.583	0.00111803	positive	8.58725	0	0.58723
BB1612	bcrD	putative type III secretion pore protein		TTSS	72.9685	1.23734	-130.486	0.000806991	positive	11.2846	0	0
BB1613		conserved hypothetical protein		Conserved in organism other than E. coli	92.0662	1.64686	-6.64099	0.0620403	positive	8.54777	0	0.635432
BB1614		conserved hypothetical protein		Conserved in organism other than E. coli	232.421	9.80215	-130.486	0.000734931	positive	10.0939	0	0
BB1615		hypothetical protein		Unknown proteins, no known homologs	153.294	1.99703	-91.0943	0.000888889	positive	9.30856	0	0
BB1616	bopN	putative outer protein N		TTSS	504.049	9.58226	-254.105	0.000351364	positive	8.77473	0	0.369973
BB1617	bsp22	putative secreted protein		TTSS	512.471	20.3128	-284	0.000260579	positive	7.01985	0	3.23626
BB1618		hypothetical protein		Unknown proteins, no known homologs	262.604	2.5359	-284	0.000260579	positive	14.893	0	0
BB1619	bcrH1	putative regulatory protein		Global Regulatory Functions	340.101	7.39248	-284	0.000200308	positive	12.7939	0	0
BB1620	bopD	putative outer protein D		TTSS	457.164	7.39505	-371.385	0.000175682	positive	12.1441	0	0
BB1621	bopB	putative outer protein B		TTSS	369.791	5.83414	-371.385	0.000175682	positive	12.4008	0	0
BB1622	bcrH2	putative regulatory protein		Global Regulatory Functions	286.497	9.02973	-127.053	0.000400617	positive	9.26537	0	0
BB1623	bcr4	hypothetical protein		Unknown proteins, no known homologs	287.708	3.70032	-229.905	0.000726483	positive	12.3878	0	0
BB1624	bscI	putative type III secretion protein		TTSS	226.347	5.58413	-166.483	0.000222222	positive	11.9992	0	0
BB1625	bscJ	putative type III secretion protein		TTSS	84.542	31.1264	-120.7	0.000474667	positive	10.9017	0	0
BB1626	bscK	conserved hypothetical protein		Conserved in organism other than E. coli	48.0527	14.8205	-39.9008	0.000818384	positive	8.21449	0	1.0777
BB1627	bscL	putative type III secretion protein		TTSS	103.886	3.49783	-80.4667	0.000471405	positive	11.1848	0	0
BB1628	bscN	putative ATP synthase in type III secretionsystem	ATP binding	TTSS	115.852	1.99789	-112.279	0.000521157	positive	15.4795	0	0
BB1629	bscO	putative type III secretion protein		TTSS	84.0814	28.375	-254.105	0.000200308	positive	12.0445	0	0
BB1630	bscP	hypothetical protein		Unknown proteins, no known homologs	158.709	1.42866	-219.455	0.000175682	positive	13.674	0	0
BB1631	bscQ	putative type III secretion protein		TTSS	150.167	8.48398	-142	0.000741204	positive	8.24468	0	1.03496
BB1632	bscR	putative type III secretion protein	type III protein (virulence-related) secretor activity	TTSS	32.7835	15.2396	-36.0299	0.00144765	positive	9.52374	0	0
BB1633	bscS	putative type III secretion protein		TTSS	130.091	1.96059	-123.795	0.000745356	positive	10.5144	0	0
BB1634	bscT	putative type III secretion protein		TTSS	25.4982	8.62697	-18.8594	0.0074668	positive	10.8916	0	0
BB1635	bscU	putative type III secretion protein		TTSS	27.9303	1.63887	-24.5076	0.00335594	positive	7.48409	0	2.2844
BB1636	bscW	hypothetical protein		Unknown proteins, no known homologs	22.7483	4.88849	-21.3628	0.00111111	positive	13.9233	0	0
BB1637	bscC	putative type III secretion protein		protein secretion	8.67724	1.93661	-6.81199	0.00542069	positive	11.5529	0	0
BB1638	brpL	putative RNA polymerase sigma factor	transcription factor activity	Global Regulatory Functions	50.6613	15.5827	-50.8211	0.000747424	positive	9.26625	0	0
BB1639		hypothetical protein		Unknown proteins, no known homologs	99.7922	1.74465	-61.8974	0.00114261	positive	7.72131	0	1.85497
BB1640		hypothetical protein	glutamate-cysteine ligase activity	glutathione biosynthesis	63.9181	18.1542	-26.5275	0.00528829	positive	13.9829	0	0
BB1641		putative exported protein		Periplasmic/ Exported/ Lipoprotein	149.05	5.50893	-77.871	0.00204426	positive	10.7582	0	0
BB1642		putative regulator	catalytic activity	Global Regulatory Functions	112.156	3.9719	-58.1687	0.00416593	positive	11.9052	0	0
BB1643		putative inner membrane transport protein	transporter activity	transport	39.6068	16.6842	-26.5275	0.00284692	positive	10.6868	0	0
BB1644	alr, dadB	alanine racemase, catabolic	alanine racemase activity	metabolism	253.957	7.47467	-165.06	0.000647798	positive	7.27214	0	2.70023
BB1645		putative anti-sigma factor	ATP binding	Global Regulatory Functions	9.4554	2.99782	-8.48134	0.011428	positive	7.91404	0	1.5331
BB1646		putative anti-sigma factor antagonist		Global Regulatory Functions	18.1864	6.08332	-23.7833	0.00227371	positive	8.36872	0	0.865042
BB1647		putative phospholipase	catalytic activity	metabolism	-1.28276	0.0526842	1.16259	0.0444595
BB1648		putative acetyltransferase	N-acetyltransferase activity		1.17615	0.371669	1.6162	0.0850435
BB1649	bapA	autotransporter		transport	-1.02333	0.0911388	1.2196	0.0192203
BB1650		hypothetical protein		Unknown proteins, no known homologs	-7.65519	0.00535355	9.45982	0.23219	negative	-27.8313	0	0.027802
BB1651		hypothetical protein		Unknown proteins, no known homologs	-5.90564	0.00796869	9.41819	0.497789	negative	-21.7252	0	0.015093
BB1652		hypothetical protein		Unknown proteins, no known homologs	-1.78234	0.0177632	2.99876	0.0727561	negative	-4.58079	0	11.4817
BB1653		putative membrane protein		Cell envelope	1.21204	0.0537041	-1.12751	0.0130775
BB1654		conserved hypothetical protein		Conserved in organism other than E. coli	-1.48247	0.105399	2.10957	0.0880691
BB1655		conserved hypothetical protein	metalloendopeptidase activity	proteolysis and peptidolysis	1.21207	0.180395	-1.1816	0.0382456
BB1656	dapA	dihydrodipicolinate synthase			1.22866	0.0634026	-1.01216	0.0460136
BB1657		putative lipoprotein		Periplasmic/ Exported/ Lipoprotein	1.31521	0.0807457	-1.08568	0.0356466
BB1658	fim3	serotype 3 fimbrial subunit precursor		cell adhesion	32.47	1.10214	-30.557	0.00241011	positive	11.8524	0	0
BB1659		conserved hypothetical protein		Conserved in organism other than E. coli	-1.02087	0.0850803	1.078	0.0226387
BB1660	mutS	mismatch repair protein	damaged DNA binding	mismatch repair	1.10992	0.0646091	1.32566	0.0388541
BB1661		integrase	DNA binding	DNA recombination	1.7544	0.250293	-1.40186	0.0247953
BB1662		phage-related hypothetical protein		Laterally acquired elements	1.36303	0.133202	-1.09952	0.0376336
BB1663		phage-related conserved hypothetical protein		Laterally acquired elements	5.99735	0.817998	-3.1463	0.0184892	positive	7.94686	0	1.48065
BB1664		phage-related putative membrane protein		Laterally acquired elements	17.9712	3.11691	-13.6	0.0143092	positive	17.1348	0	0
BB1665		phage-related putative exported protein		Laterally acquired elements	7.3273	4.9608	-8.35583	0.0058258	positive	9.51084	0	0
BB1666		phage-related hypothetical protein		Laterally acquired elements	2.19936	0.204409	-2.50909	0.0293077	positive	6.03541	0	5.77182
BB1667		phage-related hypothetical protein		Laterally acquired elements	5.05222	1.74034	-3.16673	0.015584	positive	4.62742	0	10.6297
BB1668		modification methylase	DNA binding	DNA methylation	1.09474	ND	-1.20549	ND
BB1669		putative methyltransferase	methyltransferase activity		4.39125	0.853053	-1.84981	ND
BB1670		phage-related hypothetical protein		Laterally acquired elements	1.60418	1.29	ND	ND
BB1671		phage-related hypothetical protein		Laterally acquired elements	1.65151	0.2005	-2.08733	0.037
BB1672		phage-related hypothetical protein		Laterally acquired elements	1.46002	0.4505	-1.15489	0.1095
BB1673		phage-related hypothetical protein		Laterally acquired elements	1.75159	0.240637	-1.09447	0.0290036
BB1674		phage-related conserved hypothetical protein		Laterally acquired elements	2.94259	0.577286	-1.69493	0.029789	positive	7.96403	0	1.45347
BB1675		phage-related hypothetical protein		Laterally acquired elements	1.84528	0.497958	-1.09181	0.0461748
BB1676		phage-related putative membrane protein		Laterally acquired elements	2.0676	0.733983	ND	ND	positive	6.70454	0	3.97102
BB1677		phage-related hypothetical protein		Laterally acquired elements	-2.39105	0.038343	2.29412	0.0875068	negative	-5.69485	0	7.34251
BB1678		putative phage repressor	DNA binding	proteolysis and peptidolysis	-1.83838	0.0448782	2.71085	0.0626963	negative	-3.18749	0	17.5272
BB1679		phage-related conserved hypothetical protein		Laterally acquired elements	2.69049	0.430177	-3.01373	0.00486484	positive	7.5704	0	2.12384
BB1680		phage-related hypothetical protein		Laterally acquired elements	3.18487	0.892692	-2.01996	0.0320616	positive	5.33772	0	8.00154
BB1681		phage-related hypothetical protein		Laterally acquired elements	3.33607	1.27867	-1.42218	0.0126507
BB1682		phage-related hypothetical protein		Laterally acquired elements	2.54717	0.800635	-1.80419	0.00815952	positive	6.12884	0	5.50058
BB1683		phage-related hypothetical protein		Laterally acquired elements	3.76024	1.03002	-1.89668	0.0291209
BB1684		phage-related hypothetical protein		Laterally acquired elements	2.19057	0.729433	-1.54506	0.0193039	positive	6.32157	0	4.96137
BB1685		phage-related hypothetical protein		Laterally acquired elements	2.04143	0.455014	-1.32565	0.0282125	positive	4.811	0	9.91789
BB1686		phage-related conserved hypothetical protein		Laterally acquired elements	3.2984	0.453512	-1.85943	0.0119129	positive	10.7297	0	0
BB1687		phage-related hypothetical protein		Laterally acquired elements	2.67817	0.399869	ND	ND	positive	8.14656	0	1.17585
BB1688		phage-related conserved hypothetical protein		Laterally acquired elements	-1.27521	0.177096	1.67375	0.0777421
BB1689		phage-related conserved hypothetical protein		Laterally acquired elements	-3.66108	0.0276265	5.13753	0.297661	negative	-9.25372	0	0.0302369
BB1690		phage-related putative endonuclease	nucleic acid binding	Laterally acquired elements	7.09916	1.50951	-8.27421	0.00555828	positive	11.6586	0	0
BB1691		phage-related hypothetical protein		Laterally acquired elements	8.08573	1.61283	-8.00663	0.009	positive	13.5653	0	0
BB1692		terminase			7.13632	2.11343	-7.39923	0.00371259	positive	9.5783	0	0
BB1693		portal protein			5.1455	1.66292	-4.71254	0.0133102	positive	11.4288	0	0
BB1694		phage-related Clp protease	endopeptidase Clp activity	Folding and Ushering	4.0544	2.32803	-4.59285	0.015028	positive	5.85014	0	6.32878
BB1695		major head protein			7.72453	1.76251	-9.99586	0.00462181	positive	10.5703	0	0
BB1696		phage-related hypothetical protein		Laterally acquired elements	10.6662	1.78649	-8.85872	0.00626966	positive	15.3296	0	0
BB1697		phage-related conserved hypothetical protein		Laterally acquired elements	9.68551	2.42708	-6.63643	0.00224227	positive	10.3566	0	0
BB1698		phage-related conserved hypothetical protein		Laterally acquired elements	11.878	3.77713	-6.86283	0.00799757	positive	9.27524	0	0
BB1699		phage-related hypothetical protein		Laterally acquired elements	16.6097	4.76285	-7.53786	0.00809698	positive	12.2184	0	0
BB1700		phage-related hypothetical protein		Laterally acquired elements	13.2483	3.86547	-5.9385	0.00532708	positive	10.7268	0	0
BB1701		phage-related conserved hypothetical protein		Laterally acquired elements	9.13513	2.61909	-4.68738	0.0066523	positive	7.93571	0	1.49839
BB1702		phage-related conserved hypothetical protein		Laterally acquired elements	8.75721	1.90264	-7.21674	0.00715891	positive	11.0262	0	0
BB1703		phage-related hypothetical protein		Laterally acquired elements	10.4146	2.15367	-7.37381	0.00996975	positive	13.2568	0	0
BB1704		phage-related hypothetical protein		Laterally acquired elements	6.89847	1.72176	-5.25926	0.0160579	positive	11.6949	0	0
BB1705		phage-related putative exported protein		Laterally acquired elements	-1.29699	0.0647307	1.24337	0.0245436
BB1706		putative tail component of prophage		Laterally acquired elements	3.44681	1.28036	-2.22284	0.0415176	positive	6.25872	0	5.13422
BB1707		phage-related hypothetical protein		Laterally acquired elements	8.23722	3.5288	-3.76188	0.0176028	positive	10.1038	0	0
BB1708		phage-related hypothetical protein		Laterally acquired elements	2.08013	0.635694	-1.47917	0.021797	positive	3.95697	0	13.3839
BB1709		phage-related hypothetical protein		Laterally acquired elements	-1.23067	0.0837675	1.72139	0.0729353
BB1710		phage-related hypothetical protein		Laterally acquired elements	-1.16915	0.0883993	1.97266	0.0327523
BB1711		phage-related putative exported protein		Laterally acquired elements	8.27559	2.20614	-4.1265	0.0194251	positive	10.2079	0	0
BB1712		phage-related hypothetical protein		Laterally acquired elements	8.34848	1.82548	-2.90493	0.0203857	positive	10.7507	0	0
BB1713		phage-related putative membrane protein		Laterally acquired elements	8.66255	ND	-7.83131	0.0025	positive	6.81781	0	3.69871
BB1714		phage-related hypothetical protein		Laterally acquired elements	3.8558	1.40385	-5.73124	0.00613677	positive	6.14124	0	5.46505
BB1715		phage-related putative exported protein		Laterally acquired elements	7.48639	1.98637	-7.66349	0.001	positive	6.76882	0	3.81533
BB1716		phage-related hypothetical protein		Laterally acquired elements	1.61646	0.204382	1.14271	0.0218251
BB1717		phage-related conserved hypothetical protein		Laterally acquired elements	1.0587	0.07778	1.51284	0.0686125
BB1718		conserved hypothetical protein		Conserved in organism other than E. coli	1.72124	0.129117	-1.75309	0.011431
BB1719		putative chromate reductase			1.7605	0.210535	-1.59973	0.0586238
BB1720		putative membrane protein		Cell envelope	9.08418	8.4095	-2.85343	ND	positive	8.3666	0	0.867868
BB1721		putative exported protein		Periplasmic/ Exported/ Lipoprotein	3.01216	ND	ND	ND
BB1722		conserved hypothetical protein		Conserved in organism other than E. coli	3.9324	1.34538	ND	ND	positive	4.96221	0	9.34802
BB1723		putative exported protein		Periplasmic/ Exported/ Lipoprotein	-1.43685	0.105659	1.64276	0.0687201
BB1724		putative exported protein		Periplasmic/ Exported/ Lipoprotein	ND	ND	1.49689	ND
BB1725		putative membrane protein		Cell envelope	1.60699	0.126218	-1.0869	0.0240394
BB1726		putative transcriptional regulator	DNA binding	regulation of transcription, DNA-dependent	-1.14088	0.320879	1.91756	0.133392
BB1727		putative exported protein		Periplasmic/ Exported/ Lipoprotein	1.41542	0.256371	1.29583	0.114468
BB1728		probable methyltransferase	RNA binding	RNA processing	-1.09466	0.119076	1.74399	0.112421
BB1729	suhB, ssyA	inositol-1-monophosphatase, probable inositol monophosphatase	inositol/phosphatidylinositol phosphatase activity		-1.3822	0.046066	1.51719	0.0501701
BB1730		putative membrane protein		Cell envelope	-1.75695	0.110646	1.73923	0.128
BB1731	bacA	bacitracin resistance protein	undecaprenol kinase activity	response to antibiotic	-1.94757	0.0518454	2.52869	0.108917	negative	-3.677	0	15.3385
BB1732	lpxH	UDP-2,3-diacylglucosamine hydrolase	hydrolase activity, acting on acid anhydrides, in phosphorus-containing anhydrides	lipid A biosynthesis	-3.21368	0.0160267	4.07871	0.251275	negative	-12.6628	0	0
BB1733	ppiB	peptidyl-prolyl cis-trans isomerase B	isomerase activity	protein folding	-1.84683	0.0504293	3.0669	0.153769	negative	-3.03421	0	18.2145
BB1734		putative exported protein		Periplasmic/ Exported/ Lipoprotein	-1.89689	0.0124255	3.01336	0.0535727	negative	-6.38772	0	5.21923
BB1735	cysS	cysteinyl-tRNA synthetase	cysteine-tRNA ligase activity	translation	-2.37238	0.0720027	3.39905	0.19008	negative	-4.13502	0	13.3416
BB1736		DNA-3-methyladenine glycosylase, DNA binding	carbohydrate metabolism	metabolism	-2.64381	0.0489373	6.15866	0.15285	negative	-4.91006	0	10.1746
BB1737	accA	acetyl-coenzyme A carboxylase carboxyltransferase subunit alpha	acetyl-CoA carboxylase activity	fatty acid biosynthesis	-2.18012	0.205933	3.73281	0.200635	negative	-2.97765	0	18.4673
BB1738		conserved hypothetical protein		Conserved in organism other than E. coli	-2.17024	0.0378609	4.76471	ND
BB1739	ask	aspartokinase	amino acid biosynthesis	metabolism	1.11835	0.235479	1.30157	0.0433663
BB1740		conserved hypothetical protein		Conserved in organism other than E. coli	1.74898	1.01567	2.7586	0.174471
BB1741		conserved hypothetical protein		Conserved in organism other than E. coli	-1.42229	0.0509346	1.44843	0.0482908
BB1742		putative 3-hydroxyacyl-CoA dehydrogenase	oxidoreductase activity	fatty acid metabolism	ND	ND	ND	ND
BB1743		putative membrane protein		Cell envelope	-1.32683	ND	2.58741	0.214
BB1744		putative membrane protein		Cell envelope	ND	ND	ND	ND
BB1745		putative exported protein		transport	-1.58068	0.1495	2.44722	0.0609232
BB1746	bioH	putative hydrolase	hydrolase activity		ND	ND	ND	ND
BB1747		putative exported protein		Periplasmic/ Exported/ Lipoprotein	ND	ND	2.48115	0.0980221
BB1748		probable short chain dehydrogenase	oxidoreductase activity	metabolism	-1.48327	ND	2.57312	0.281954
BB1749		probable TetR-family transcriptional regulator	transcription factor activity	Global Regulatory Functions	1.90189	0.655	1.28289	0.0747157
BB1750		LysR-family transcriptional regulator	transcription factor activity	Global Regulatory Functions	-1.11492	0.299505	3.94449	0.771
BB1751		putative extracellular solute-binding protein			ND	ND	2.97981	0.0105
BB1752		conserved hypothetical protein	N-acetylglucosamine-6-phosphate deacetylase activity	N-acetylglucosamine metabolism	ND	ND	2.56193	0.0766471
BB1753		putative ABC transporter, permease protein	transporter activity	transport	-1.32683	ND	2.38732	0.154868
BB1754		putative ABC transporter, permease protein	transporter activity	transport	-1.09658	0.0467582	1.33223	0.0464124
BB1755		probable ATP-binding component of ABCtransporter	ATP-binding cassette (ABC) transporter activity	transport	-1.62048	0.087	2.21831	0.0175594
BB1756		probable NADH-dependent flavin oxidoreductase	oxidoreductase activity	metabolism	-1.38435	0.0458779	1.96914	0.064677
BB1757		probable transcriptional regulator	DNA binding	regulation of transcription, DNA-dependent	-1.57439	0.0604276	2.1658	0.038768
BB1758		putative pimeloyl-CoA synthetase			-2.43072	0.0312672	3.3809	0.0531507	negative	-6.62769	0	4.56804
BB1759		putative exported protein		Periplasmic/ Exported/ Lipoprotein	-2.28176	ND	2.68667	0.171412
BB1760		conserved hypothetical protein		Conserved in organism other than E. coli	ND	ND	6.6251	ND
BB1761		conserved hypothetical protein	oxidoreductase activity	metabolism	ND	ND	ND	ND
BB1762		hypothetical protein		Unknown proteins, no known homologs	1.79205	ND	ND	ND
BB1763		hypothetical protein		Unknown proteins, no known homologs	-1.29396	0.0225	1.79609	0.106838
BB1764		putative ArsR-family transcriptional regulator	transcription factor activity	Global Regulatory Functions	-1.8822	0.126109	4.5377	0.423144
BB1765	nemA	N-ethylmaleimide reductase	oxidoreductase activity	electron transport	-1.78451	0.193492	6.11993	0.872946
BB1766	bpsD	putative membrane protein		Cell envelope	1.06764	0.1685	ND	ND
BB1767	bpsC	putative glycosyl transferase component of heminstorage system	transferase activity		1.02393	0.103635	1.46781	0.0539496
BB1768	bpsB	putative hemin storage protein	hydrolase activity, acting on carbon-nitrogen (but not peptide) bonds	carbohydrate metabolism	-1.05439	0.1235	1.30116	ND
BB1769	bpsA	putative hemin storage protein			1.29335	0.235007	1.12593	0.0103666
BB1770		putative membrane protein		Cell envelope	-3.59763	0.0291538	4.67502	0.21972	negative	-9.2825	0	0.00320187
BB1771		MarR-family transcriptional regulator	transcription factor activity	regulation of transcription, DNA-dependent	-1.09398	0.105941	ND	ND
BB1772		branched-chain amino acid-binding protein			-1.66667	0.0671986	ND	ND
BB1773		putative permease component of branched-chainamino acid transport system	transporter activity	transport	ND	ND	2.45319	ND
BB1774		putative ATP-binding component of branched-chainamino acid ABC transporter	ATP-binding cassette (ABC) transporter activity	transport	ND	ND	2.62842	ND
BB1775		putative ATP-binding component of ABCtransporter	ATP-binding cassette (ABC) transporter activity	transport	-3.45684	0.12079	7.92291	0.477986
BB1776		putative cytochrome	alcohol dehydrogenase activity	electron transport	-1.63516	0.0771024	2.42492	0.100172
BB1777		probable oxidoreductase	electron transporter activity	electron transport	-2.80366	0.0694353	4.36827	0.0698626	negative	-6.49482	0	4.92329
BB1778		putative monooxygenase	monooxygenase activity	aromatic compound metabolism	-1.35079	0.2485	2.36682	0.113092
BB1779	maiA	maleate cis-trans isomerase		metabolism	1.05584	0.359534	1.56493	0.0323726
BB1780		probable alpha			-1.11245	ND	ND	ND
BB1781		conserved hypothetical protein		Conserved in organism other than E. coli	-2.1404	0.032111	4.72017	0.277125	negative	-5.24936	0	8.89729
BB1782		putative isochorismatase			1.20422	ND	2.32488	0.0854897
BB1783		probable aldehyde dehydrogenase	oxidoreductase activity	electron transport	ND	ND	ND	ND
BB1784		putative flavocytochrome	oxidoreductase activity	electron transport	-11.5005	0.0202286	41.9617	4.79056	negative	-8.93755	0	0.354621
BB1785	bfrI	putative ferrisiderophore receptor	receptor activity	transport	ND	ND	5.66881	ND
BB1786		putative transcriptional regulator	transcription factor activity	Global Regulatory Functions	-3.34004	0.0121541	4.5988	0.169183	negative	-14.2671	0	0
BB1787		putative exported protein		Periplasmic/ Exported/ Lipoprotein	ND	ND	ND	ND
BB1788		putative sulfatase	sulfuric ester hydrolase activity	metabolism	-2.35311	0.100247	4.06442	0.215095	negative	-3.19117	0	17.5107
BB1789	fadD, oldD	long-chain-fatty-acid--CoA ligase	long-chain-fatty-acid-CoA ligase activity	metabolism	-1.2598	0.139706	3.00777	0.1583
BB1790		Conserved hypothetical protein		Conserved in organism other than E. coli	-2.09469	0.0261784	2.2006	0.102885	negative	-6.95351	0	3.75195
BB1791		putative acetyl-CoA acyltransferase (thiolase)protein	acyltransferase activity		-1.63677	0.0774231	3.2383	0.122969
BB1792		Putative 3-hydroxyacyl-CoA dehydrogenaseoxidoreductase	oxidoreductase activity	metabolism	-2.18356	0.0475514	4.44563	0.0512818	negative	-4.97141	0	9.93816
BB1793		Putative fatty acid transport system, membraneprotein			-1.01963	0.188416	1.63111	ND
BB1794		Putative enoyl-CoA hydratasee	enoyl-CoA hydratase activity	fatty acid metabolism	-2.68912	0.0109086	3.3023	0.0959885	negative	-11.7356	0	0
BB1795		Putative thiolase	acetyl-CoA C-acyltransferase activity		-1.73965	0.070586	2.45431	0.157128
BB1796		Putative acyl-CoA dehydrogenase	acyl-CoA dehydrogenase activity	electron transport	ND	ND	ND	ND
BB1797		Putative TetR-family regulatory protein	transcription factor activity	Global Regulatory Functions	-1.37381	0.161751	3.34105	0.29981
BB1798		Putative luxR-family regulatory protein	transcription factor activity	Global Regulatory Functions	4.4436	0.664407	-3.26658	0.0276861	positive	13.0121	0	0
BB1799		putative LuxR-family transcriptional regulator	two-component response regulator activity	Global Regulatory Functions	ND	ND	-1.06227	ND
BB1800	pgm	phosphoglucomutase, phosphomannomutase activity	carbohydrate metabolism	metabolism	-2.09821	0.0475637	2.10605	0.0346185	negative	-4.16752	0	13.2029
BB1801	pgi	putative glucose-6-phosphate isomerase	glucose-6-phosphate isomerase activity	metabolism	ND	ND	ND	ND
BB1802	srpH	serine acetyltransferase	serine O-acetyltransferase activity		-1.56844	0.0518116	2.07498	0.0438889
BB1803		putative membrane protein	transporter activity	transport	-1.08153	0.0887108	1.63701	0.0387551
BB1804		putative Sir2-like regulatory protein	DNA binding	chromatin silencing	-1.81545	0.0762098	2.22639	0.0277208
BB1805		putative inositol monophosphatase	inositol/phosphatidylinositol phosphatase activity		-1.68447	0.123528	2.1937	0.0691429
BB1806	gabD	succinate-semialdehyde dehydrogenase [NADP+]	succinate-semialdehyde dehydrogenase [NAD(P)+] activity	metabolism	-4.18374	0.0153422	7.62428	0.678692	negative	-14.6807	0	0
BB1807	goaG	4-aminobutyrate aminotransferase	4-aminobutyrate transaminase activity	metabolism	-6.73243	0.0371353	16.8971	0.654808	negative	-7.99665	0	1.64882
BB1808		probable GntR-family transcriptional regulator	transcription factor activity	Global Regulatory Functions	-1.8913	0.0224146	2.84062	0.194788	negative	-5.60433	0	7.64658
BB1809		conserved hypothetical protein		Conserved in organism other than E. coli	ND	ND	ND	ND
BB1810		probable ATP-dependent DNA helicase	DNA binding	DNA repair	-1.5726	ND	1.86226	0.124344
BB1811		putative magnesium transporter	metal ion transporter activity	transport	-3.30284	0.0404772	4.96562	0.224412	negative	-8.97517	0	0.31332
BB1812		putative nuclease	nucleic acid binding		-2.81787	0.0464906	4.01926	0.187852	negative	-5.86432	0	6.78971
BB1813		putative extracellular solute-binding protein	transporter activity	transport	-1.69548	0.0682124	2.74316	0.15185
BB1814		putative oligopeptide transport system permeaseprotein	transporter activity	transport	-1.35366	0.154418	1.90402	0.0738096
BB1815		putative oligopeptide transport integralmembrane protein	transporter activity	transport	1.36596	0.0527647	-1.00709	0.00669162
BB1816		putative ABC transporter, ATP-binding protein	ATP-binding cassette (ABC) transporter activity	transport	1.22312	0.0676593	1.14706	0.0267353
BB1817		probable MarR-family transcriptional regulator	transcription factor activity	Global Regulatory Functions	1.29273	ND	-1.15117	ND
BB1818		putative membrane protein		Cell envelope	-1.30844	0.0706152	ND	ND
BB1819		putative exported protein		Periplasmic/ Exported/ Lipoprotein	ND	ND	ND	ND
BB1820		putative membrane protein		Cell envelope	ND	ND	ND	ND
BB1821		putative membrane protein		Cell envelope	-12.3378	0.00712936	13.4739	1.0313	negative	-15.6961	0	0
BB1822		putative membrane protein	cysteine-type peptidase activity	proteolysis and peptidolysis	ND	ND	5.83036	0.509952
BB1823		putative exported protein		Periplasmic/ Exported/ Lipoprotein	ND	ND	ND	ND
BB1824		putative exported protein		Periplasmic/ Exported/ Lipoprotein	ND	ND	ND	ND
BB1825		putative membrane protein	ice binding	homoiothermy	1.11987	0.114374	-1.19092	0.0218696
BB1826		putative type II secretion system protein		protein secretion	1.4611	ND	ND	ND
BB1827		conserved hypothetical protein	two-component response regulator activity	Global Regulatory Functions	1.93296	0.830432	-1.68164	ND
BB1828		probable type II secretion system protein	ATP binding	transport	ND	ND	ND	ND
BB1829		putative membrane protein		Cell Envelope	ND	ND	-7.85041	0.0121701
BB1830		putative membrane protein		protein secretion	-1.56107	0.1235	ND	ND
BB1831		putative lipoprotein		Periplasmic/ Exported/ Lipoprotein	ND	ND	ND	ND
BB1832		putative exported protein		Periplasmic/ Exported/ Lipoprotein	1.04994	0.135	ND	ND
BB1833		putative exported protein		Periplasmic/ Exported/ Lipoprotein	ND	ND	ND	ND
BB1834		putative response regulator	nucleotide binding	Global Regulatory Functions	-2.62669	0.0693148	4.42517	0.170501	negative	-4.30094	0	12.6383
BB1835		putative lipoprotein		Periplasmic/ Exported/ Lipoprotein	-5.56027	0.0109575	9.08389	0.286499	negative	-18.3733	0	0
BB1836		conserved hypothetical protein		Conserved in organism other than E. coli	-3.72904	0.0603873	4.59797	0.35055	negative	-5.69742	0	7.33399
BB1837		putative ECF-family RNA polymerase sigma factor	transcription factor activity	Global Regulatory Functions	1.5859	0.172524	-1.30911	0.0326912
BB1838		putative exported protein		Periplasmic/ Exported/ Lipoprotein	3.59591	1.55428	-2.53838	0.0173794	positive	4.92573	0	9.48409
BB1839		putative cytochrome c	electron transporter activity	electron transport	-1.10407	0.168563	1.7371	0.050509
BB1840	efp	putative elongation factor P	translation elongation factor activity	translation	2.07001	0.54746	-1.37707	0.030716	positive	4.45854	0	11.3021
BB1841		conserved hypothetical protein		Conserved in organism other than E. coli	-2.79448	0.0433045	4.15066	0.0449117	negative	-6.50153	0	4.90505
BB1842		conserved hypothetical protein		Conserved in organism other than E. coli	-1.1697	0.12159	2.09178	0.189403
BB1843		conserved hypothetical protein	oxidoreductase activity	electron transport	-1.89964	ND	ND	ND
BB1844	acnA	putative aconitate hydratase	RNA binding	metabolism	2.19936	0.195549	-1.4751	0.0140505	positive	11.0434	0	0
BB1845		putative lipoprotein		Periplasmic/ Exported/ Lipoprotein	1.00048	0.111258	1.13691	0.0351012
BB1846	brfB	putative ferric siderophore receptor	receptor activity	transport	1.30502	0.164	ND	ND
BB1847		putative haloacid-type dehydrogenase	hydrolase activity, acting on acid halide bonds, in C-halide compounds	metabolism	1.09024	0.0652876	-1.04957	0.0348801
BB1848		putative lipoprotein		Periplasmic/ Exported/ Lipoprotein	ND	ND	ND	ND
BB1849		hypothetical protein		Unknown proteins, no known homologs	1.79422	ND	-1.93837	0.00892912
BB1850	acnB	putative aconitate hydratase	tricarboxylic acid cycle	metabolism	-1.08484	0.0792391	1.27506	0.0365858
BB1851		putative exonuclease	exonuclease activity		-2.00499	0.0557633	2.96334	0.0922492	negative	-3.50551	0	16.1015
BB1852		conserved hypothetical protein		Conserved in organism other than E. coli	-1.34545	0.0712694	1.82471	0.0497137
BB1853		conserved hypothetical protein		Conserved in organism other than E. coli	-1.24255	0.165917	3.03511	0.148076
BB1854		conserved hypothetical protein		Conserved in organism other than E. coli	-1.06228	0.0287444	1.81483	0.0240648
BB1855		putative integral membrane protein			-1.51809	0.109365	ND	ND
BB1856		putative integral membrane protein		Cell envelope	1.87674	0.186465	-1.703	0.02
BB1857		putative exported protein		Periplasmic/ Exported/ Lipoprotein	ND	ND	ND	ND
BB1858		Putative exported protein		Periplasmic/ Exported/ Lipoprotein	-3.87162	0.023941	6.27506	0.200703	negative	-10.6325	0	0
BB1859		Putative membrane protein		Cell envelope	-4.47217	0.0132058	6.25311	0.162523	negative	-15.1825	0	0
BB1860		putative LysR-family transcriptional activator	transcription factor activity	Global Regulatory Functions	-3.63968	0.0426708	4.69615	0.306998	negative	-7.05326	0	3.51757
BB1861		putative acyl-CoA transferase	acetyl-CoA metabolism	metabolism	1.3556	0.447699	1.43444	0.0535
BB1862		putative transmembrane transport protein	bile acid:sodium symporter activity	sodium ion transport	-2.14556	ND	ND	ND
BB1863		putative LysR-family transcriptional regulator	transcription factor activity	Global Regulatory Functions	-1.68193	0.0783246	2.79619	0.0492592	negative	-2.49891	0	20.5631
BB1864	vag8	autotransporter	pathogenesis	transport	122.002	1.13743	-31.7632	0.00796249	positive	9.22152	0	0
BB1865		Maf-like protein			2.19189	0.427895	-2.19255	0.00664664	positive	4.93871	0	9.43555
BB1866		conserved hypothetical protein		Conserved in organism other than E. coli	1.50044	0.277501	-1.25143	0.0275374
BB1867		conserved hypothetical protein		Conserved in organism other than E. coli	-5.32948	0.0352444	11.6058	0.675298	negative	-8.41183	0	1.01337
BB1868	nadD	putative nicotinate-nucleotideadenylyltransferase	nicotinate-nucleotide adenylyltransferase activity	biosynthesis	1.02176	0.0959309	-1.03561	ND
BB1869	hemF	coproporphyrinogen III oxidase	coproporphyrinogen oxidase activity	porphyrin biosynthesis	1.6525	0.226372	1.27107	0.0465354
BB1870	purD	phosphoribosylamine--glycine ligase	phosphoribosylamine-glycine ligase activity	purine base biosynthesis	1.59486	0.191119	1.10294	0.018948
BB1871		conserved hypothetical protein		Conserved in organism other than E. coli	-1.26203	0.0545937	2.0029	0.0869162
BB1872		conserved ATP-binding protein	ATP binding	transport	-1.1475	0.181563	1.65886	0.0381242
BB1873		putative aminotransferase	transaminase activity		-1.73376	0.0453292	2.51993	0.182604	negative	-3.12765	0	17.7959
BB1874		putative 2-hydroxyacid dehydrogenase	oxidoreductase activity, acting on the CH-OH group of donors, NAD or NADP as acceptor	L-serine biosynthesis	-2.03015	0.074968	2.5145	0.0759953	negative	-2.84216	0	19.0696
BB1875		putative aldehyde dehydrogenase	oxidoreductase activity	metabolism	-1.68587	0.133354	3.22401	0.17361
BB1876		putative membrane protein		Cell envelope	ND	ND	ND	ND
BB1877		putative amidohydrolase	metallopeptidase activity	proteolysis and peptidolysis	-2.0188	0.0655	4.23716	0.165364
BB1878		putative acetylpolyamine aminohydrolase	hydrolase activity		ND	ND	ND	ND
BB1879		conserved hypothetical protein		Conserved in organism other than E. coli	1.71184	0.422414	1.08927	0.0122384
BB1880		aminobutyrate aminotransferase	4-aminobutyrate transaminase activity	aminobutyrate metabolism	ND	ND	ND	ND
BB1881		putative ABC transport ATP-binding subunit	ATP-binding cassette (ABC) transporter activity	transport	1.18362	0.312	1.94428	ND
BB1882		putative integral membrane transport protein	transporter activity	transport	ND	ND	ND	ND
BB1883		putative integral membrane transport protein	transporter activity	transport	-4.07026	0.0390946	4.88215	0.212959	negative	-8.05061	0	1.56013
BB1884		putative solute-binding transport protein(periplasmic)	transporter activity	transport	-3.90194	0.0501919	4.4505	0.265423	negative	-6.71601	0	4.33913
BB1885		putative transcriptional regulator	transcription factor activity	Global Regulatory Functions	-1.91046	0.0400869	2.88484	0.0971581	negative	-3.79983	0	14.7963
BB1886		tartrate dehydrogenase	tartrate dehydrogenase activity	metabolism	-1.44758	0.196	ND	ND
BB1887		putative multidrug resistance protein	transporter activity	transport	ND	ND	ND	ND
BB1888		putative multidrug resistance protein	protein transporter activity	protein secretion	1.1731	0.176882	1.10387	0.0119371
BB1889		putative outer membrane protein	transporter activity	transport	1.02599	0.254207	1.25595	0.0482621
BB1890		putative transcriptional regulator (MarRfamily)	transcription factor activity	Global Regulatory Functions	-1.37505	0.197006	1.94615	0.186229
BB1891		conserved hypothetical integral membraneprotein		Conserved in organism other than E. coli	1.16034	0.108412	1.22399	0.029473
BB1892		conserved hypothetical integral membraneprotein		Conserved in organism other than E. coli	1.27828	ND	ND	ND
BB1893	qor, hcz	quinone oxidoreductase	NADPH:quinone reductase activity		-1.13516	0.127295	2.0988	0.175225
BB1894		heat shock protease	heat shock protein activity	Folding and Ushering	-2.70115	0.0393517	2.62883	0.0245667	negative	-7.20095	0	3.18374
BB1895		probable integral membrane protein			-1.55449	0.140427	3.55885	0.255796
BB1896		putative sulfurtransferase	transferase activity		-1.39038	0.159417	1.74731	0.0622734
BB1897		conserved hypothetical protein	catalytic activity	Conserved in organism other than E. coli	-1.25013	0.146045	1.09564	0.0297332
BB1898		putative transcriptional regulator	transcription factor activity	Global Regulatory Functions	-1.74403	0.149613	3.01383	0.0498521
BB1899		putative ABC transport ATP-binding subunit	ATP-binding cassette (ABC) transporter activity	transport	1.09257	ND	1.01036	ND
BB1900		putative ABC transport permease	transporter activity	transport	-1.21857	0.00202759	1.15389	0.0511892
BB1901		putative hydrolase	hydrolase activity	metabolism	ND	ND	ND	ND
BB1902		putative periplasmic protein	transporter activity	transport	1.06006	ND	-1.07504	0.072
BB1903		putative secreted oxidoreductase			1.18121	0.11376	ND	ND
BB1904		Putative sigma-70 factor, ECF subfamily	transcription factor activity	transcription initiation	ND	ND	ND	ND
BB1905		putative extracellular heme-binding protein	receptor activity	transport	1.41738	1.38239	4.79018	0.201386
BB1906		putative iron-sulfur protein	oxidoreductase activity	electron transport	-2.24414	0.0239951	2.97556	0.127856	negative	-7.61865	0	2.32364
BB1907		putative integral membrane protein	transferase activity, transferring groups other than amino-acyl groups		-2.82426	0.003	5.05841	0.109066
BB1908		putative exported protein		Periplasmic/ Exported/ Lipoprotein	-2.2393	ND	2.5669	ND
BB1909		putative transcriptional regulator	DNA binding	regulation of transcription, DNA-dependent	-1.88357	0.0351132	3.09155	0.0712909	negative	-4.1974	0	13.0758
BB1910	xseB	exodeoxyribonuclease VII small subunit	exodeoxyribonuclease VII activity	DNA catabolism	-2.89584	0.0598608	4.91052	0.354078	negative	-4.80209	0	10.5963
BB1911		probable geranyltranstransferase	transferase activity	isoprenoid biosynthesis	-2.3631	0.058307	3.92243	0.07968	negative	-4.49597	0	11.8281
BB1912	dxs	1-deoxy-D-xylulose 5-phosphate synthase	1-deoxy-D-xylulose-5-phosphate synthase activity	thiamin biosynthesis	-2.42702	0.0763695	2.72885	0.066499	negative	-5.85658	0	6.81449
BB1913		conserved hypothetical protein		Conserved in organism other than E. coli	-1.02901	0.114329	1.65534	0.0232533
BB1914	rpsF	30s ribosomal protein s6	structural constituent of ribosome	translation	-1.25999	0.0634468	1.1657	0.0138794
BB1915	priB	primosomal replication protein n	single-stranded DNA binding	DNA replication, synthesis of RNA primer	-1.37457	0.0403962	1.28462	0.0601375
BB1916	rpsR	30s ribosomal protein s18	structural constituent of ribosome	translation	-1.31862	0.0802491	1.79169	0.114277
BB1917	rplI	50s ribosomal protein l9	structural constituent of ribosome	translation	-2.66645	0.0544194	3.34131	0.115428	negative	-5.53809	0	7.87294
BB1918		hypothetical protein	protein kinase activity	protein amino acid phosphorylation	-1.58279	0.080055	2.99672	0.234886
BB1919	dnaB	DNA helicase	DNA binding	DNA replication	-2.15708	0.0065237	3.00684	0.205253	negative	-10.3701	0	0
BB1920		putative exported protein		Periplasmic/ Exported/ Lipoprotein	1.14316	ND	1.4913	ND
BB1921		conserved hypothetical protein		Conserved in organism other than E. coli	1.17726	0.266924	1.51833	0.0825
BB1922		hypothetical protein	ATP binding	cellular response to phosphate starvation	1.51554	0.22447	1.18869	0.0415873
BB1923		hypothetical protein		Unknown proteins, no known homologs	1.48567	0.200194	-1.06625	0.0406853
BB1924		conserved hypothetical protein		Conserved in organism other than E. coli	-2.60238	0.0621869	4.83036	0.117436	negative	-4.59435	0	11.4267
BB1925		putative aminotransferase	aromatic amino acid family biosynthesis	biosynthesis	1.99679	3.36161	2.12883	0.163
BB1926		homoserine dehydrogenase	amino acid biosynthesis	metabolism	-1.53595	0.054329	2.89312	0.1129
BB1927	thrC	threonine synthase	threonine synthase activity	threonine biosynthesis	-1.41695	0.0973851	2.41508	0.1058
BB1928		lipoprotein		Periplasmic/ Exported/ Lipoprotein	-1.21768	0.0680234	2.08521	0.207971
BB1929	fbp, fdp	fructose-1,6-bisphosphatase	fructose-bisphosphatase activity	metabolism	1.08679	0.13251	1.45402	0.0749049
BB1930	pepN	aminopeptidase N	membrane alanyl aminopeptidase activity	proteolysis and peptidolysis	-1.02866	0.278407	3.52879	ND
BB1931		putative exported protein		Periplasmic/ Exported/ Lipoprotein	1.12332	0.204958	-1.19742	0.0233682
BB1932	bph3	putative DNA-binding protein (histone)	DNA binding	Global Regulatory Functions	1.21426	0.214766	-1.16337	0.042345
BB1933		putative hydrolase	hydrolase activity, acting on carbon-nitrogen (but not peptide) bonds	nitrogen metabolism	1.53155	0.188112	-1.54151	0.0135541
BB1934		conserved hypothetical protein		Conserved in organism other than E. coli	-1.76491	0.0434545	2.88031	0.0458076	negative	-2.81298	0	19.1986
BB1935	aroG	phospho-2-dehydro-3-deoxyheptonate aldolase,Phe-sensitive	aromatic amino acid family biosynthesis	metabolism	-1.72555	0.0574371	2.12925	0.0550605
BB1936	fhaL	adhesin	pathogenesis	Cell envelope	8.03884	1.6309	-11.2149	0.00512131	positive	10.6731	0	0
BB1937		putative oxidoreductase		electron transport	-1.27443	0.132389	2.04495	0.0336601
BB1938	glcD	glycolate oxidase subunit		electron transport	ND	ND	1.17191	0.0260278
BB1939	glcE	glycolate oxidase subunit		electron transport	-2.95387	0.0583123	9.74332	0.44256	negative	-5.19238	0	9.10647
BB1940	glcF	glycolate oxidase iron-sulfur subunit	electron transporter activity	electron transport	1.19205	0.132455	1.00725	0.0645428
BB1941		putative exported protein	catalytic activity	Periplasmic/ Exported/ Lipoprotein	-4.4498	0.0392393	6.73177	0.324417	negative	-8.16087	0	1.38469
BB1942	bfeA	ferric enterobactin receptor	receptor activity	transport	-2.79715	0.0197038	4.1773	0.165692	negative	-10.4381	0	0
BB1943		putative transcriptional regulator	transcription factor activity	Global Regulatory Functions	1.01285	0.519758	1.33285	0.185095
BB1944	pntB, nntB	NAD(P) transhydrogenase subunit beta	NAD(P)+ transhydrogenase (AB-specific) activity	electron transport	-2.31468	0.0343071	3.5437	0.105474	negative	-6.29504	0	5.48221
BB1945	pntAB, nntA2	NAD(P) transhydrogenase, subunit alpha part 2	NAD(P)+ transhydrogenase (AB-specific) activity		-2.01309	0.028956	2.75124	0.0219586	negative	-5.0457	0	9.655
BB1946	pntaA, nntA1	NAD(P) transhydrogenase, subunit alpha part 1	NAD(P)+ transhydrogenase (AB-specific) activity	electron transport	-1.59353	0.0415469	2.17626	0.166345
BB1947		putative hydrolase	hydrolase activity		-1.72233	0.178078	4.4273	0.417428
BB1948		putative exported protein		Periplasmic/ Exported/ Lipoprotein	-1.91086	0.0290382	2.63732	0.0310057	negative	-4.45339	0	12.0034
BB1949		putative LysR-family transcriptional regulator	transcription factor activity	Global Regulatory Functions	-2.08836	0.0328815	2.74337	0.0448048	negative	-5.02228	0	9.74388
BB1950	trmU	tRNA(5-methylaminomethyl-2-thiouridylate)-methyltransferase	tRNA(5-methylaminomethyl-2-thiouridylate)-methyltransferase activity	translation	-2.19549	0.0237423	2.81773	0.0350948	negative	-6.56169	0	4.74286
BB1951		putative integral membrane protein			-3.17649	0.0628695	3.73151	0.205579	negative	-4.94597	0	10.0359
BB1952		conserved hypothetical protein		Conserved in organism other than E. coli	-3.62169	0.0226712	4.16725	0.190693	negative	-11.016	0	0
BB1953	purB	adenylosuccinate lyase	adenylosuccinate lyase activity	purine ribonucleotide biosynthesis	-1.03524	0.133017	1.39312	0.0724293
BB1954		putative c'cytochrome	electron transporter activity	electron transport	-1.52187	0.0287247	2.16218	0.0696978
BB1955		putative integral membrane protein	oxidoreductase activity	electron transport	1.83557	0.28937	-1.34037	0.0105617
BB1956		hypothetical protein		Unknown proteins, no known homologs	16.6499	4.27642	-17.2429	0.00144765	positive	11.0863	0	0
BB1957		putative lipoprotein		Periplasmic/ Exported/ Lipoprotein	5.19343	0.998305	-3.86549	0.0119045	positive	11.959	0	0
BB1958		putative exported protein		Periplasmic/ Exported/ Lipoprotein	-1.71395	0.141633	3.49586	0.395845
BB1959		conserved hypothetical protein		Conserved in organism other than E. coli	-1.2974	0.210539	2.62055	0.127724
BB1960		conserved hypothetical protein		Conserved in organism other than E. coli	-1.1818	0.0481871	1.58699	0.0429501
BB1961		hypothetical protein	catalytic activity		-2.79951	0.0445549	3.60025	0.064072	negative	-5.8636	0	6.79201
BB1962		Hypothetical protein		Unknown proteins, no known homologs	-2.48652	0.0350793	3.15597	0.0634786	negative	-6.09945	0	6.05854
BB1963		hypothetical protein		Unknown proteins, no known homologs	-23.5	0.00250801	44.3892	3.75924	negative	-38.5284	0	0
BB1964		hypothetical protein		Unknown proteins, no known homologs	-1.76391	0.044308	2.32581	0.0404444	negative	-2.80857	0	19.2181
BB1965		hypothetical protein		Unknown proteins, no known homologs	-2.45758	0.0335325	3.03873	0.073662	negative	-6.25854	0	5.58758
BB1966		conserved hypothetical protein		Conserved in organism other than E. coli	-1.57062	0.0280805	1.86413	0.0425506
BB1967		conserved hypothetical protein		Conserved in organism other than E. coli	-1.08098	0.0446806	1.29681	0.0303242
BB1968		putative membrane protein		Cell envelope	-1.87434	0.0474107	2.16342	0.0182818	negative	-3.28462	0	17.0911
BB1969		putative phospholipase D family protein	catalytic activity	metabolism	-1.71391	0.0499861	2.2268	0.0183425	negative	-2.42232	0	20.8875
BB1970		putative membrane protein	glutamate synthase activity	glutamate biosynthesis	-1.85453	0.0548789	2.39002	0.0254697	negative	-2.96175	0	18.5382
BB1971		putative membrane protein		Cell envelope	-1.7422	0.0496513	2.39374	0.0207608	negative	-2.59231	0	20.1626
BB1972		putative membrane protein		Cell envelope	-1.76767	0.0571967	2.39188	0.00933399	negative	-2.44517	0	20.7911
[truncated: 3,009 more rows]

## Sheet: Table S4
Table S4. B. bronchiseptica Bvg-regulated genes present in B. pertussis.
[truncated: 1,179 more rows]

[truncated: 1 more sheets: Table S5]
